# Supplementary material for: Global population structure and genotyping framework for genomic surveillance of the major dysentery pathogen, Shigella sonnei
Source: Nat Commun. 2021 May 11;12:2684. doi: 10.1038/s41467-021-22700-4 (PMC8113504; doi:10.1038/s41467-021-22700-4)
Supplement: Supplementary file 3 — Supplementary Data 1 [file 41467_2021_22700_MOESM3_ESM.xlsx]

## Sheet: Sheet1
Accession	TreeID	Strain name	Study Source	discovery	validation	cipRClade	AusSurveillance	EnglandSurveillance	USASurveillance	MSM associated	Genotype	Lineage	Clade	Subclade	Genotype Name	Country	Region	Continent	Year	53G_chromsome_%coverage	53G_VP_%coverage	tnsA	tnsB	tnsC	tnsD	tnsE	satA2	dfrA1	aadA1	intA2	tetA(B)	catA1	blaOXA-1	blaTEM-1	spA_rep	spA_ee	strA	strB	sul2	tetA(A)	sul1	blaCTX-M	ermB	mph(A)	parC_S80I	gyrA_S83L	gyrA_S83A	gyrA_D87G	gyrA_D87Y
ERR042780	ERR042780	sh03-3567	Baker et al, 2016 (Orthodox Jewish strains)	include	exclude	exclude	exclude	exclude	exclude	-	3.7.30.4	3	3.7	3.7.30	Israel III	France	Europe	Europe	2003	93.416	28.9205	SSON_3891	SSON_3892	SSON_3893	SSON_3894	SSON_3895	sat-2_193	dfrA1.v1_2357	aadA_93*	SSON_3897	-	-	-	TEM-1_1667*	-	-	strA.v1_2409*	strB.v1_2410?	sul2_2284	-	-	-	-	-	0	0	0	0	0
ERR190747	ERR190747	75643	Baker et al, 2016 (Orthodox Jewish strains)	include	exclude	exclude	exclude	exclude	exclude	-	3.7.30.4	3	3.7	3.7.30	Israel III	Israel	Western Asia	Asia	2000	93.9539	26.6705	SSON_3891	SSON_3892	SSON_3893	SSON_3894	SSON_3895	sat-2_193	dfrA1.v2_2358	aadA_93*	SSON_3897	-	-	-	TEM-1_1667*	-	-	strA.v1_2409*	strB.v1_2410	-	tetA.v1_2317	sul1_2283	-	-	-	0	0	0	0	0
ERR190756	ERR190756	75686	Baker et al, 2016 (Orthodox Jewish strains)	include	exclude	exclude	exclude	exclude	exclude	-	3.7.30.4	3	3.7	3.7.30	Israel III	Israel	Western Asia	Asia	2000	94.1843	25.9888	SSON_3891	SSON_3892	SSON_3893	SSON_3894	SSON_3895	sat-2_193	dfrA1.v1_2357	aadA_93*	SSON_3897	-	-	-	TEM-1_1667*	-	-	strA.v1_2409*	strB.v1_2410	-	tetA.v1_2317	sul1_2283	-	-	-	0	0	0	0	0
ERR047213	ERR047213	SS117077_2798526	Baker et al, 2016 (Orthodox Jewish strains)	include	exclude	exclude	exclude	exclude	exclude	-	3.7.30.4.1	3	3.7	3.7.30	OJC	Israel	Western Asia	Asia	2007	94.1902	27.5738	SSON_3891	SSON_3892	SSON_3893	SSON_3894	SSON_3895	sat-2_193	dfrA1.v1_2357	aadA_93*	SSON_3897	-	-	-	TEM-1_1667*	-	-	strA.v1_2409*	strB.v1_2410	sul2_2284	-	-	-	-	-	0	0	0	0	0
ERR042788	ERR042788	sh96-1420	Baker et al, 2016 (Orthodox Jewish strains)	include	exclude	exclude	exclude	exclude	exclude	-	3.7.30.4	3	3.7	3.7.30	Israel III	France	Europe	Europe	1996	94.4661	28.598	SSON_3891	SSON_3892	SSON_3893	SSON_3894	SSON_3895	sat-2_193	dfrA1.v1_2357	ant3''-IIa_124*	SSON_3897	-	-	-	TEM-1_1667*	-	-	strA.v1_2409*	strB.v1_2410	-	tetA.v2_2318?	sul1_2283	-	-	-	0	0	0	0	0
ERR190801	ERR190801	87669	Baker et al, 2016 (Orthodox Jewish strains)	include	exclude	exclude	exclude	exclude	exclude	-	3.7.30.4	3	3.7	3.7.30	Israel III	Israel	Western Asia	Asia	2002	94.4834	26.1732	SSON_3891	SSON_3892	SSON_3893	SSON_3894	SSON_3895	sat-2_193	dfrA1.v1_2357	aadA_93*	SSON_3897	-	-	-	TEM-1_1667*	-	-	strA.v1_2409*	strB.v1_2410	-	tetA.v1_2317	sul1_2283	-	-	-	0	0	0	0	0
ERR190749	ERR190749	75659	Baker et al, 2016 (Orthodox Jewish strains)	include	exclude	exclude	exclude	exclude	exclude	-	3.7.30.4	3	3.7	3.7.30	Israel III	Israel	Western Asia	Asia	2000	94.4844	26.3734	SSON_3891	SSON_3892	SSON_3893	SSON_3894	SSON_3895	sat-2_193	dfrA1.v2_2358	aadA_93*	SSON_3897	-	-	-	TEM-1_1667*	-	-	strA.v1_2409*	strB.v1_2410	-	tetA.v1_2317	sul1_2283	-	-	-	0	0	0	0	0
ERR042783	ERR042783	sh07-1018	Baker et al, 2016 (Orthodox Jewish strains)	include	exclude	exclude	exclude	exclude	exclude	-	3.7.30.4.1	3	3.7	3.7.30	OJC	France	Europe	Europe	2007	94.663	32.3	SSON_3891	SSON_3892	SSON_3893	SSON_3894	SSON_3895	sat-2_193	dfrA1.v1_2357	aadA_93*	SSON_3897	-	-	-	TEM-1_1667*	-	-	strA.v1_2409*	strB.v1_2410?	sul2_2284	-	-	-	-	mphA_2174*	0	0	0	0	0
ERR042785	ERR042785	sh07-1910	Baker et al, 2016 (Orthodox Jewish strains)	include	exclude	exclude	exclude	exclude	exclude	-	3.7.30.4.1	3	3.7	3.7.30	OJC	France	Europe	Europe	2007	94.694	95.0499	SSON_3891	SSON_3892	SSON_3893	SSON_3894	SSON_3895	sat-2_193	dfrA1.v1_2357	aadA_93*	SSON_3897	-	-	-	-	-	-	-	-	-	-	-	-	-	-	0	0	0	0	0
ERR190746	ERR190746	75637	Baker et al, 2016 (Orthodox Jewish strains)	include	exclude	exclude	exclude	exclude	exclude	-	3.7.30.4	3	3.7	3.7.30	Israel III	Israel	Western Asia	Asia	2000	94.7127	26.3507	SSON_3891	SSON_3892	SSON_3893	SSON_3894	SSON_3895	sat-2_193	dfrA1.v2_2358	aadA_93*	SSON_3897	-	-	-	TEM-1_1667	-	-	strA.v1_2409*	strB.v1_2410	-	tetA.v1_2317	sul1_2283	-	-	-	0	0	0	0	0
ERR190759	ERR190759	75887	Baker et al, 2016 (Orthodox Jewish strains)	include	exclude	exclude	exclude	exclude	exclude	-	3.7.30.4	3	3.7	3.7.30	Israel III	Israel	Western Asia	Asia	2000	94.7595	25.8544	SSON_3891	SSON_3892	SSON_3893	SSON_3894	SSON_3895	sat-2_193	dfrA1.v1_2357	aadA_93*	SSON_3897	-	-	-	TEM-1_1667*	-	-	strA.v1_2409*	strB.v1_2410	-	tetA.v1_2317	sul1_2283	-	-	-	0	0	0	0	0
ERR190904	ERR190904	124521	Baker et al, 2016 (Orthodox Jewish strains)	include	exclude	exclude	exclude	exclude	exclude	-	3.7.30.4.1	3	3.7	3.7.30	OJC	Israel	Western Asia	Asia	2008	94.7784	33.6991	SSON_3891	SSON_3892	SSON_3893	SSON_3894	SSON_3895	sat-2_193	dfrA1.v1_2357	aadA_93*	SSON_3897	-	-	-	TEM-1_1667*	-	-	strA.v1_2409*	-	sul2_2284	-	-	-	-	-	0	0	0	0	0
ERR042778	ERR042778	sh03-0995	Baker et al, 2016 (Orthodox Jewish strains)	include	exclude	exclude	exclude	exclude	exclude	-	3.7.30.4	3	3.7	3.7.30	Israel III	France	Europe	Europe	2003	94.8328	29.2547	SSON_3891	SSON_3892	SSON_3893	SSON_3894	SSON_3895	sat-2_193	dfrA1.v1_2357	aadA_93*	SSON_3897	-	-	-	TEM-1_1667	-	-	strA.v1_2409*	strB.v1_2410?	sul2_2284	-	-	-	-	-	0	0	0	0	0
ERR042779	ERR042779	sh03-1223	Baker et al, 2016 (Orthodox Jewish strains)	include	exclude	exclude	exclude	exclude	exclude	-	3.7.30.4	3	3.7	3.7.30	Israel III	France	Europe	Europe	2003	94.996	27.0093	SSON_3891	SSON_3892	SSON_3893	SSON_3894	SSON_3895	sat-2_193	dfrA1.v1_2357	aadA_93*	SSON_3897	-	-	-	TEM-217_1662*	-	-	-	-	-	-	-	-	-	-	0	0	0	0	0
ERR319198	ERR319198	143269	Baker et al, 2016 (Orthodox Jewish strains)	include	exclude	exclude	exclude	exclude	exclude	-	3.7.30.4.1	3	3.7	3.7.30	OJC	Israel	Western Asia	Asia	2012	95.02	40.8089	SSON_3891	SSON_3892	SSON_3893	SSON_3894	SSON_3895	sat-2_193	dfrA1.v1_2357	aadA_93*	SSON_3897	-	-	-	TEM-135.v1_1672*	-	-	strA.v1_2409*	strB.v1_2410	sul2_2284	tetA.v1_2317	-	-	-	-	0	0	0	0	0
ERR319213	ERR319213	143778	Baker et al, 2016 (Orthodox Jewish strains)	include	exclude	exclude	exclude	exclude	exclude	-	3.7.30.4.1	3	3.7	3.7.30	OJC	Israel	Western Asia	Asia	2012	95.0218	26.0138	SSON_3891	SSON_3892	SSON_3893	SSON_3894	SSON_3895	sat-2_193	dfrA1.v1_2357	aadA_93*	SSON_3897	-	-	-	TEM-217_1662*	-	-	-	-	-	-	-	-	-	-	0	0	0	0	0
ERR042790	ERR042790	sh96-5282	Baker et al, 2016 (Orthodox Jewish strains)	include	exclude	exclude	exclude	exclude	exclude	-	3.7.30.4	3	3.7	3.7.30	Israel III	France	Europe	Europe	1996	95.0287	27.8273	SSON_3891	SSON_3892	SSON_3893	SSON_3894	SSON_3895	sat-2_193	dfrA1.v1_2357	ant3''-IIa_124*	SSON_3897	-	-	-	TEM-1_1667*	-	-	strA.v1_2409*	strB.v1_2410	-	tetA.v2_2318*?	sul1_2283	-	-	-	0	0	0	0	0
ERR190755	ERR190755	75684	Baker et al, 2016 (Orthodox Jewish strains)	include	exclude	exclude	exclude	exclude	exclude	-	3.7.30.4	3	3.7	3.7.30	Israel III	Israel	Western Asia	Asia	2000	95.1133	26.2145	SSON_3891	SSON_3892	SSON_3893	SSON_3894	SSON_3895	sat-2_193	dfrA1.v2_2358	aadA_93*	SSON_3897	-	-	-	TEM-1_1667*	-	-	strA.v1_2409*	strB.v1_2410	-	tetA.v1_2317	sul1_2283	-	-	-	0	0	0	0	0
ERR190896	ERR190896	124357	Baker et al, 2016 (Orthodox Jewish strains)	include	exclude	exclude	exclude	exclude	exclude	-	3.7.30.4.1	3	3.7	3.7.30	OJC	Israel	Western Asia	Asia	2008	95.1208	27.6108	SSON_3891	SSON_3892	SSON_3893	SSON_3894	SSON_3895	sat-2_193	dfrA1.v1_2357	aadA_93*	SSON_3897	-	-	-	TEM-1_1667	-	-	strA.v1_2409*	strB.v1_2410?	sul2_2284	-	-	-	-	-	0	0	0	0	0
ERR190859	ERR190859	109280	Baker et al, 2016 (Orthodox Jewish strains)	include	exclude	exclude	exclude	exclude	exclude	-	3.7.30.4.1	3	3.7	3.7.30	OJC	Israel	Western Asia	Asia	2006	95.1309	27.7299	SSON_3891	SSON_3892	SSON_3893	SSON_3894	SSON_3895	sat-2_193	dfrA1.v1_2357	aadA_93*	SSON_3897	-	-	-	TEM-1_1667*	-	-	strA.v1_2409*	-	sul2_2284	-	-	-	-	-	0	0	0	0	0
ERR861609	ERR861609	33401ss_1	Baker et al, 2016 (Orthodox Jewish strains)	include	exclude	exclude	exclude	exclude	exclude	-	3.7.16	3	3.7	3.7.16	-	United Kingdom	Europe	Europe	2014	95.1335	26.1746	SSON_3891	SSON_3892	SSON_3893	SSON_3894	SSON_3895	sat-2_193	dfrA1.v1_2357	aadA_93*	SSON_3897	-	-	-	-	AKG29_01340	AKG29_01350	strA.v1_2409*	strB.v1_2410	sul2_2284*	tetA.v2_2318	-	-	-	-	0	0	0	0	0
ERR190844	ERR190844	99383	Baker et al, 2016 (Orthodox Jewish strains)	include	exclude	exclude	exclude	exclude	exclude	-	3.7.30.4.1	3	3.7	3.7.30	OJC	Israel	Western Asia	Asia	2004	95.14	27.0654	SSON_3891	SSON_3892	SSON_3893	SSON_3894	SSON_3895	sat-2_193	dfrA1.v1_2357	aadA_93*	SSON_3897	-	-	-	TEM-1_1667*	-	-	strA.v1_2409*	-	sul2_2284	-	-	-	-	-	0	0	0	0	0
ERR190757	ERR190757	75691	Baker et al, 2016 (Orthodox Jewish strains)	include	exclude	exclude	exclude	exclude	exclude	-	3.7.30.4	3	3.7	3.7.30	Israel III	Israel	Western Asia	Asia	2000	95.1407	29.6468	SSON_3891	SSON_3892	SSON_3893	SSON_3894	SSON_3895	sat-2_193	dfrA1.v1_2357	aadA_93*	SSON_3897	-	-	-	TEM-1_1667*	-	-	strA.v1_2409*	strB.v1_2410	-	tetA.v1_2317	sul1_2283	-	-	-	0	0	0	0	0
ERR861606	ERR861606	28501ss_1	Baker et al, 2016 (Orthodox Jewish strains)	include	exclude	exclude	exclude	exclude	exclude	-	3.7.25	3	3.7	3.7.25	-	United Kingdom	Europe	Europe	2014	95.1407	95.0587	SSON_3891	SSON_3892	SSON_3893	SSON_3894	SSON_3895	sat-2_193	dfrA1.v1_2357	aadA_93*	SSON_3897	-	-	-	-	AKG29_01340	AKG29_01350	strA.v1_2409*	strB.v1_2410	sul2_2284	tetA.v2_2318	-	-	-	-	0	0	0	0	0
ERR319203	ERR319203	143558	Baker et al, 2016 (Orthodox Jewish strains)	include	exclude	exclude	exclude	exclude	exclude	-	3.7.30.4.1	3	3.7	3.7.30	OJC	Israel	Western Asia	Asia	2012	95.1433	29.6565	SSON_3891	SSON_3892	SSON_3893	SSON_3894	SSON_3895	sat-2_193	dfrA1.v1_2357	aadA_93*	SSON_3897	-	-	-	TEM-198_1654*	-	-	-	-	-	-	-	-	-	-	0	0	0	0	0
ERR190753	ERR190753	75677	Baker et al, 2016 (Orthodox Jewish strains)	include	exclude	exclude	exclude	exclude	exclude	-	3.7.30.4	3	3.7	3.7.30	Israel III	Israel	Western Asia	Asia	2000	95.1615	26.6631	SSON_3891	SSON_3892	SSON_3893	SSON_3894	SSON_3895	sat-2_193	dfrA1.v1_2357	aadA_93*	SSON_3897	-	-	-	TEM-1_1667*	-	-	strA.v1_2409*	strB.v1_2410	-	tetA.v1_2317	sul1_2283	-	-	-	0	0	0	0	0
ERR572888	ERR572888	H084560209	Baker et al, 2016 (Orthodox Jewish strains)	include	exclude	exclude	exclude	exclude	exclude	-	3.7.16	3	3.7	3.7.16	-	United Kingdom	Europe	Europe	2008	95.1827	27.736	SSON_3891	SSON_3892	SSON_3893	SSON_3894	SSON_3895	sat-2_193	dfrA1.v1_2357	aadA_93*	SSON_3897	-	-	-	-	AKG29_01340	AKG29_01350	strA.v1_2409*	strB.v1_2410	sul2_2284*	tetA.v2_2318	-	-	-	-	0	0	0	0	0
ERR563026	ERR563026	KY 1058	Baker et al, 2016 (Orthodox Jewish strains)	include	exclude	exclude	exclude	exclude	exclude	-	3.7.30.4	3	3.7	3.7.30	Israel III	Israel	Western Asia	Asia	1992	95.1908	34.0713	SSON_3891	SSON_3892	SSON_3893	SSON_3894	SSON_3895	sat-2_193	dfrA1.v1_2357	aadA_93*	SSON_3897	-	-	-	TEM-1_1667*	-	-	strA.v1_2409*	-	sul2_2284	-	-	-	-	-	0	0	0	0	0
ERR042776	ERR042776	sh02-8933	Baker et al, 2016 (Orthodox Jewish strains)	include	exclude	exclude	exclude	exclude	exclude	-	3.7.30.4	3	3.7	3.7.30	Israel III	France	Europe	Europe	2002	95.2224	29.4924	SSON_3891	SSON_3892	SSON_3893	SSON_3894	SSON_3895	sat-2_193	dfrA1.v1_2357	aadA_93*	SSON_3897	-	-	-	TEM-1_1667	-	-	strA.v1_2409*	strB.v1_2410?	sul2_2284	-	-	-	-	-	0	0	0	0	0
ERR572889	ERR572889	H084580209	Baker et al, 2016 (Orthodox Jewish strains)	include	exclude	exclude	exclude	exclude	exclude	-	3.7.16	3	3.7	3.7.16	-	United Kingdom	Europe	Europe	2008	95.2277	29.8275	SSON_3891	SSON_3892	SSON_3893	SSON_3894	SSON_3895	sat-2_193	dfrA1.v1_2357	aadA_93*	SSON_3897	-	-	-	-	AKG29_01340	AKG29_01350	strA.v1_2409*	strB.v1_2410	sul2_2284*	tetA.v2_2318	-	-	-	-	0	0	0	0	0
ERR319216	ERR319216	143781	Baker et al, 2016 (Orthodox Jewish strains)	include	exclude	exclude	exclude	exclude	exclude	-	3.7.30.4.1	3	3.7	3.7.30	OJC	Israel	Western Asia	Asia	2012	95.2434	26.0453	SSON_3891	SSON_3892	SSON_3893	SSON_3894	SSON_3895	sat-2_193	dfrA1.v1_2357	aadA_93*	SSON_3897	-	-	-	TEM-34_1692*	-	-	-	-	-	-	-	-	-	-	0	0	0	0	0
ERR572891	ERR572891	H085220503	Baker et al, 2016 (Orthodox Jewish strains)	include	exclude	exclude	exclude	exclude	exclude	-	3.7.16	3	3.7	3.7.16	-	United Kingdom	Europe	Europe	2008	95.2445	27.4347	SSON_3891	SSON_3892	SSON_3893	SSON_3894	SSON_3895	sat-2_193	dfrA1.v1_2357	aadA_93*	SSON_3897	-	-	-	-	AKG29_01340	AKG29_01350	strA.v1_2409*	strB.v1_2410	sul2_2284*	tetA.v2_2318	-	-	-	-	0	0	0	0	0
ERR042795	ERR042795	F3183, PFGE 2A	Baker et al, 2016 (Orthodox Jewish strains)	include	exclude	exclude	exclude	exclude	exclude	-	3.7.30.4	3	3.7	3.7.30	Israel III	North America	Northern America	Northern America	1995	95.3009	27.6502	SSON_3891	SSON_3892	SSON_3893	SSON_3894	SSON_3895	sat-2_193	dfrA1.v1_2357	aadA_93*	SSON_3897	-	-	-	-	-	-	-	-	-	-	-	-	-	-	0	0	0	0	0
ERR190840	ERR190840	99040	Baker et al, 2016 (Orthodox Jewish strains)	include	exclude	exclude	exclude	exclude	exclude	-	3.7.30.4.1	3	3.7	3.7.30	OJC	Israel	Western Asia	Asia	2004	95.3107	27.5121	SSON_3891	SSON_3892	SSON_3893	SSON_3894	SSON_3895	sat-2_193	dfrA1.v1_2357	aadA_93*	SSON_3897	-	-	-	TEM-1_1667	-	-	strA.v1_2409*	strB.v1_2410*?	sul2_2284	-	-	-	-	-	0	0	0	0	0
ERR042789	ERR042789	sh96-2938	Baker et al, 2016 (Orthodox Jewish strains)	include	exclude	exclude	exclude	exclude	exclude	-	3.7.30.4	3	3.7	3.7.30	Israel III	France	Europe	Europe	1996	95.3155	27.3304	SSON_3891	SSON_3892	SSON_3893	SSON_3894	SSON_3895	sat-2_193	dfrA1.v1_2357	aadA_93*	SSON_3897	-	-	-	TEM-1_1667*	-	-	strA.v1_2409*	strB.v1_2410	sul2_2284	-	-	-	-	-	0	0	0	0	0
ERR047218	ERR047218	SS128716_2798531	Baker et al, 2016 (Orthodox Jewish strains)	include	exclude	exclude	exclude	exclude	exclude	-	3.7.30.4.1	3	3.7	3.7.30	OJC	Israel	Western Asia	Asia	2009	95.3178	27.0389	SSON_3891	SSON_3892	SSON_3893	SSON_3894	SSON_3895	sat-2_193	dfrA1.v1_2357	aadA_93*	SSON_3897	-	-	-	TEM-1_1667*	-	-	strA.v1_2409*	strB.v1_2410	sul2_2284	-	-	-	-	-	0	0	0	0	0
ERR190782	ERR190782	85362	Baker et al, 2016 (Orthodox Jewish strains)	include	exclude	exclude	exclude	exclude	exclude	-	3.7.5	3	3.7	3.7.5	-	Israel	Western Asia	Asia	2001	95.3188	25.8423	SSON_3891	SSON_3892	SSON_3893	SSON_3894	SSON_3895	sat-2_193	dfrA1.v1_2357	aadA_93*	SSON_3897	-	-	-	TEM-206_1678*	AKG29_01340	AKG29_01350	strA.v1_2409*	strB.v1_2410	-	tetA.v2_2318	sul1_2283	-	-	-	0	0	0	0	0
ERR572890	ERR572890	H085220501	Baker et al, 2016 (Orthodox Jewish strains)	include	exclude	exclude	exclude	exclude	exclude	-	3.7.16	3	3.7	3.7.16	-	United Kingdom	Europe	Europe	2008	95.3275	38.4796	SSON_3891	SSON_3892	SSON_3893	SSON_3894	SSON_3895	sat-2_193	dfrA1.v1_2357	aadA_93*	SSON_3897	-	-	-	TEM-1_1667*?	AKG29_01340	AKG29_01350	strA.v1_2409*	strB.v1_2410	sul2_2284*	tetA.v2_2318	-	-	-	-	0	0	0	0	0
ERR190809	ERR190809	93028	Baker et al, 2016 (Orthodox Jewish strains)	include	exclude	exclude	exclude	exclude	exclude	-	3.7.30.4	3	3.7	3.7.30	Israel III	Israel	Western Asia	Asia	2002	95.3343	26.7446	SSON_3891	SSON_3892	SSON_3893	SSON_3894	SSON_3895	sat-2_193	-	aadA_93*	SSON_3897	-	-	-	TEM-1_1667*	-	-	strA.v1_2409*	strB.v1_2410*?	sul2_2284	-	-	-	-	-	0	0	0	0	0
ERR861600	ERR861600	25501ss_1	Baker et al, 2016 (Orthodox Jewish strains)	include	exclude	exclude	exclude	exclude	exclude	-	3.6.1.1	3	3.6	3.6.1	CipR	United Kingdom	Europe	Europe	2014	95.337	25.4957	SSON_3891	SSON_3892	SSON_3893	SSON_3894	SSON_3895	sat-2_193	dfrA1.v1_2357*	-	SSON_3897	-	-	-	-	AKG29_01340	AKG29_01350	strA.v1_2409*	strB.v1_2410	sul2_2284	tetA.v2_2318	-	-	-	-	1	1	0	1	0
ERR190754	ERR190754	75679	Baker et al, 2016 (Orthodox Jewish strains)	include	exclude	exclude	exclude	exclude	exclude	-	3.7.30.4	3	3.7	3.7.30	Israel III	Israel	Western Asia	Asia	2000	95.3382	26.3447	SSON_3891	SSON_3892	SSON_3893	SSON_3894	SSON_3895	sat-2_193	dfrA1.v1_2357	aadA_93*	SSON_3897	-	-	-	TEM-1_1667*	-	-	strA.v1_2409*	strB.v1_2410	-	tetA.v1_2317	sul1_2283	-	-	-	0	0	0	0	0
ERR042791	ERR042791	sh96-6494	Baker et al, 2016 (Orthodox Jewish strains)	include	exclude	exclude	exclude	exclude	exclude	-	3.7.30.4	3	3.7	3.7.30	Israel III	France	Europe	Europe	1996	95.3428	27.7364	SSON_3891	SSON_3892	SSON_3893	SSON_3894	SSON_3895	sat-2_193	dfrA1.v1_2357	ant3''-IIa_124*	SSON_3897	-	-	-	TEM-1_1667*	-	-	strA.v1_2409*	strB.v1_2410	-	tetA.v2_2318*?	sul1_2283	-	-	-	0	0	0	0	0
ERR042794	ERR042794	sh03-1382	Baker et al, 2016 (Orthodox Jewish strains)	include	exclude	exclude	exclude	exclude	exclude	-	3.7.30.4	3	3.7	3.7.30	Israel III	France	Europe	Europe	2003	95.3475	26.5848	SSON_3891	SSON_3892	SSON_3893	SSON_3894	SSON_3895	sat-2_193	dfrA1.v1_2357	aadA_93*	SSON_3897	-	-	-	TEM-1_1667*	-	-	strA.v1_2409*	strB.v1_2410?	sul2_2284	-	-	-	-	-	0	0	0	0	0
ERR572914	ERR572914	H111200327	Baker et al, 2016 (Orthodox Jewish strains)	include	exclude	exclude	exclude	exclude	exclude	-	3.7.30.4.1	3	3.7	3.7.30	OJC	United Kingdom	Europe	Europe	2011	95.3508	27.6447	SSON_3891	SSON_3892	SSON_3893	SSON_3894	SSON_3895	sat-2_193	dfrA1.v1_2357	aadA_93*	SSON_3897	-	-	-	TEM-214_1659*	-	-	-	-	-	-	-	-	-	-	0	0	0	0	0
ERR861603	ERR861603	26101A_1	Baker et al, 2016 (Orthodox Jewish strains)	include	exclude	exclude	exclude	exclude	exclude	-	3.7.25	3	3.7	3.7.25	-	United Kingdom	Europe	Europe	2014	95.3543	25.8965	SSON_3891	SSON_3892	SSON_3893	SSON_3894	SSON_3895	sat-2_193	dfrA1.v1_2357	aadA_93*	SSON_3897	-	-	-	-	AKG29_01340	AKG29_01350	strA.v1_2409*	strB.v1_2410	sul2_2284	tetA.v2_2318	-	-	-	-	0	0	0	0	0
ERR190845	ERR190845	99441	Baker et al, 2016 (Orthodox Jewish strains)	include	exclude	exclude	exclude	exclude	exclude	-	3.7.30.4	3	3.7	3.7.30	Israel III	Israel	Western Asia	Asia	2004	95.3581	26.7377	SSON_3891	SSON_3892	SSON_3893	SSON_3894	SSON_3895	sat-2_193	dfrA1.v1_2357	aadA_93*	SSON_3897	-	-	-	TEM-1_1667*	-	-	strA.v1_2409*	strB.v1_2410*?	sul2_2284	-	-	-	-	-	0	0	0	0	0
ERR190862	ERR190862	109310	Baker et al, 2016 (Orthodox Jewish strains)	include	exclude	exclude	exclude	exclude	exclude	-	3.7.30.4	3	3.7	3.7.30	Israel III	Israel	Western Asia	Asia	2006	95.3656	26.9268	SSON_3891	SSON_3892	SSON_3893	SSON_3894	SSON_3895	sat-2_193	dfrA1.v1_2357	aadA_93*	SSON_3897	-	-	-	TEM-1_1667*	-	-	strA.v1_2409*	strB.v1_2410*?	sul2_2284	-	-	-	-	-	0	0	0	0	0
ERR190794	ERR190794	86323	Baker et al, 2016 (Orthodox Jewish strains)	include	exclude	exclude	exclude	exclude	exclude	-	3.7.30.4	3	3.7	3.7.30	Israel III	Israel	Western Asia	Asia	2002	95.375	29.2473	SSON_3891	SSON_3892	SSON_3893	SSON_3894	SSON_3895	sat-2_193	dfrA1.v1_2357	aadA_93*	SSON_3897	-	-	-	TEM-206_1678*	-	-	-	-	-	-	-	-	-	-	0	0	0	0	0
ERR861624	ERR861624	38101ss_1	Baker et al, 2016 (Orthodox Jewish strains)	include	exclude	exclude	exclude	exclude	exclude	-	3.6.1.1	3	3.6	3.6.1	CipR	United Kingdom	Europe	Europe	2014	95.3799	95.0573	SSON_3891	SSON_3892	SSON_3893	SSON_3894	SSON_3895	sat-2_193	dfrA1.v1_2357*	-	SSON_3897	-	-	-	-	-	-	-	-	-	-	-	-	-	-	1	1	0	1	0
ERR861607	ERR861607	30901ss_1	Baker et al, 2016 (Orthodox Jewish strains)	include	exclude	exclude	exclude	exclude	exclude	-	3.7.25	3	3.7	3.7.25	-	United Kingdom	Europe	Europe	2014	95.3806	52.1333	SSON_3891	SSON_3892	SSON_3893	SSON_3894	SSON_3895	sat-2_193	dfrA1.v1_2357	aadA_93*	SSON_3897	-	-	-	-	AKG29_01340	AKG29_01350	strA.v1_2409*	strB.v1_2410	sul2_2284	tetA.v2_2318	-	-	-	-	0	0	0	0	0
ERR190781	ERR190781	85359	Baker et al, 2016 (Orthodox Jewish strains)	include	exclude	exclude	exclude	exclude	exclude	-	3.7.5	3	3.7	3.7.5	-	Israel	Western Asia	Asia	2001	95.3852	25.6296	SSON_3891	SSON_3892	SSON_3893	SSON_3894	SSON_3895	sat-2_193	dfrA1.v1_2357	aadA_93*	SSON_3897	-	-	-	TEM-198_1654*	AKG29_01340	AKG29_01350	strA.v1_2409*	strB.v1_2410	-	tetA.v2_2318	sul1_2283	-	-	-	0	0	0	0	0
ERR045200	ERR045200	SS105559_2712861	Baker et al, 2016 (Orthodox Jewish strains)	include	exclude	exclude	exclude	exclude	exclude	-	3.7.30.4	3	3.7	3.7.30	Israel III	Israel	Western Asia	Asia	2005	95.3954	30.2812	SSON_3891	SSON_3892	SSON_3893	SSON_3894	SSON_3895	sat-2_193	dfrA1.v1_2357	aadA_93*	SSON_3897	-	-	-	TEM-186_1676*	-	-	-	-	-	-	-	-	-	-	0	0	0	0	0
ERR861639	ERR861639	64101ss_1	Baker et al, 2016 (Orthodox Jewish strains)	include	exclude	exclude	exclude	exclude	exclude	-	3.6.3	3	3.6	3.6.3	Central Asia III	United Kingdom	Europe	Europe	2014	95.3966	25.6796	SSON_3891	SSON_3892	SSON_3893*	SSON_3894	SSON_3895	sat-2_193	dfrA1.v1_2357	-	SSON_3897	-	-	-	-	-	-	-	-	-	-	-	-	-	-	0	0	0	0	1
ERR861622	ERR861622	37701ss_1	Baker et al, 2016 (Orthodox Jewish strains)	include	exclude	exclude	exclude	exclude	exclude	-	3.6.1.1	3	3.6	3.6.1	CipR	United Kingdom	Europe	Europe	2014	95.4008	25.6203	SSON_3891	SSON_3892	SSON_3893	SSON_3894	SSON_3895	sat-2_193	dfrA1.v1_2357*	-	SSON_3897	-	-	-	-	AKG29_01340	AKG29_01350	strA.v1_2409*	strB.v1_2410	sul2_2284	tetA.v2_2318	-	-	-	-	1	1	0	1	0
ERR103478	ERR103478	H113080358	Baker et al, 2016 (Orthodox Jewish strains)	include	exclude	exclude	exclude	exclude	exclude	-	3.7.30.4.1	3	3.7	3.7.30	OJC	United Kingdom	Europe	Europe	2011	95.4202	26.2298	SSON_3891	SSON_3892	SSON_3893	SSON_3894	SSON_3895	sat-2_193	dfrA1.v1_2357	aadA_93*	SSON_3897	-	-	-	-	-	-	-	-	-	-	-	-	-	-	0	0	0	0	0
ERR190771	ERR190771	82723	Baker et al, 2016 (Orthodox Jewish strains)	include	exclude	exclude	exclude	exclude	exclude	-	3.7.30.4	3	3.7	3.7.30	Israel III	Israel	Western Asia	Asia	2001	95.4231	35.4751	SSON_3891	SSON_3892	SSON_3893	SSON_3894	SSON_3895	sat-2_193	dfrA1.v1_2357	aadA_93*	SSON_3897	-	-	-	-	-	-	-	-	-	tetA.v1_2317	-	-	-	-	0	0	0	0	0
ERR190851	ERR190851	102735	Baker et al, 2016 (Orthodox Jewish strains)	include	exclude	exclude	exclude	exclude	exclude	-	3.7.30.4	3	3.7	3.7.30	Israel III	Israel	Western Asia	Asia	2004	95.4236	27.0876	SSON_3891	SSON_3892	SSON_3893	SSON_3894	SSON_3895	sat-2_193	dfrA1.v1_2357	aadA_93*	SSON_3897	-	-	-	TEM-1_1667*	-	-	strA.v1_2409*	strB.v1_2410*?	-	tetA.v1_2317	sul1_2283	-	-	-	0	0	0	0	0
ERR190761	ERR190761	77231	Baker et al, 2016 (Orthodox Jewish strains)	include	exclude	exclude	exclude	exclude	exclude	-	3.7.30.4	3	3.7	3.7.30	Israel III	Israel	Western Asia	Asia	2000	95.4242	26.2793	SSON_3891	SSON_3892	SSON_3893	SSON_3894	SSON_3895	sat-2_193	dfrA1.v1_2357	aadA_93*	SSON_3897	-	-	-	TEM-1_1667*	-	-	strA.v1_2409*	strB.v1_2410	-	tetA.v1_2317	sul1_2283	-	-	-	0	1	0	0	0
ERR103477	ERR103477	H113100099	Baker et al, 2016 (Orthodox Jewish strains)	include	exclude	exclude	exclude	exclude	exclude	-	3.7.30.4.1	3	3.7	3.7.30	OJC	United Kingdom	Europe	Europe	2011	95.4301	88.7781	SSON_3891	SSON_3892	SSON_3893	SSON_3894	SSON_3895	sat-2_193	dfrA1.v1_2357	aadA_93*	SSON_3897	-	-	-	-	-	-	-	-	-	-	-	-	-	-	0	0	0	0	0
ERR127053	ERR127053	H112540446	Baker et al, 2016 (Orthodox Jewish strains)	include	exclude	exclude	exclude	exclude	exclude	-	3.7.30.4.1	3	3.7	3.7.30	OJC	United Kingdom	Europe	Europe	2011	95.4607	27.8847	SSON_3891	SSON_3892	SSON_3893	SSON_3894	SSON_3895	sat-2_193	dfrA1.v1_2357	aadA_93*	SSON_3897	-	-	-	-	-	-	-	-	-	-	-	-	-	-	0	0	0	0	0
ERR861625	ERR861625	42501ss_1	Baker et al, 2016 (Orthodox Jewish strains)	include	exclude	exclude	exclude	exclude	exclude	-	3.7.25	3	3.7	3.7.25	-	United Kingdom	Europe	Europe	2014	95.4611	27.1706	SSON_3891	SSON_3892	SSON_3893	SSON_3894	SSON_3895	sat-2_193	dfrA1.v1_2357	aadA_93*	SSON_3897	-	-	-	-	AKG29_01340	AKG29_01350	strA.v1_2409*	strB.v1_2410	sul2_2284	tetA.v2_2318	-	-	-	-	0	0	0	0	0
ERR861611	ERR861611	35401ss_1	Baker et al, 2016 (Orthodox Jewish strains)	include	exclude	exclude	exclude	exclude	exclude	-	3.7.25	3	3.7	3.7.25	-	United Kingdom	Europe	Europe	2014	95.4621	26.2594	SSON_3891	SSON_3892	SSON_3893	SSON_3894	SSON_3895	sat-2_193	dfrA1.v1_2357	aadA_93*	SSON_3897	-	-	-	-	AKG29_01340	AKG29_01350	strA.v1_2409*	strB.v1_2410	sul2_2284	tetA.v2_2318	-	-	-	-	0	0	0	0	0
ERR861610	ERR861610	34001ss_1	Baker et al, 2016 (Orthodox Jewish strains)	include	exclude	exclude	exclude	exclude	exclude	-	3.7.25	3	3.7	3.7.25	-	United Kingdom	Europe	Europe	2014	95.4639	26.4059	SSON_3891	SSON_3892	SSON_3893	SSON_3894	SSON_3895	sat-2_193	dfrA1.v1_2357	aadA_93*	SSON_3897	-	-	-	-	AKG29_01340	AKG29_01350	strA.v1_2409*	strB.v1_2410	sul2_2284	tetA.v2_2318	-	-	-	-	0	0	0	0	0
ERR190848	ERR190848	99444	Baker et al, 2016 (Orthodox Jewish strains)	include	exclude	exclude	exclude	exclude	exclude	-	3.7.30.4	3	3.7	3.7.30	Israel III	Israel	Western Asia	Asia	2004	95.4669	29.9142	SSON_3891	SSON_3892	SSON_3893	SSON_3894	SSON_3895	sat-2_193	dfrA1.v1_2357	aadA_93*	SSON_3897	-	-	-	TEM-1_1667	-	-	strA.v1_2409*	-	sul2_2284	-	-	-	-	-	0	0	0	0	0
ERR861632	ERR861632	51401ss_1	Baker et al, 2016 (Orthodox Jewish strains)	include	exclude	exclude	exclude	exclude	exclude	-	3.7.25	3	3.7	3.7.25	-	United Kingdom	Europe	Europe	2014	95.4717	26.2529	SSON_3891	SSON_3892	SSON_3893	SSON_3894	SSON_3895	sat-2_193	dfrA1.v1_2357	aadA_93*	SSON_3897	-	-	-	-	AKG29_01340	AKG29_01350	strA.v1_2409*	strB.v1_2410	sul2_2284	tetA.v2_2318	-	-	-	-	0	0	0	0	0
ERR861608	ERR861608	31401ss_1	Baker et al, 2016 (Orthodox Jewish strains)	include	exclude	exclude	exclude	exclude	exclude	-	3.7.29.1.2	3	3.7	3.7.29	VN2.MSM2	United Kingdom	Europe	Europe	2014	95.4807	94.9577	SSON_3891	SSON_3892	SSON_3893	SSON_3894	SSON_3895	sat-2_193	dfrA1.v1_2357	aadA_93*	SSON_3897	-	-	-	-	AKG29_01340	AKG29_01350	strA.v1_2409*	strB.v1_2410	sul2_2284	tetA.v2_2318	-	-	-	-	0	1	0	0	0
ERR190812	ERR190812	94817	Baker et al, 2016 (Orthodox Jewish strains)	include	exclude	exclude	exclude	exclude	exclude	-	3.7.30.4	3	3.7	3.7.30	Israel III	Israel	Western Asia	Asia	2003	95.4807	34.9347	SSON_3891	SSON_3892	SSON_3893	SSON_3894	SSON_3895	sat-2_193	dfrA1.v1_2357	aadA_93*	SSON_3897	-	-	-	TEM-1_1667*	-	-	strA.v1_2409	strB.v1_2410	sul2_2284	tetA.v1_2317	-	-	-	-	0	0	0	0	0
ERR861623	ERR861623	38001ss_1	Baker et al, 2016 (Orthodox Jewish strains)	include	exclude	exclude	exclude	exclude	exclude	-	3.7.29.1.2	3	3.7	3.7.29	VN2.MSM2	United Kingdom	Europe	Europe	2014	95.481	25.8558	SSON_3891	SSON_3892	SSON_3893	SSON_3894	SSON_3895	sat-2_193	dfrA1.v1_2357	aadA_93*	SSON_3897	-	-	-	-	AKG29_01340	AKG29_01350	strA.v1_2409*	strB.v1_2410	sul2_2284	tetA.v2_2318	-	-	-	-	0	1	0	0	0
ERR103474	ERR103474	H112700288	Baker et al, 2016 (Orthodox Jewish strains)	include	exclude	exclude	exclude	exclude	exclude	-	3.7.30.4.1	3	3.7	3.7.30	OJC	United Kingdom	Europe	Europe	2011	95.4815	26.2121	SSON_3891	SSON_3892	SSON_3893	SSON_3894	SSON_3895	sat-2_193	dfrA1.v1_2357	aadA_93*	SSON_3897	-	-	-	TEM-206_1678*	-	-	-	-	-	-	-	-	-	-	0	0	0	0	0
ERR190777	ERR190777	83588	Baker et al, 2016 (Orthodox Jewish strains)	include	exclude	exclude	exclude	exclude	exclude	-	3.7.30.4	3	3.7	3.7.30	Israel III	Israel	Western Asia	Asia	2001	95.4841	25.5559	SSON_3891	SSON_3892	SSON_3893	SSON_3894	SSON_3895	sat-2_193	-	aadA_93*	SSON_3897	-	-	-	TEM-1_1667*	-	-	strA.v1_2409*	strB.v1_2410	-	tetA.v1_2317	sul1_2283	-	-	-	0	0	0	0	0
ERR042777	ERR042777	sh02-9633	Baker et al, 2016 (Orthodox Jewish strains)	include	exclude	exclude	exclude	exclude	exclude	-	3.7.30.4	3	3.7	3.7.30	Israel III	France	Europe	Europe	2002	95.4853	88.8105	SSON_3891	SSON_3892	SSON_3893	SSON_3894	SSON_3895	sat-2_193	dfrA1.v1_2357	aadA_93*	SSON_3897	-	-	-	TEM-1_1667	-	-	strA.v1_2409*	strB.v1_2410	sul2_2284	-	-	-	-	-	0	0	0	0	0
ERR572949	ERR572949	H135080163	Baker et al, 2016 (Orthodox Jewish strains)	include	exclude	exclude	exclude	exclude	exclude	-	3.7.25	3	3.7	3.7.25	-	United Kingdom	Europe	Europe	2013	95.4905	66.8792	SSON_3891	SSON_3892	SSON_3893	SSON_3894	SSON_3895	sat-2_193	dfrA1.v1_2357	aadA_93*	SSON_3897	-	-	-	-	AKG29_01340	AKG29_01350	strA.v1_2409*	strB.v1_2410	sul2_2284	tetA.v2_2318	-	-	-	-	0	0	0	0	0
ERR861619	ERR861619	36301A_1	Baker et al, 2016 (Orthodox Jewish strains)	include	exclude	exclude	exclude	exclude	exclude	-	3.7.7	3	3.7	3.7.7	-	United Kingdom	Europe	Europe	2014	95.491	29.2542	SSON_3891	SSON_3892	SSON_3893*	SSON_3894	SSON_3895	sat-2_193	dfrA1.v1_2357	aadA_93*	SSON_3897	-	-	-	-	AKG29_01340	AKG29_01350	strA.v1_2409*	strB.v1_2410	sul2_2284	tetA.v2_2318	-	-	-	-	0	0	0	0	0
ERR572912	ERR572912	H111200322	Baker et al, 2016 (Orthodox Jewish strains)	include	exclude	exclude	exclude	exclude	exclude	-	3.7.30.4.1	3	3.7	3.7.30	OJC	United Kingdom	Europe	Europe	2011	95.4918	94.9762	SSON_3891	SSON_3892	SSON_3893	SSON_3894	SSON_3895	sat-2_193	dfrA1.v1_2357	aadA_93*	SSON_3897	-	-	-	-	-	-	-	-	-	-	-	-	-	-	0	0	0	0	0
ERR861638	ERR861638	54201ss_1	Baker et al, 2016 (Orthodox Jewish strains)	include	exclude	exclude	exclude	exclude	exclude	-	3.7.29.1.2	3	3.7	3.7.29	VN2.MSM2	United Kingdom	Europe	Europe	2014	95.4947	26.1783	SSON_3891	SSON_3892	SSON_3893	SSON_3894	SSON_3895	sat-2_193	dfrA1.v1_2357	aadA_93*	SSON_3897	-	-	-	-	AKG29_01340	AKG29_01350	strA.v1_2409*	strB.v1_2410	sul2_2284	tetA.v2_2318	-	-	-	-	0	1	0	0	0
ERR861604	ERR861604	26101B_1	Baker et al, 2016 (Orthodox Jewish strains)	include	exclude	exclude	exclude	exclude	exclude	-	3.7.29.1.2	3	3.7	3.7.29	VN2.MSM2	United Kingdom	Europe	Europe	2014	95.4982	26.2437	SSON_3891	SSON_3892	SSON_3893	SSON_3894	SSON_3895	sat-2_193	dfrA1.v1_2357	aadA_93*	SSON_3897	-	-	-	-	AKG29_01340	AKG29_01350	strA.v1_2409*	strB.v1_2410	sul2_2284	tetA.v2_2318	-	-	-	-	0	1	0	0	0
ERR572875	ERR572875	H064400341	Baker et al, 2016 (Orthodox Jewish strains)	include	exclude	exclude	exclude	exclude	exclude	-	3.7.30.4.1	3	3.7	3.7.30	OJC	United Kingdom	Europe	Europe	2006	95.4995	27.6173	SSON_3891	SSON_3892	SSON_3893	SSON_3894	SSON_3895	sat-2_193	dfrA1.v1_2357	aadA_93*	SSON_3897	-	-	-	TEM-1_1667	-	-	strA.v1_2409*	strB.v1_2410*?	sul2_2284?	-	-	-	-	-	0	0	0	0	0
ERR190800	ERR190800	87065	Baker et al, 2016 (Orthodox Jewish strains)	include	exclude	exclude	exclude	exclude	exclude	-	3.7.30.4	3	3.7	3.7.30	Israel III	Israel	Western Asia	Asia	2002	95.5001	25.9651	SSON_3891	SSON_3892	SSON_3893	SSON_3894	SSON_3895	sat-2_193	dfrA1.v1_2357	aadA_93*	SSON_3897	-	-	-	TEM-1_1667*	-	-	strA.v1_2409*	strB.v1_2410?	sul2_2284	-	-	-	-	-	0	0	0	0	0
ERR190803	ERR190803	87772	Baker et al, 2016 (Orthodox Jewish strains)	include	exclude	exclude	exclude	exclude	exclude	-	3.7.30.4	3	3.7	3.7.30	Israel III	Israel	Western Asia	Asia	2002	95.5001	25.6787	SSON_3891	SSON_3892	SSON_3893	SSON_3894	SSON_3895	sat-2_193	-	aadA_93*	SSON_3897	-	-	-	TEM-1_1667*	-	-	strA.v1_2409*	strB.v1_2410	-	tetA.v1_2317	sul1_2283	-	-	-	0	0	0	0	0
ERR211149	ERR211149	94081275	Baker et al, 2016 (Orthodox Jewish strains)	include	exclude	exclude	exclude	exclude	exclude	-	3.7.30.4.1	3	3.7	3.7.30	OJC	Israel	Western Asia	Asia	2012	95.5028	95.0063	SSON_3891	SSON_3892	SSON_3893	SSON_3894	SSON_3895	sat-2_193	dfrA1.v1_2357	aadA_93*	SSON_3897	-	-	-	TEM-198_1654*	-	-	-	-	-	-	-	-	-	-	0	0	0	0	0
ERR103475	ERR103475	H112920489	Baker et al, 2016 (Orthodox Jewish strains)	include	exclude	exclude	exclude	exclude	exclude	-	3.7.30.4.1	3	3.7	3.7.30	OJC	United Kingdom	Europe	Europe	2011	95.5028	26.3915	SSON_3891	SSON_3892	SSON_3893	SSON_3894	SSON_3895	sat-2_193	dfrA1.v1_2357	aadA_93*	SSON_3897	-	-	-	-	-	-	-	-	-	-	-	-	-	-	0	0	0	0	0
ERR572903	ERR572903	H102640221	Baker et al, 2016 (Orthodox Jewish strains)	include	exclude	exclude	exclude	exclude	exclude	-	3.7.30.4.1	3	3.7	3.7.30	OJC	United Kingdom	Europe	Europe	2010	95.5034	26.6946	SSON_3891	SSON_3892	SSON_3893	SSON_3894	SSON_3895	sat-2_193	dfrA1.v1_2357	aadA_93*	SSON_3897	-	-	-	TEM-105_1634*	-	-	-	-	-	-	-	-	-	-	0	0	0	0	0
ERR190854	ERR190854	109114	Baker et al, 2016 (Orthodox Jewish strains)	include	exclude	exclude	exclude	exclude	exclude	-	3.7.30.4	3	3.7	3.7.30	Israel III	Israel	Western Asia	Asia	2006	95.5043	29.9744	SSON_3891	SSON_3892	SSON_3893	SSON_3894	SSON_3895	sat-2_193	dfrA1.v1_2357	aadA_93*	SSON_3897	-	-	-	TEM-1_1667*	-	-	-	-	-	-	-	-	-	-	0	0	0	0	0
ERR572892	ERR572892	H092140107	Baker et al, 2016 (Orthodox Jewish strains)	include	exclude	exclude	exclude	exclude	exclude	-	3.7.30.4.1	3	3.7	3.7.30	OJC	United Kingdom	Europe	Europe	2009	95.5045	27.0737	SSON_3891	SSON_3892	SSON_3893	SSON_3894	SSON_3895	sat-2_193	dfrA1.v1_2357	aadA_93*	SSON_3897	-	-	-	TEM-1_1667	-	-	strA.v1_2409*	strB.v1_2410	sul2_2284	-	-	-	-	-	0	0	0	0	0
ERR572917	ERR572917	H112960373	Baker et al, 2016 (Orthodox Jewish strains)	include	exclude	exclude	exclude	exclude	exclude	-	3.7.3	3	3.7	3.7.3	-	United Kingdom	Europe	Europe	2011	95.5047	88.8008	SSON_3891	SSON_3892	SSON_3893	SSON_3894	SSON_3895	sat-2_193	dfrA1.v1_2357	aadA_93*	SSON_3897	-	-	-	-	AKG29_01340	AKG29_01350	strA.v1_2409*	strB.v1_2410	sul2_2284	tetA.v2_2318	-	-	-	-	0	0	0	0	0
ERR190817	ERR190817	95014	Baker et al, 2016 (Orthodox Jewish strains)	include	exclude	exclude	exclude	exclude	exclude	-	3.7.30.4	3	3.7	3.7.30	Israel III	Israel	Western Asia	Asia	2003	95.505	26.2933	SSON_3891	SSON_3892	SSON_3893	SSON_3894	SSON_3895	sat-2_193	dfrA1.v1_2357	aadA_93*	SSON_3897	-	-	-	TEM-1_1667*	-	-	strA.v1_2409*	strB.v1_2410*?	sul2_2284	-	-	-	-	-	0	0	0	0	0
ERR190818	ERR190818	95015	Baker et al, 2016 (Orthodox Jewish strains)	include	exclude	exclude	exclude	exclude	exclude	-	3.7.30.4	3	3.7	3.7.30	Israel III	Israel	Western Asia	Asia	2003	95.5064	26.5611	SSON_3891	SSON_3892	SSON_3893	SSON_3894	SSON_3895	sat-2_193	dfrA1.v1_2357	aadA_93*	SSON_3897	-	-	-	TEM-1_1667*	-	-	strA.v1_2409*	strB.v1_2410*?	sul2_2284	-	-	-	-	-	0	0	0	0	0
ERR572881	ERR572881	H082020297	Baker et al, 2016 (Orthodox Jewish strains)	include	exclude	exclude	exclude	exclude	exclude	-	3.7.30.4.1	3	3.7	3.7.30	OJC	United Kingdom	Europe	Europe	2008	95.5067	29.2496	SSON_3891	SSON_3892	SSON_3893	SSON_3894	SSON_3895	sat-2_193	dfrA1.v1_2357	aadA_93*	SSON_3897	-	-	-	TEM-1_1667*	-	-	-	-	-	-	-	-	-	-	0	0	0	0	0
ERR563027	ERR563027	KY 1633	Baker et al, 2016 (Orthodox Jewish strains)	include	exclude	exclude	exclude	exclude	exclude	-	3.7.30.4	3	3.7	3.7.30	Israel III	Israel	Western Asia	Asia	1992	95.5072	95.0077	SSON_3891	SSON_3892	SSON_3893	SSON_3894	SSON_3895	sat-2_193	dfrA1.v1_2357	aadA_93*	SSON_3897	-	-	-	TEM-1_1667*	-	-	strA.v1_2409*	strB.v1_2410	sul2_2284	-	-	-	-	-	0	0	0	0	0
ERR103476	ERR103476	H113080349	Baker et al, 2016 (Orthodox Jewish strains)	include	exclude	exclude	exclude	exclude	exclude	-	3.7.30.4.1	3	3.7	3.7.30	OJC	United Kingdom	Europe	Europe	2011	95.5084	26.6603	SSON_3891	SSON_3892	SSON_3893	SSON_3894	SSON_3895	sat-2_193	dfrA1.v1_2357	aadA_93*	SSON_3897	-	-	-	TEM-198_1654*	-	-	-	-	-	-	-	-	-	-	0	0	0	0	0
ERR861629	ERR861629	47401ss_1	Baker et al, 2016 (Orthodox Jewish strains)	include	exclude	exclude	exclude	exclude	exclude	-	3.7.29.1.2	3	3.7	3.7.29	VN2.MSM2	United Kingdom	Europe	Europe	2014	95.5087	26.2163	SSON_3891	SSON_3892	SSON_3893	SSON_3894	SSON_3895	sat-2_193	dfrA1.v1_2357	aadA_93*	SSON_3897	-	-	-	-	AKG29_01340	AKG29_01350	strA.v1_2409*	strB.v1_2410	sul2_2284	tetA.v2_2318	-	-	-	-	0	1	0	0	0
ERR319246	ERR319246	144353	Baker et al, 2016 (Orthodox Jewish strains)	include	exclude	exclude	exclude	exclude	exclude	-	3.7.30.4.1	3	3.7	3.7.30	OJC	Israel	Western Asia	Asia	2012	95.5093	26.6163	SSON_3891	SSON_3892	SSON_3893	SSON_3894	SSON_3895	sat-2_193	dfrA1.v1_2357	aadA_93*	SSON_3897	-	-	-	TEM-1_1667*	-	-	-	-	-	-	-	-	-	-	0	0	0	0	0
ERR211146	ERR211146	44773052	Baker et al, 2016 (Orthodox Jewish strains)	include	exclude	exclude	exclude	exclude	exclude	-	3.7.30.4.1	3	3.7	3.7.30	OJC	Israel	Western Asia	Asia	2012	95.5097	94.9623	SSON_3891	SSON_3892	SSON_3893	SSON_3894	SSON_3895	sat-2_193	dfrA1.v1_2357	aadA_93	SSON_3897	-	-	-	-	-	-	-	-	-	-	sul1_2283	-	-	-	0	0	0	0	0
ERR449084	ERR449084	2916-08-01	Baker et al, 2016 (Orthodox Jewish strains)	include	exclude	exclude	exclude	exclude	exclude	-	3.7.30.4.1	3	3.7	3.7.30	OJC	Belgium	Europe	Europe	2008	95.51	95.0374	SSON_3891	SSON_3892	SSON_3893	SSON_3894	SSON_3895	sat-2_193	dfrA1.v1_2357	aadA_93*	SSON_3897	-	-	-	TEM-1_1667	-	-	strA.v1_2409*	strB.v1_2410	sul2_2284	-	-	-	-	-	0	0	0	0	0
ERR861621	ERR861621	36401ss_1	Baker et al, 2016 (Orthodox Jewish strains)	include	exclude	exclude	exclude	exclude	exclude	-	3.7.7	3	3.7	3.7.7	-	United Kingdom	Europe	Europe	2014	95.5107	29.9341	SSON_3891	SSON_3892	SSON_3893*	SSON_3894	SSON_3895	sat-2_193	dfrA1.v1_2357	aadA_93*	SSON_3897	-	-	-	-	AKG29_01340	AKG29_01350	strA.v1_2409*	strB.v1_2410	sul2_2284	tetA.v2_2318	-	-	-	-	0	0	0	0	0
ERR190793	ERR190793	86318	Baker et al, 2016 (Orthodox Jewish strains)	include	exclude	exclude	exclude	exclude	exclude	-	3.7.30.4	3	3.7	3.7.30	Israel III	Israel	Western Asia	Asia	2002	95.5123	25.9596	SSON_3891	SSON_3892	SSON_3893	SSON_3894	SSON_3895	sat-2_193	dfrA1.v1_2357	aadA_93*	SSON_3897	-	-	-	TEM-168_1745*	-	-	strA.v1_2409*	strB.v1_2410	sul2_2284	-	-	-	-	-	0	0	0	0	0
ERR572911	ERR572911	H111120276	Baker et al, 2016 (Orthodox Jewish strains)	include	exclude	exclude	exclude	exclude	exclude	-	3.7.30.4.1	3	3.7	3.7.30	OJC	United Kingdom	Europe	Europe	2011	95.5129	28.2115	SSON_3891	SSON_3892	SSON_3893	SSON_3894	SSON_3895	sat-2_193	dfrA1.v1_2357	aadA_93*	SSON_3897	-	-	-	-	-	-	-	-	-	-	-	-	-	-	0	0	0	0	0
ERR572906	ERR572906	H103160303	Baker et al, 2016 (Orthodox Jewish strains)	include	exclude	exclude	exclude	exclude	exclude	-	3.7.30.4.1	3	3.7	3.7.30	OJC	United Kingdom	Europe	Europe	2010	95.5131	28.2991	SSON_3891	SSON_3892	SSON_3893	SSON_3894	SSON_3895	sat-2_193	dfrA1.v1_2357	aadA_93*	SSON_3897	-	-	-	TEM-206_1678*	-	-	-	-	-	-	-	-	-	-	0	0	0	0	0
ERR047216	ERR047216	SS127858_2798529	Baker et al, 2016 (Orthodox Jewish strains)	include	exclude	exclude	exclude	exclude	exclude	-	3.7.30.4.1	3	3.7	3.7.30	OJC	Israel	Western Asia	Asia	2008	95.5131	26.3554	SSON_3891	SSON_3892	SSON_3893	SSON_3894	SSON_3895	sat-2_193	dfrA1.v1_2357	aadA_93*	SSON_3897	-	-	-	TEM-1_1667*	-	-	strA.v1_2409*	strB.v1_2410?	sul2_2284	-	-	-	-	-	0	0	0	0	0
ERR190847	ERR190847	99443	Baker et al, 2016 (Orthodox Jewish strains)	include	exclude	exclude	exclude	exclude	exclude	-	3.7.30.4.1	3	3.7	3.7.30	OJC	Israel	Western Asia	Asia	2004	95.5134	27.7258	SSON_3891	SSON_3892	SSON_3893	SSON_3894	SSON_3895	sat-2_193	dfrA1.v1_2357	aadA_93*	SSON_3897	-	-	-	TEM-1_1667	-	-	strA.v1_2409*	-	sul2_2284	-	-	-	-	-	0	0	0	0	0
ERR190823	ERR190823	95641	Baker et al, 2016 (Orthodox Jewish strains)	include	exclude	exclude	exclude	exclude	exclude	-	3.7.30.4	3	3.7	3.7.30	Israel III	Israel	Western Asia	Asia	2003	95.5138	29.8312	SSON_3891	SSON_3892	SSON_3893	SSON_3894	SSON_3895*?	sat-2_193	dfrA1.v1_2357	aadA5_114*?	SSON_3897	-	-	-	TEM-1_1667*	-	-	strA.v1_2409*	strB.v1_2410*?	sul2_2284	tetA.v2_2318*?	-	-	-	mphA_2174*	0	0	0	0	0
ERR190805	ERR190805	88371	Baker et al, 2016 (Orthodox Jewish strains)	include	exclude	exclude	exclude	exclude	exclude	-	3.7.30.4	3	3.7	3.7.30	Israel III	Israel	Western Asia	Asia	2002	95.5142	25.8025	SSON_3891	SSON_3892	SSON_3893	SSON_3894	SSON_3895	sat-2_193	dfrA1.v2_2358	aadA_93*	SSON_3897	-	-	-	TEM-1_1667*	-	-	strA.v1_2409*	strB.v1_2410	-	tetA.v1_2317	sul1_2283	-	-	-	0	0	0	0	0
ERR190760	ERR190760	75915	Baker et al, 2016 (Orthodox Jewish strains)	include	exclude	exclude	exclude	exclude	exclude	-	3.7.30.4	3	3.7	3.7.30	Israel III	Israel	Western Asia	Asia	2000	95.5143	26.0152	SSON_3891	SSON_3892	SSON_3893	SSON_3894	SSON_3895	sat-2_193	dfrA1.v1_2357	aadA_93*	SSON_3897	-	-	-	TEM-1_1667	-	-	strA.v1_2409*	strB.v1_2410	-	tetA.v1_2317	sul1_2283	-	-	-	0	0	0	0	0
ERR190775	ERR190775	83011	Baker et al, 2016 (Orthodox Jewish strains)	include	exclude	exclude	exclude	exclude	exclude	-	3.7.30.4	3	3.7	3.7.30	Israel III	Israel	Western Asia	Asia	2001	95.5153	25.6653	SSON_3891	SSON_3892	SSON_3893	SSON_3894	SSON_3895	sat-2_193	dfrA1.v1_2357	aadA_93*	SSON_3897	-	-	-	TEM-1_1667*	-	-	strA.v1_2409*	strB.v1_2410	sul2_2284	-	-	-	-	-	0	0	0	0	0
ERR572893	ERR572893	H092580349	Baker et al, 2016 (Orthodox Jewish strains)	include	exclude	exclude	exclude	exclude	exclude	-	3.7.30.4.1	3	3.7	3.7.30	OJC	United Kingdom	Europe	Europe	2009	95.516	27.818	SSON_3891	SSON_3892	SSON_3893	SSON_3894	SSON_3895	sat-2_193	dfrA1.v1_2357	aadA_93*	SSON_3897	-	-	-	TEM-1_1667*	-	-	strA.v1_2409*	strB.v1_2410	sul2_2284	-	-	-	-	-	0	0	0	0	0
ERR211148	ERR211148	37975463	Baker et al, 2016 (Orthodox Jewish strains)	include	exclude	exclude	exclude	exclude	exclude	-	3.7.30.4.1	3	3.7	3.7.30	OJC	Israel	Western Asia	Asia	2012	95.5166	95.0114	SSON_3891	SSON_3892	SSON_3893	SSON_3894	SSON_3895	sat-2_193	dfrA1.v1_2357	aadA_93*	SSON_3897	-	-	-	TEM-1_1667*	-	-	strA.v1_2409*	strB.v1_2410	sul2_2284	-	-	-	-	-	0	0	0	0	0
ERR572904	ERR572904	H102840285	Baker et al, 2016 (Orthodox Jewish strains)	include	exclude	exclude	exclude	exclude	exclude	-	3.7.30.4.1	3	3.7	3.7.30	OJC	United Kingdom	Europe	Europe	2010	95.5171	38.9653	SSON_3891	SSON_3892	SSON_3893	SSON_3894	SSON_3895	sat-2_193	dfrA1.v1_2357	aadA_93*	SSON_3897	-	-	-	TEM-1_1667*	-	-	strA.v1_2409*	strB.v1_2410	sul2_2284	-	-	-	-	-	0	0	0	0	0
ERR319208	ERR319208	143564	Baker et al, 2016 (Orthodox Jewish strains)	include	exclude	exclude	exclude	exclude	exclude	-	3.7.30.4.1	3	3.7	3.7.30	OJC	Israel	Western Asia	Asia	2012	95.5174	26.7752	SSON_3891	SSON_3892	SSON_3893	SSON_3894	SSON_3895	sat-2_193	dfrA1.v1_2357	ant3''-IIa_124*?	SSON_3897	-	-	-	TEM-1_1667*	-	-	strA.v1_2409*	strB.v1_2410	sul2_2284	-	-	-	-	-	0	0	0	0	0
ERR572895	ERR572895	H092740550	Baker et al, 2016 (Orthodox Jewish strains)	include	exclude	exclude	exclude	exclude	exclude	-	3.7.30.4.1	3	3.7	3.7.30	OJC	United Kingdom	Europe	Europe	2009	95.5174	28.585	SSON_3891	SSON_3892	SSON_3893	SSON_3894	SSON_3895	sat-2_193	dfrA1.v1_2357	aadA_93*	SSON_3897	-	-	-	TEM-1_1667*	-	-	strA.v1_2409*	strB.v1_2410	sul2_2284	-	-	-	-	-	0	0	0	0	0
ERR572907	ERR572907	H103240103	Baker et al, 2016 (Orthodox Jewish strains)	include	exclude	exclude	exclude	exclude	exclude	-	3.7.30.4.1	3	3.7	3.7.30	OJC	United Kingdom	Europe	Europe	2010	95.5181	28.0386	SSON_3891	SSON_3892	SSON_3893	SSON_3894	SSON_3895	sat-2_193	dfrA1.v1_2357	aadA_93*	SSON_3897	-	-	-	TEM-1_1667*	-	-	strA.v1_2409*	strB.v1_2410	sul2_2284	-	-	-	-	-	0	0	0	0	0
ERR190804	ERR190804	87780	Baker et al, 2016 (Orthodox Jewish strains)	include	exclude	exclude	exclude	exclude	exclude	-	3.7.30.4	3	3.7	3.7.30	Israel III	Israel	Western Asia	Asia	2002	95.5183	26.341	SSON_3891	SSON_3892	SSON_3893	SSON_3894	SSON_3895	sat-2_193	dfrA1.v1_2357	aadA_93*	SSON_3897	-	-	-	TEM-1_1667*	-	-	strA.v1_2409*	strB.v1_2410	-	tetA.v1_2317	sul1_2283	-	-	-	0	0	0	0	0
ERR190767	ERR190767	82064	Baker et al, 2016 (Orthodox Jewish strains)	include	exclude	exclude	exclude	exclude	exclude	-	3.7.30.4	3	3.7	3.7.30	Israel III	Israel	Western Asia	Asia	2001	95.519	26.207	SSON_3891	SSON_3892	SSON_3893	SSON_3894	SSON_3895	sat-2_193	dfrA1.v1_2357	aadA_93*	SSON_3897	-	-	-	TEM-206_1678*	-	-	-	-	-	-	-	-	-	-	0	0	0	0	0
ERR572898	ERR572898	H092920825	Baker et al, 2016 (Orthodox Jewish strains)	include	exclude	exclude	exclude	exclude	exclude	-	3.7.30.4.1	3	3.7	3.7.30	OJC	United Kingdom	Europe	Europe	2009	95.5191	91.8104	SSON_3891	SSON_3892	SSON_3893	SSON_3894	SSON_3895	sat-2_193	dfrA1.v1_2357	aadA_93*	SSON_3897	-	-	-	TEM-1_1667*	-	-	strA.v1_2409*	strB.v1_2410	sul2_2284	-	-	-	-	-	0	0	0	0	0
ERR572879	ERR572879	H081700339	Baker et al, 2016 (Orthodox Jewish strains)	include	exclude	exclude	exclude	exclude	exclude	-	3.7.30.4.1	3	3.7	3.7.30	OJC	United Kingdom	Europe	Europe	2008	95.5193	28.1262	SSON_3891	SSON_3892	SSON_3893	SSON_3894	SSON_3895	sat-2_193	dfrA1.v1_2357	aadA_93*	SSON_3897	-	-	-	TEM-1_1667*	-	-	-	-	-	-	-	-	-	-	0	0	0	0	0
ERR190788	ERR190788	85721	Baker et al, 2016 (Orthodox Jewish strains)	include	exclude	exclude	exclude	exclude	exclude	-	3.7.30.4	3	3.7	3.7.30	Israel III	Israel	Western Asia	Asia	2002	95.5201	25.5369	SSON_3891	SSON_3892	SSON_3893	SSON_3894	SSON_3895	sat-2_193	dfrA1.v1_2357	aadA_93*	SSON_3897	-	-	-	TEM-214_1659*	-	-	-	-	-	-	-	-	-	-	0	0	0	0	0
ERR047219	ERR047219	SS129764_2798532	Baker et al, 2016 (Orthodox Jewish strains)	include	exclude	exclude	exclude	exclude	exclude	-	3.7.30.4.1	3	3.7	3.7.30	OJC	Israel	Western Asia	Asia	2009	95.5202	26.2029	SSON_3891	SSON_3892	SSON_3893	SSON_3894	SSON_3895	sat-2_193	dfrA1.v1_2357	aadA_93*	SSON_3897	-	-	-	TEM-198_1654*	-	-	-	-	-	-	-	-	-	-	0	0	0	0	0
ERR319207	ERR319207	143563	Baker et al, 2016 (Orthodox Jewish strains)	include	exclude	exclude	exclude	exclude	exclude	-	3.7.30.4.1	3	3.7	3.7.30	OJC	Israel	Western Asia	Asia	2012	95.5204	29.828	SSON_3891	SSON_3892	SSON_3893	SSON_3894	SSON_3895	sat-2_193	dfrA1.v1_2357	aadA_93*	SSON_3897	-	-	-	TEM-198_1654*	-	-	-	-	-	-	-	-	-	-	0	0	0	0	0
ERR572878	ERR572878	H082060203	Baker et al, 2016 (Orthodox Jewish strains)	include	exclude	exclude	exclude	exclude	exclude	-	3.7.30.4.1	3	3.7	3.7.30	OJC	United Kingdom	Europe	Europe	2008	95.5207	33.6218	SSON_3891	SSON_3892	SSON_3893	SSON_3894	SSON_3895	sat-2_193	dfrA1.v1_2357	aadA_93*	SSON_3897	-	-	-	TEM-1_1667*	-	-	-	-	-	-	-	-	-	-	0	0	0	0	0
ERR572910	ERR572910	H104480143	Baker et al, 2016 (Orthodox Jewish strains)	include	exclude	exclude	exclude	exclude	exclude	-	3.7.30.4.1	3	3.7	3.7.30	OJC	United Kingdom	Europe	Europe	2010	95.5212	29.2107	SSON_3891	SSON_3892	SSON_3893	SSON_3894	SSON_3895	sat-2_193	dfrA1.v1_2357	aadA_93*	SSON_3897	-	-	-	TEM-198_1654*	-	-	strA.v1_2409*	strB.v1_2410?	sul2_2284	-	-	-	-	-	0	0	0	0	0
ERR190785	ERR190785	85715	Baker et al, 2016 (Orthodox Jewish strains)	include	exclude	exclude	exclude	exclude	exclude	-	3.7.30.4	3	3.7	3.7.30	Israel III	Israel	Western Asia	Asia	2002	95.5213	25.8215	SSON_3891	SSON_3892	SSON_3893	SSON_3894	SSON_3895	sat-2_193	dfrA1.v1_2357	aadA_93*	SSON_3897	-	-	-	TEM-1_1667*	-	-	strA.v1_2409*	strB.v1_2410?	sul2_2284	-	-	-	-	-	0	0	0	0	0
ERR558531	ERR558531	KY 1071	Baker et al, 2016 (Orthodox Jewish strains)	include	exclude	exclude	exclude	exclude	exclude	-	3.7.30.4	3	3.7	3.7.30	Israel III	Israel	Western Asia	Asia	1992	95.5223	95.0091	SSON_3891	SSON_3892	SSON_3893	SSON_3894	SSON_3895	sat-2_193	dfrA1.v1_2357	aadA_93*	SSON_3897	-	-	-	TEM-40_1693*	-	-	strA.v1_2409*	-	sul2_2284	-	-	-	-	-	0	0	0	0	0
ERR572896	ERR572896	H092760241	Baker et al, 2016 (Orthodox Jewish strains)	include	exclude	exclude	exclude	exclude	exclude	-	3.7.30.4.1	3	3.7	3.7.30	OJC	United Kingdom	Europe	Europe	2009	95.5233	40.6717	SSON_3891	SSON_3892	SSON_3893	SSON_3894	SSON_3895	sat-2_193	dfrA1.v1_2357	aadA_93*	SSON_3897	-	-	-	TEM-1_1667*	-	-	strA.v1_2409*	strB.v1_2410	sul2_2284	-	-	-	-	-	0	0	0	0	0
ERR558527	ERR558527	KY 913	Baker et al, 2016 (Orthodox Jewish strains)	include	exclude	exclude	exclude	exclude	exclude	-	3.7.30.4	3	3.7	3.7.30	Israel III	Israel	Western Asia	Asia	1992	95.5243	95.0332	SSON_3891	SSON_3892	SSON_3893	SSON_3894	SSON_3895	sat-2_193	dfrA1.v1_2357	aadA_93*	SSON_3897	-	-	-	TEM-1_1667*	-	-	strA.v1_2409*	strB.v1_2410*?	sul2_2284	-	-	-	-	-	0	0	0	0	0
ERR572897	ERR572897	H092760242	Baker et al, 2016 (Orthodox Jewish strains)	include	exclude	exclude	exclude	exclude	exclude	-	3.7.30.4.1	3	3.7	3.7.30	OJC	United Kingdom	Europe	Europe	2009	95.5247	28.6244	SSON_3891	SSON_3892	SSON_3893	SSON_3894	SSON_3895	sat-2_193	dfrA1.v1_2357	aadA_93*	SSON_3897	-	-	-	TEM-1_1667	-	-	strA.v1_2409*	strB.v1_2410	sul2_2284	-	-	-	-	-	0	0	0	0	0
ERR558525	ERR558525	KY 696	Baker et al, 2016 (Orthodox Jewish strains)	include	exclude	exclude	exclude	exclude	exclude	-	3.7.30.4	3	3.7	3.7.30	Israel III	Israel	Western Asia	Asia	1992	95.5248	95.0203	SSON_3891	SSON_3892	SSON_3893	SSON_3894	SSON_3895	sat-2_193	dfrA1.v1_2357	aadA_93*	SSON_3897	-	-	-	TEM-1_1667*	-	-	strA.v1_2409*	strB.v1_2410?	sul2_2284	-	-	-	-	-	0	0	0	0	0
ERR103472	ERR103472	H112620252	Baker et al, 2016 (Orthodox Jewish strains)	include	exclude	exclude	exclude	exclude	exclude	-	3.7.30.4.1	3	3.7	3.7.30	OJC	United Kingdom	Europe	Europe	2011	95.5251	47.5947	SSON_3891	SSON_3892	SSON_3893	SSON_3894	SSON_3895	sat-2_193	dfrA1.v1_2357	aadA_93*	SSON_3897	-	-	-	TEM-206_1678*	-	-	-	-	-	-	-	-	-	-	0	0	0	0	0
ERR572901	ERR572901	H101700383	Baker et al, 2016 (Orthodox Jewish strains)	include	exclude	exclude	exclude	exclude	exclude	-	3.7.30.4.1	3	3.7	3.7.30	OJC	United Kingdom	Europe	Europe	2010	95.5251	27.0987	SSON_3891	SSON_3892	SSON_3893	SSON_3894	SSON_3895	sat-2_193	dfrA1.v1_2357	aadA_93*	SSON_3897	-	-	-	TEM-198_1654*	-	-	-	-	-	-	-	-	-	-	0	0	0	0	0
ERR190790	ERR190790	86278	Baker et al, 2016 (Orthodox Jewish strains)	include	exclude	exclude	exclude	exclude	exclude	-	3.7.30.4	3	3.7	3.7.30	Israel III	Israel	Western Asia	Asia	2002	95.5256	26.613	SSON_3891	SSON_3892	SSON_3893	SSON_3894	SSON_3895	sat-2_193	dfrA1.v1_2357	aadA_93*	SSON_3897	-	-	-	TEM-1_1667*	-	-	strA.v1_2409*?	strB.v1_2410?	-	tetA.v1_2317*?	sul1_2283*?	-	-	-	0	0	0	0	0
ERR572894	ERR572894	H092680333	Baker et al, 2016 (Orthodox Jewish strains)	include	exclude	exclude	exclude	exclude	exclude	-	3.7.30.4.1	3	3.7	3.7.30	OJC	United Kingdom	Europe	Europe	2009	95.5272	28.4182	SSON_3891	SSON_3892	SSON_3893	SSON_3894	SSON_3895	sat-2_193	dfrA1.v1_2357	aadA_93*	SSON_3897	-	-	-	TEM-1_1667*	-	-	strA.v1_2409*	strB.v1_2410?	sul2_2284	-	-	-	-	-	0	0	0	0	0
ERR042784	ERR042784	sh07-1608	Baker et al, 2016 (Orthodox Jewish strains)	include	exclude	exclude	exclude	exclude	exclude	-	3.7.30.4.1	3	3.7	3.7.30	OJC	France	Europe	Europe	2007	95.5278	27.7058	SSON_3891	SSON_3892	SSON_3893	SSON_3894	SSON_3895	sat-2_193	dfrA1.v1_2357	aadA_93*	SSON_3897	-	-	-	TEM-1_1667*	-	-	strA.v1_2409*	strB.v1_2410	sul2_2284	-	-	-	-	-	0	0	0	0	0
ERR572899	ERR572899	H093660484	Baker et al, 2016 (Orthodox Jewish strains)	include	exclude	exclude	exclude	exclude	exclude	-	3.7.30.4.1	3	3.7	3.7.30	OJC	United Kingdom	Europe	Europe	2009	95.5278	27.6943	SSON_3891	SSON_3892	SSON_3893	SSON_3894	SSON_3895	sat-2_193	dfrA1.v1_2357	aadA_93*	SSON_3897	-	-	-	TEM-1_1667*	-	-	strA.v1_2409*	strB.v1_2410	sul2_2284	-	-	-	-	-	0	0	0	0	0
ERR572902	ERR572902	H101960391	Baker et al, 2016 (Orthodox Jewish strains)	include	exclude	exclude	exclude	exclude	exclude	-	3.7.30.4.1	3	3.7	3.7.30	OJC	United Kingdom	Europe	Europe	2010	95.5279	27.1061	SSON_3891	SSON_3892	SSON_3893	SSON_3894	SSON_3895	sat-2_193	dfrA1.v1_2357	aadA_93*	SSON_3897	-	-	-	TEM-198_1654*	-	-	-	-	-	-	-	-	-	-	0	0	0	0	0
ERR103471	ERR103471	H112580301	Baker et al, 2016 (Orthodox Jewish strains)	include	exclude	exclude	exclude	exclude	exclude	-	3.7.30.4.1	3	3.7	3.7.30	OJC	United Kingdom	Europe	Europe	2011	95.5283	58.2262	SSON_3891	SSON_3892	SSON_3893	SSON_3894	SSON_3895	sat-2_193	dfrA1.v1_2357	aadA_93*	SSON_3897	-	-	-	TEM-206_1678*	-	-	-	-	-	-	-	-	-	-	0	0	0	0	0
ERR558524	ERR558524	KY 129	Baker et al, 2016 (Orthodox Jewish strains)	include	exclude	exclude	exclude	exclude	exclude	-	3.7.30.4	3	3.7	3.7.30	Israel III	Israel	Western Asia	Asia	1992	95.5283	94.9183	SSON_3891	SSON_3892	SSON_3893	SSON_3894	SSON_3895	sat-2_193	dfrA1.v1_2357	aadA_93*	SSON_3897	-	-	-	TEM-1_1667*	-	-	strA.v1_2409*	strB.v1_2410	sul2_2284	-	-	-	-	-	0	0	0	0	0
ERR190768	ERR190768	82205	Baker et al, 2016 (Orthodox Jewish strains)	include	exclude	exclude	exclude	exclude	exclude	-	3.7.30.4	3	3.7	3.7.30	Israel III	Israel	Western Asia	Asia	2001	95.5284	25.9911	SSON_3891	SSON_3892	SSON_3893	SSON_3894	SSON_3895	sat-2_193	dfrA1.v1_2357	aadA_93*	SSON_3897	-	-	-	-	-	-	strA.v1_2409*	strB.v1_2410	-	tetA.v1_2317	sul1_2283	-	-	-	0	1	0	0	0
ERR190905	ERR190905	36991242	Baker et al, 2016 (Orthodox Jewish strains)	include	exclude	exclude	exclude	exclude	exclude	-	3.7.30.4.1	3	3.7	3.7.30	OJC	Israel	Western Asia	Asia	2012	95.5284	94.9938	SSON_3891	SSON_3892	SSON_3893	SSON_3894	SSON_3895	sat-2_193	dfrA1.v1_2357	aadA_93*	SSON_3897	-	-	-	-	-	-	-	-	-	-	sul1_2283	-	-	-	0	0	0	0	0
ERR190792	ERR190792	86298	Baker et al, 2016 (Orthodox Jewish strains)	include	exclude	exclude	exclude	exclude	exclude	-	3.7.30.4	3	3.7	3.7.30	Israel III	Israel	Western Asia	Asia	2002	95.5286	30.0347	SSON_3891	SSON_3892	SSON_3893	SSON_3894	SSON_3895	sat-2_193	dfrA1.v1_2357	aadA_93*	SSON_3897	-	-	-	TEM-1_1667*	-	-	strA.v1_2409*	strB.v1_2410*	sul2_2284	-	-	-	-	mphA_2174*	0	0	0	0	0
ERR319220	ERR319220	143981	Baker et al, 2016 (Orthodox Jewish strains)	include	exclude	exclude	exclude	exclude	exclude	-	3.7.30.4.1	3	3.7	3.7.30	OJC	Israel	Western Asia	Asia	2012	95.5288	26.9523	SSON_3891	SSON_3892	SSON_3893	SSON_3894	SSON_3895	sat-2_193	dfrA1.v1_2357	aadA_93*	SSON_3897	-	-	-	TEM-214_1659*	-	-	-	-	-	-	-	-	-	-	0	0	0	0	0
ERR572948	ERR572948	H140100101	Baker et al, 2016 (Orthodox Jewish strains)	include	exclude	exclude	exclude	exclude	exclude	-	3.7.25	3	3.7	3.7.25	-	United Kingdom	Europe	Europe	2013	95.5289	26.9393	SSON_3891	SSON_3892	SSON_3893	SSON_3894	SSON_3895	sat-2_193	dfrA1.v1_2357	aadA_93*	SSON_3897	-	-	-	-	AKG29_01340	AKG29_01350	strA.v1_2409*	strB.v1_2410	sul2_2284	tetA.v2_2318	-	-	-	-	0	0	0	0	0
ERR572905	ERR572905	H102880240	Baker et al, 2016 (Orthodox Jewish strains)	include	exclude	exclude	exclude	exclude	exclude	-	3.7.30.4.1	3	3.7	3.7.30	OJC	United Kingdom	Europe	Europe	2010	95.529	27.773	SSON_3891	SSON_3892	SSON_3893	SSON_3894	SSON_3895	sat-2_193	dfrA1.v1_2357	aadA_93*	SSON_3897	-	-	-	TEM-198_1654*	-	-	-	-	-	-	-	-	-	-	0	0	0	0	0
ERR572950	ERR572950	H135060466	Baker et al, 2016 (Orthodox Jewish strains)	include	exclude	exclude	exclude	exclude	exclude	-	3.7.25	3	3.7	3.7.25	-	United Kingdom	Europe	Europe	2013	95.5299	94.9656	SSON_3891	SSON_3892	SSON_3893	SSON_3894	SSON_3895	sat-2_193	dfrA1.v1_2357	aadA_93*	SSON_3897	-	-	-	-	AKG29_01340	AKG29_01350	strA.v1_2409*	strB.v1_2410	sul2_2284	tetA.v2_2318	-	-	-	-	0	0	0	0	0
ERR190806	ERR190806	89349	Baker et al, 2016 (Orthodox Jewish strains)	include	exclude	exclude	exclude	exclude	exclude	-	3.7.30.4	3	3.7	3.7.30	Israel III	Israel	Western Asia	Asia	2002	95.5302	30.0518	SSON_3891	SSON_3892	SSON_3893	SSON_3894	SSON_3895	sat-2_193	dfrA1.v1_2357	aadA_93*	SSON_3897	-	-	-	TEM-1_1667*	-	-	strA.v1_2409*	strB.v1_2410	-	tetA.v1_2317	sul1_2283	-	-	-	0	0	0	0	0
ERR190849	ERR190849	99608	Baker et al, 2016 (Orthodox Jewish strains)	include	exclude	exclude	exclude	exclude	exclude	-	3.7.30.4	3	3.7	3.7.30	Israel III	Israel	Western Asia	Asia	2004	95.5309	25.7607	SSON_3891	SSON_3892	SSON_3893	SSON_3894	SSON_3895	sat-2_193	dfrA1.v1_2357	aadA_93*	SSON_3897	-	-	-	TEM-1_1667*	-	-	strA.v1_2409*	-	sul2_2284	-	-	-	-	-	0	0	0	0	0
ERR190748	ERR190748	75645	Baker et al, 2016 (Orthodox Jewish strains)	include	exclude	exclude	exclude	exclude	exclude	-	3.7.30.4	3	3.7	3.7.30	Israel III	Israel	Western Asia	Asia	2000	95.5317	25.9267	SSON_3891	SSON_3892	SSON_3893	SSON_3894	SSON_3895	sat-2_193	dfrA1.v1_2357	aadA_93*	SSON_3897	-	-	-	TEM-1_1667	-	-	strA.v1_2409*	strB.v1_2410	-	tetA.v1_2317	sul1_2283	-	-	-	0	0	0	0	0
ERR190783	ERR190783	85516	Baker et al, 2016 (Orthodox Jewish strains)	include	exclude	exclude	exclude	exclude	exclude	-	3.7.30.4	3	3.7	3.7.30	Israel III	Israel	Western Asia	Asia	2002	95.5317	27.4968	SSON_3891	SSON_3892	SSON_3893	SSON_3894	SSON_3895	sat-2_193	dfrA1.v1_2357	aadA_93*	SSON_3897	-	-	-	TEM-1_1667*	-	-	strA.v1_2409*	strB.v1_2410	sul2_2284	-	-	-	-	-	0	0	0	0	0
ERR211157	ERR211157	92497962	Baker et al, 2016 (Orthodox Jewish strains)	include	exclude	exclude	exclude	exclude	exclude	-	3.7.30.4.1	3	3.7	3.7.30	OJC	Israel	Western Asia	Asia	2012	95.532	94.9665	SSON_3891	SSON_3892	SSON_3893	SSON_3894	SSON_3895	sat-2_193	dfrA1.v1_2357	aadA_93*	SSON_3897	-	-	-	TEM-135.v2_1673*	-	-	-	-	-	tetA.v1_2317	-	-	-	-	0	0	0	0	0
ERR572877	ERR572877	H081680151	Baker et al, 2016 (Orthodox Jewish strains)	include	exclude	exclude	exclude	exclude	exclude	-	3.7.30.4.1	3	3.7	3.7.30	OJC	United Kingdom	Europe	Europe	2008	95.5328	28.7695	SSON_3891	SSON_3892	SSON_3893	SSON_3894	SSON_3895	sat-2_193	dfrA1.v1_2357	aadA_93*	SSON_3897	-	-	-	TEM-1_1667*	-	-	-	-	-	-	-	-	-	-	0	0	0	0	0
ERR190779	ERR190779	85001	Baker et al, 2016 (Orthodox Jewish strains)	include	exclude	exclude	exclude	exclude	exclude	-	3.7.30.4	3	3.7	3.7.30	Israel III	Israel	Western Asia	Asia	2001	95.5349	27.7054	SSON_3891	SSON_3892	SSON_3893	SSON_3894	SSON_3895*	sat-2_193	dfrA1.v1_2357	aadA_93*	SSON_3897	-	-	-	TEM-217_1662*	-	-	-	-	-	-	-	-	-	-	0	0	0	0	0
ERR103473	ERR103473	H112440349	Baker et al, 2016 (Orthodox Jewish strains)	include	exclude	exclude	exclude	exclude	exclude	-	3.7.30.4.1	3	3.7	3.7.30	OJC	United Kingdom	Europe	Europe	2011	95.5357	26.9277	SSON_3891	SSON_3892	SSON_3893	SSON_3894	SSON_3895	sat-2_193	dfrA1.v1_2357	aadA_93*	SSON_3897	-	-	-	-	-	-	-	-	-	-	-	-	-	-	0	0	0	0	0
ERR572876	ERR572876	H081460380	Baker et al, 2016 (Orthodox Jewish strains)	include	exclude	exclude	exclude	exclude	exclude	-	3.7.30.4.1	3	3.7	3.7.30	OJC	United Kingdom	Europe	Europe	2008	95.5363	26.7229	SSON_3891	SSON_3892	SSON_3893	SSON_3894	SSON_3895	sat-2_193	dfrA1.v1_2357	aadA_93*	SSON_3897	-	-	-	TEM-1D.v1_1799	-	-	strA.v1_2409*	strB.v1_2410	sul2_2284	-	-	-	-	-	0	0	0	0	0
ERR047214	ERR047214	SS127358_2798527	Baker et al, 2016 (Orthodox Jewish strains)	include	exclude	exclude	exclude	exclude	exclude	-	3.7.30.4.1	3	3.7	3.7.30	OJC	Israel	Western Asia	Asia	2008	95.5368	27.3773	SSON_3891	SSON_3892	SSON_3893	SSON_3894	SSON_3895	sat-2_193	dfrA1.v1_2357	aadA_93*	SSON_3897	-	-	-	TEM-1_1667*	-	-	strA.v1_2409*	strB.v1_2410	sul2_2284	-	-	-	-	-	0	0	0	0	0
ERR319249	ERR319249	144366	Baker et al, 2016 (Orthodox Jewish strains)	include	exclude	exclude	exclude	exclude	exclude	-	3.7.30.4.1	3	3.7	3.7.30	OJC	Israel	Western Asia	Asia	2012	95.5368	27.3365	SSON_3891	SSON_3892	SSON_3893	SSON_3894	SSON_3895	sat-2_193	dfrA1.v1_2357	aadA_93*	SSON_3897	-	-	-	-	-	-	-	-	-	-	-	-	-	-	0	0	0	0	0
ERR190838	ERR190838	98909	Baker et al, 2016 (Orthodox Jewish strains)	include	exclude	exclude	exclude	exclude	exclude	-	3.7.30.4	3	3.7	3.7.30	Israel III	Israel	Western Asia	Asia	2004	95.5373	25.783	SSON_3891	SSON_3892	SSON_3893	SSON_3894	SSON_3895	sat-2_193	dfrA1.v1_2357	aadA_93*	SSON_3897	-	-	-	TEM-1_1667*	-	-	strA.v1_2409*	strB.v1_2410*?	sul2_2284	-	-	-	-	-	0	0	0	0	0
ERR211156	ERR211156	44781873	Baker et al, 2016 (Orthodox Jewish strains)	include	exclude	exclude	exclude	exclude	exclude	-	3.7.30.4.1	3	3.7	3.7.30	OJC	Israel	Western Asia	Asia	2012	95.5375	94.9623	SSON_3891	SSON_3892	SSON_3893	SSON_3894	SSON_3895	sat-2_193	dfrA1.v1_2357	aadA_93*	SSON_3897	-	-	-	TEM-135.v2_1673	-	-	strA.v1_2409*	strB.v1_2410?	sul2_2284	tetA.v1_2317	-	-	-	-	0	0	0	0	0
ERR572883	ERR572883	H082240398	Baker et al, 2016 (Orthodox Jewish strains)	include	exclude	exclude	exclude	exclude	exclude	-	3.7.30.4.1	3	3.7	3.7.30	OJC	United Kingdom	Europe	Europe	2008	95.5381	95.0175	SSON_3891	SSON_3892	SSON_3893	SSON_3894	SSON_3895	sat-2_193	dfrA1.v1_2357	aadA_93*	SSON_3897	-	-	-	TEM-1_1667	-	-	-	-	-	-	-	-	-	-	0	0	0	0	0
ERR190837	ERR190837	98904	Baker et al, 2016 (Orthodox Jewish strains)	include	exclude	exclude	exclude	exclude	exclude	-	3.7.30.4	3	3.7	3.7.30	Israel III	Israel	Western Asia	Asia	2004	95.5381	29.3071	SSON_3891	SSON_3892	SSON_3893	SSON_3894	SSON_3895	sat-2_193	dfrA1.v1_2357	aadA_93*	SSON_3897	-	-	-	TEM-1_1667*	-	-	strA.v1_2409*	-	sul2_2284	-	-	-	-	-	0	0	0	0	0
ERR572916	ERR572916	H112220292	Baker et al, 2016 (Orthodox Jewish strains)	include	exclude	exclude	exclude	exclude	exclude	-	3.7.30.4.1	3	3.7	3.7.30	OJC	United Kingdom	Europe	Europe	2011	95.5386	28.2003	SSON_3891	SSON_3892	SSON_3893	SSON_3894	SSON_3895	sat-2_193	dfrA1.v1_2357	aadA_93	SSON_3897	-	-	-	TEM-1_1667*	-	-	strA.v1_2409*	strB.v1_2410	-	-	sul1_2283*	-	-	-	0	0	0	0	0
ERR190750	ERR190750	75668	Baker et al, 2016 (Orthodox Jewish strains)	include	exclude	exclude	exclude	exclude	exclude	-	3.7.30.4	3	3.7	3.7.30	Israel III	Israel	Western Asia	Asia	2000	95.5389	25.9841	SSON_3891	SSON_3892	SSON_3893	SSON_3894	SSON_3895	sat-2_193	dfrA1.v1_2357	aadA_93*	SSON_3897	-	-	-	TEM-1_1667	-	-	strA.v1_2409*	strB.v1_2410	-	tetA.v1_2317	sul1_2283	-	-	-	0	0	0	0	0
ERR319268	ERR319268	144748	Baker et al, 2016 (Orthodox Jewish strains)	include	exclude	exclude	exclude	exclude	exclude	-	3.7.30.4.1	3	3.7	3.7.30	OJC	Israel	Western Asia	Asia	2012	95.5392	27.5223	SSON_3891	SSON_3892	SSON_3893	SSON_3894	SSON_3895	sat-2_193	dfrA1.v1_2357	aadA_93*	SSON_3897	-	-	-	-	-	-	-	-	-	-	sul1_2283	-	-	-	0	0	0	0	0
ERR558526	ERR558526	KY 834	Baker et al, 2016 (Orthodox Jewish strains)	include	exclude	exclude	exclude	exclude	exclude	-	3.7.30.4	3	3.7	3.7.30	Israel III	Israel	Western Asia	Asia	1992	95.5397	95.0198	SSON_3891	SSON_3892	SSON_3893	SSON_3894	SSON_3895	sat-2_193	dfrA1.v1_2357	aadA_93	SSON_3897	-	-	-	-	-	-	-	-	-	tetA.v1_2317	sul1_2283	-	-	-	0	0	0	0	0
ERR190802	ERR190802	87670	Baker et al, 2016 (Orthodox Jewish strains)	include	exclude	exclude	exclude	exclude	exclude	-	3.7.30.4	3	3.7	3.7.30	Israel III	Israel	Western Asia	Asia	2002	95.5408	26.0935	SSON_3891	SSON_3892	SSON_3893	SSON_3894	SSON_3895	sat-2_193	dfrA1.v1_2357	aadA_93*	SSON_3897	-	-	-	TEM-214_1659*	-	-	-	-	-	-	-	-	-	-	0	0	0	0	0
ERR190780	ERR190780	85002	Baker et al, 2016 (Orthodox Jewish strains)	include	exclude	exclude	exclude	exclude	exclude	-	3.7.30.4	3	3.7	3.7.30	Israel III	Israel	Western Asia	Asia	2001	95.5423	26.0286	SSON_3891	SSON_3892	SSON_3893	SSON_3894	SSON_3895	sat-2_193	dfrA1.v1_2357	aadA_93*	SSON_3897	-	-	-	-	-	-	-	-	-	-	-	-	-	-	0	0	0	0	0
ERR558528	ERR558528	KY 1629	Baker et al, 2016 (Orthodox Jewish strains)	include	exclude	exclude	exclude	exclude	exclude	-	3.7.30.4	3	3.7	3.7.30	Israel III	Israel	Western Asia	Asia	1992	95.5427	94.8256	SSON_3891	SSON_3892	SSON_3893	SSON_3894	SSON_3895	sat-2_193	dfrA1.v1_2357	aadA_93*	SSON_3897	-	-	-	TEM-1_1667*	-	-	strA.v1_2409*	-	sul2_2284	-	-	-	-	-	0	0	0	0	0
ERR190758	ERR190758	75693	Baker et al, 2016 (Orthodox Jewish strains)	include	exclude	exclude	exclude	exclude	exclude	-	3.7.30.4	3	3.7	3.7.30	Israel III	Israel	Western Asia	Asia	2000	95.543	26.0606	SSON_3891	SSON_3892	SSON_3893	SSON_3894	SSON_3895	sat-2_193	dfrA1.v1_2357	aadA_93*	SSON_3897	-	-	-	TEM-1_1667*	-	-	strA.v1_2409*	strB.v1_2410	-	tetA.v1_2317	sul1_2283	-	-	-	0	0	0	0	0
ERR190789	ERR190789	86255	Baker et al, 2016 (Orthodox Jewish strains)	include	exclude	exclude	exclude	exclude	exclude	-	3.7.30.4	3	3.7	3.7.30	Israel III	Israel	Western Asia	Asia	2002	95.5442	25.7589	SSON_3891	SSON_3892	SSON_3893	SSON_3894	SSON_3895	sat-2_193	-	aadA_93*	SSON_3897	-	-	-	TEM-1_1667*	-	-	strA.v1_2409*	strB.v1_2410	-	tetA.v1_2317	sul1_2283	-	-	-	0	0	0	0	0
ERR572884	ERR572884	H082400248	Baker et al, 2016 (Orthodox Jewish strains)	include	exclude	exclude	exclude	exclude	exclude	-	3.7.30.4.1	3	3.7	3.7.30	OJC	United Kingdom	Europe	Europe	2008	95.5469	27.9983	SSON_3891	SSON_3892	SSON_3893	SSON_3894	SSON_3895	sat-2_193	dfrA1.v1_2357	aadA_93*	SSON_3897	-	-	-	TEM-1_1667	-	-	-	-	-	-	-	-	-	-	0	0	0	0	0
ERR319255	ERR319255	144376	Baker et al, 2016 (Orthodox Jewish strains)	include	exclude	exclude	exclude	exclude	exclude	-	3.7.30.4.1	3	3.7	3.7.30	OJC	Israel	Western Asia	Asia	2012	95.5473	28.1989	SSON_3891	SSON_3892	SSON_3893	SSON_3894	SSON_3895	sat-2_193	dfrA1.v1_2357	aadA_93*	SSON_3897	-	-	-	-	-	-	-	-	-	-	sul1_2283	-	-	-	0	0	0	0	0
ERR190846	ERR190846	99442	Baker et al, 2016 (Orthodox Jewish strains)	include	exclude	exclude	exclude	exclude	exclude	-	3.7.30.4.1	3	3.7	3.7.30	OJC	Israel	Western Asia	Asia	2004	95.5486	26.4272	SSON_3891	SSON_3892	SSON_3893	SSON_3894	SSON_3895	sat-2_193	dfrA1.v1_2357	aadA_93*	SSON_3897	-	-	-	TEM-1_1667*	-	-	strA.v1_2409*	strB.v1_2410?	sul2_2284	-	-	-	-	-	0	0	0	0	0
ERR319187	ERR319187	143099	Baker et al, 2016 (Orthodox Jewish strains)	include	exclude	exclude	exclude	exclude	exclude	-	3.7.30.4.1	3	3.7	3.7.30	OJC	Israel	Western Asia	Asia	2012	95.5488	27.0343	SSON_3891	SSON_3892	SSON_3893	SSON_3894	SSON_3895	sat-2_193	dfrA1.v1_2357	aadA_93*	SSON_3897	-	-	-	TEM-1_1667	-	-	strA.v1_2409*	strB.v1_2410	sul2_2284	tetA.v1_2317	-	-	-	-	0	0	0	0	0
ERR190745	ERR190745	75544	Baker et al, 2016 (Orthodox Jewish strains)	include	exclude	exclude	exclude	exclude	exclude	-	3.7.30.4	3	3.7	3.7.30	Israel III	Israel	Western Asia	Asia	2000	95.5489	26.5426	SSON_3891	SSON_3892	SSON_3893	SSON_3894	SSON_3895	sat-2_193	dfrA1.v1_2357	aadA_93*	SSON_3897	-	-	-	TEM-1_1667*	-	-	strA.v1_2409*	strB.v1_2410	-	tetA.v1_2317	sul1_2283	-	-	-	0	0	0	0	0
ERR190778	ERR190778	83589	Baker et al, 2016 (Orthodox Jewish strains)	include	exclude	exclude	exclude	exclude	exclude	-	3.7.30.4	3	3.7	3.7.30	Israel III	Israel	Western Asia	Asia	2001	95.5492	25.5828	SSON_3891	SSON_3892	SSON_3893	SSON_3894	SSON_3895	sat-2_193	dfrA1.v1_2357	aadA_93*	SSON_3897	-	-	-	TEM-1_1667*	-	-	strA.v1_2409*	strB.v1_2410	sul2_2284	tetA.v1_2317	-	-	-	-	0	0	0	0	0
ERR190808	ERR190808	92360	Baker et al, 2016 (Orthodox Jewish strains)	include	exclude	exclude	exclude	exclude	exclude	-	3.7.30.4	3	3.7	3.7.30	Israel III	Israel	Western Asia	Asia	2002	95.5497	28.0975	SSON_3891	SSON_3892	SSON_3893	SSON_3894	SSON_3895	sat-2_193	dfrA1.v1_2357	aadA_93*	SSON_3897	-	-	-	TEM-214_1659*	-	-	-	-	-	-	-	-	-	-	0	0	0	0	0
ERR190791	ERR190791	86283	Baker et al, 2016 (Orthodox Jewish strains)	include	exclude	exclude	exclude	exclude	exclude	-	3.7.30.4	3	3.7	3.7.30	Israel III	Israel	Western Asia	Asia	2002	95.5499	29.0151	SSON_3891	SSON_3892	SSON_3893	SSON_3894	SSON_3895	sat-2_193	dfrA1.v1_2357	aadA_93*	SSON_3897	-	-	-	TEM-135.v1_1672*	-	-	strA.v1_2409*	strB.v1_2410	sul2_2284	-	-	-	-	-	0	0	0	0	0
ERR047220	ERR047220	SS130327_2798533	Baker et al, 2016 (Orthodox Jewish strains)	include	exclude	exclude	exclude	exclude	exclude	-	3.7.30.4.1	3	3.7	3.7.30	OJC	Israel	Western Asia	Asia	2010	95.5504	27.9635	SSON_3891	SSON_3892	SSON_3893	SSON_3894	SSON_3895	sat-2_193	dfrA1.v1_2357	aadA_93*	SSON_3897	-	-	-	TEM-1_1667*	-	-	-	-	-	-	-	-	-	-	0	0	0	0	0
ERR190762	ERR190762	77257	Baker et al, 2016 (Orthodox Jewish strains)	include	exclude	exclude	exclude	exclude	exclude	-	3.7.30.4	3	3.7	3.7.30	Israel III	Israel	Western Asia	Asia	2000	95.551	26.3011	SSON_3891	SSON_3892	SSON_3893	SSON_3894	SSON_3895	sat-2_193	dfrA1.v2_2358	aadA_93*	SSON_3897	-	-	-	TEM-1_1667*	-	-	strA.v1_2409*	strB.v1_2410	-	tetA.v1_2317	sul1_2283	-	-	-	0	0	0	0	0
ERR319188	ERR319188	143100	Baker et al, 2016 (Orthodox Jewish strains)	include	exclude	exclude	exclude	exclude	exclude	-	3.7.30.4.1	3	3.7	3.7.30	OJC	Israel	Western Asia	Asia	2012	95.5515	26.8712	SSON_3891	SSON_3892	SSON_3893	SSON_3894	SSON_3895	sat-2_193	dfrA1.v1_2357	aadA_93*	SSON_3897	-	-	-	TEM-135.v2_1673*	-	-	strA.v1_2409*	strB.v1_2410	sul2_2284	tetA.v1_2317	-	-	-	-	0	0	0	0	0
ERR190820	ERR190820	95234	Baker et al, 2016 (Orthodox Jewish strains)	include	exclude	exclude	exclude	exclude	exclude	-	3.7.30.4	3	3.7	3.7.30	Israel III	Israel	Western Asia	Asia	2003	95.5516	26.1	SSON_3891	SSON_3892	SSON_3893	SSON_3894	SSON_3895	sat-2_193	dfrA1.v1_2357	aadA_93*	SSON_3897	-	-	-	TEM-1_1667	-	-	strA.v1_2409*	strB.v1_2410?	sul2_2284	-	-	-	-	-	0	0	0	0	0
ERR190860	ERR190860	109295	Baker et al, 2016 (Orthodox Jewish strains)	include	exclude	exclude	exclude	exclude	exclude	-	3.7.30.4.1	3	3.7	3.7.30	OJC	Israel	Western Asia	Asia	2006	95.5518	27.3388	SSON_3891	SSON_3892	SSON_3893	SSON_3894	SSON_3895	sat-2_193	dfrA1.v1_2357	aadA_93*	SSON_3897	-	-	-	TEM-1_1667	-	-	strA.v1_2409*	-	sul2_2284	-	-	-	-	-	0	0	0	0	0
ERR190752	ERR190752	75676	Baker et al, 2016 (Orthodox Jewish strains)	include	exclude	exclude	exclude	exclude	exclude	-	3.7.30.4	3	3.7	3.7.30	Israel III	Israel	Western Asia	Asia	2000	95.5518	26.221	SSON_3891	SSON_3892	SSON_3893	SSON_3894	SSON_3895	sat-2_193	dfrA1.v2_2358	aadA_93*	SSON_3897	-	-	-	TEM-1_1667*	-	-	strA.v1_2409*	strB.v1_2410	-	tetA.v1_2317	sul1_2283	-	-	-	0	0	0	0	0
ERR190810	ERR190810	93522	Baker et al, 2016 (Orthodox Jewish strains)	include	exclude	exclude	exclude	exclude	exclude	-	3.7.30.4	3	3.7	3.7.30	Israel III	Israel	Western Asia	Asia	2002	95.5521	26.3359	SSON_3891	SSON_3892	SSON_3893	SSON_3894	SSON_3895	sat-2_193	-	aadA_93*	SSON_3897	-	-	-	TEM-1_1667*	-	-	strA.v1_2409*	strB.v1_2410	-	tetA.v1_2317	sul1_2283	-	-	-	0	0	0	0	0
ERR319259	ERR319259	144555	Baker et al, 2016 (Orthodox Jewish strains)	include	exclude	exclude	exclude	exclude	exclude	-	3.7.30.4.1	3	3.7	3.7.30	OJC	Israel	Western Asia	Asia	2012	95.5524	28.5136	SSON_3891	SSON_3892	SSON_3893	SSON_3894	SSON_3895	sat-2_193	dfrA1.v1_2357	aadA_93*	SSON_3897	-	-	-	TEM-206_1678*	-	-	strA.v1_2409*	strB.v1_2410	sul2_2284	-	-	-	-	-	0	0	0	0	0
ERR319222	ERR319222	143983	Baker et al, 2016 (Orthodox Jewish strains)	include	exclude	exclude	exclude	exclude	exclude	-	3.7.30.4.1	3	3.7	3.7.30	OJC	Israel	Western Asia	Asia	2012	95.5532	95.0444	SSON_3891	SSON_3892	SSON_3893	SSON_3894	SSON_3895	sat-2_193	dfrA1.v1_2357	aadA_93*	SSON_3897	-	-	-	TEM-135.v2_1673*	-	-	strA.v1_2409*	strB.v1_2410	sul2_2284	tetA.v1_2317	-	-	-	-	0	0	0	0	0
ERR558522	ERR558522	KY 1163	Baker et al, 2016 (Orthodox Jewish strains)	include	exclude	exclude	exclude	exclude	exclude	-	3.7.30.4	3	3.7	3.7.30	Israel III	Israel	Western Asia	Asia	1992	95.5537	36.5081	SSON_3891	SSON_3892	SSON_3893	SSON_3894	SSON_3895	sat-2_193	dfrA1.v1_2357	aadA_93*	SSON_3897	-	-	-	TEM-1_1667*	-	-	strA.v1_2409*	strB.v1_2410	sul2_2284	-	-	-	-	-	0	0	0	0	0
ERR042787	ERR042787	sh07-2224	Baker et al, 2016 (Orthodox Jewish strains)	include	exclude	exclude	exclude	exclude	exclude	-	3.1	3	3.1	NA	-	France	Europe	Europe	2007	95.5547	32.0266	SSON_3891	SSON_3892*?	-	-	SSON_3895	sat-2_193	dfrA1.v1_2357	aadA_93*	SSON_3897	tetB.v2_2325*	-	-	TEM-168_1745*	-	-	-	-	sul2_2284	-	-	-	-	-	0	0	0	0	0
ERR319215	ERR319215	143780	Baker et al, 2016 (Orthodox Jewish strains)	include	exclude	exclude	exclude	exclude	exclude	-	3.7.30.4.1	3	3.7	3.7.30	OJC	Israel	Western Asia	Asia	2012	95.5547	88.8388	SSON_3891	SSON_3892	SSON_3893	SSON_3894	SSON_3895	sat-2_193	dfrA1.v1_2357	aadA_93*	SSON_3897	-	-	-	TEM-1_1667*	-	-	strA.v1_2409*	strB.v1_2410	sul2_2284	tetA.v1_2317	-	-	-	-	0	0	0	0	0
ERR190861	ERR190861	109305	Baker et al, 2016 (Orthodox Jewish strains)	include	exclude	exclude	exclude	exclude	exclude	-	3.7.30.4.1	3	3.7	3.7.30	OJC	Israel	Western Asia	Asia	2006	95.556	27.5001	SSON_3891	SSON_3892	SSON_3893	SSON_3894	SSON_3895	sat-2_193	dfrA1.v1_2357	aadA_93*	SSON_3897	-	-	-	TEM-1_1667*	-	-	strA.v1_2409*	-	sul2_2284	-	-	-	-	-	0	0	0	0	0
ERR190912	ERR190912	36860548	Baker et al, 2016 (Orthodox Jewish strains)	include	exclude	exclude	exclude	exclude	exclude	-	3.7.30.4.1	3	3.7	3.7.30	OJC	Israel	Western Asia	Asia	2012	95.5561	95.0133	SSON_3891	SSON_3892	SSON_3893	SSON_3894	SSON_3895	sat-2_193	dfrA1.v1_2357	aadA_93*	SSON_3897	-	-	-	TEM-217_1662*	-	-	-	-	-	-	-	-	-	-	0	0	0	0	0
ERR190769	ERR190769	82541	Baker et al, 2016 (Orthodox Jewish strains)	include	exclude	exclude	exclude	exclude	exclude	-	3.7.30.4	3	3.7	3.7.30	Israel III	Israel	Western Asia	Asia	2001	95.5568	25.9753	SSON_3891	SSON_3892	SSON_3893	SSON_3894	SSON_3895	sat-2_193	dfrA1.v1_2357	aadA_93*	SSON_3897	-	-	-	TEM-1_1667*	-	-	strA.v1_2409*	strB.v1_2410	-	tetA.v1_2317	sul1_2283	-	-	-	0	0	0	0	0
ERR211158	ERR211158	36971985	Baker et al, 2016 (Orthodox Jewish strains)	include	exclude	exclude	exclude	exclude	exclude	-	3.7.30.4.1	3	3.7	3.7.30	OJC	Israel	Western Asia	Asia	2012	95.5571	95.0254	SSON_3891	SSON_3892	SSON_3893	SSON_3894	SSON_3895	sat-2_193	dfrA1.v1_2357	aadA_93	SSON_3897	-	-	-	TEM-214_1659*	-	-	-	-	-	-	sul1_2283	-	-	-	0	0	0	0	0
ERR190799	ERR190799	87036	Baker et al, 2016 (Orthodox Jewish strains)	include	exclude	exclude	exclude	exclude	exclude	-	3.7.30.4	3	3.7	3.7.30	Israel III	Israel	Western Asia	Asia	2002	95.5572	25.7492	SSON_3891	SSON_3892	SSON_3893	SSON_3894	SSON_3895	sat-2_193	dfrA1.v1_2357	aadA_93*	SSON_3897	-	-	-	-	-	-	-	-	-	-	-	-	-	-	0	0	0	0	0
ERR127050	ERR127050	H112540448	Baker et al, 2016 (Orthodox Jewish strains)	include	exclude	exclude	exclude	exclude	exclude	-	3.7.30.4.1	3	3.7	3.7.30	OJC	United Kingdom	Europe	Europe	2011	95.5575	27.5937	SSON_3891	SSON_3892	SSON_3893	SSON_3894	SSON_3895	sat-2_193	dfrA1.v1_2357	ant3''-IIa_124*?	SSON_3897	-	-	-	TEM-206_1678*	-	-	-	-	-	-	-	-	-	-	0	0	0	0	0
ERR572929	ERR572929	H132060833	Baker et al, 2016 (Orthodox Jewish strains)	include	exclude	exclude	exclude	exclude	exclude	-	3.7.30.4.1	3	3.7	3.7.30	OJC	United Kingdom	Europe	Europe	2013	95.5575	27.6271	SSON_3891	SSON_3892	SSON_3893	SSON_3894	SSON_3895	sat-2_193	dfrA1.v1_2357	aadA_93*	SSON_3897	-	-	-	-	-	-	-	-	-	-	-	-	-	-	0	0	0	0	0
ERR042775	ERR042775	sh02-7265	Baker et al, 2016 (Orthodox Jewish strains)	include	exclude	exclude	exclude	exclude	exclude	-	3.7.30.4	3	3.7	3.7.30	Israel III	France	Europe	Europe	2002	95.5578	28.9752	SSON_3891	SSON_3892	SSON_3893	SSON_3894	SSON_3895	sat-2_193	dfrA1.v1_2357	aadA_93*	SSON_3897	-	-	-	TEM-1_1667	-	-	strA.v1_2409*	strB.v1_2410	sul2_2284	-	-	-	-	-	0	0	0	0	0
ERR319185	ERR319185	143094	Baker et al, 2016 (Orthodox Jewish strains)	include	exclude	exclude	exclude	exclude	exclude	-	3.7.30.4.1	3	3.7	3.7.30	OJC	Israel	Western Asia	Asia	2012	95.5584	26.9198	SSON_3891	SSON_3892	SSON_3893	SSON_3894	SSON_3895	sat-2_193	dfrA1.v1_2357	aadA_93*	SSON_3897	-	-	-	TEM-135.v1_1672*	-	-	strA.v1_2409*	strB.v1_2410	sul2_2284	tetA.v1_2317	-	-	-	-	0	0	0	0	0
ERR319223	ERR319223	143985	Baker et al, 2016 (Orthodox Jewish strains)	include	exclude	exclude	exclude	exclude	exclude	-	3.7.30.4.1	3	3.7	3.7.30	OJC	Israel	Western Asia	Asia	2012	95.5588	34.2581	SSON_3891	SSON_3892	SSON_3893	SSON_3894	SSON_3895	sat-2_193	dfrA1.v1_2357	aadA_93*	SSON_3897	-	-	-	TEM-135.v2_1673*	-	-	strA.v1_2409*	strB.v1_2410	sul2_2284	tetA.v1_2317	-	-	-	-	0	0	0	0	0
ERR319191	ERR319191	143105	Baker et al, 2016 (Orthodox Jewish strains)	include	exclude	exclude	exclude	exclude	exclude	-	3.7.30.4.1	3	3.7	3.7.30	OJC	Israel	Western Asia	Asia	2012	95.5588	27.5599	SSON_3891	SSON_3892	SSON_3893	SSON_3894	SSON_3895	sat-2_193	dfrA1.v1_2357	aadA_93*	SSON_3897	-	-	-	-	-	-	-	-	-	-	-	-	-	-	0	0	0	0	0
ERR190813	ERR190813	94818	Baker et al, 2016 (Orthodox Jewish strains)	include	exclude	exclude	exclude	exclude	exclude	-	3.7.30.4	3	3.7	3.7.30	Israel III	Israel	Western Asia	Asia	2003	95.5598	34.4207	SSON_3891	SSON_3892	SSON_3893	SSON_3894	SSON_3895	sat-2_193	dfrA1.v1_2357	aadA_93*	SSON_3897	-	-	-	TEM-1_1667	-	-	strA.v1_2409	strB.v1_2410	sul2_2284	tetA.v1_2317	-	-	-	-	0	0	0	0	0
ERR190906	ERR190906	26986104	Baker et al, 2016 (Orthodox Jewish strains)	include	exclude	exclude	exclude	exclude	exclude	-	3.7.30.4.1	3	3.7	3.7.30	OJC	Israel	Western Asia	Asia	2012	95.5604	94.9999	SSON_3891	SSON_3892	SSON_3893	SSON_3894	SSON_3895	sat-2_193	dfrA1.v1_2357	aadA_93*	SSON_3897	-	-	-	TEM-1_1667	-	-	strA.v1_2409*	-	sul2_2284	tetA.v1_2317	-	-	-	-	0	0	0	0	0
ERR127062	ERR127062	H113240269	Baker et al, 2016 (Orthodox Jewish strains)	include	exclude	exclude	exclude	exclude	exclude	-	3.7.30.4.1	3	3.7	3.7.30	OJC	United Kingdom	Europe	Europe	2011	95.5605	27.52	SSON_3891	SSON_3892	SSON_3893	SSON_3894	SSON_3895	sat-2_193	dfrA1.v1_2357	aadA_93*	SSON_3897	-	-	-	TEM-206_1678*	-	-	-	-	-	-	-	-	-	-	0	0	0	0	0
ERR042792	ERR042792	F3189, PFGE 3	Baker et al, 2016 (Orthodox Jewish strains)	include	exclude	exclude	exclude	exclude	exclude	-	3.7.30.4	3	3.7	3.7.30	Israel III	North America	Northern America	Northern America	1994	95.561	26.6214	SSON_3891	SSON_3892	SSON_3893	SSON_3894	SSON_3895	sat-2_193	dfrA1.v1_2357	aadA_93*	SSON_3897	-	-	-	TEM-1_1667*	-	-	strA.v1_2409*	strB.v1_2410?	sul2_2284*	-	-	-	-	-	0	0	0	0	0
ERR190784	ERR190784	85674	Baker et al, 2016 (Orthodox Jewish strains)	include	exclude	exclude	exclude	exclude	exclude	-	3.7.30.4	3	3.7	3.7.30	Israel III	Israel	Western Asia	Asia	2002	95.5614	40.6824	SSON_3891	SSON_3892	SSON_3893	SSON_3894	SSON_3895	sat-2_193	dfrA1.v1_2357	aadA_93*	SSON_3897	-	-	-	TEM-1_1667*	-	-	strA.v1_2409*	strB.v1_2410	sul2_2284	-	-	-	-	-	0	0	0	0	0
ERR558530	ERR558530	KY 3246	Baker et al, 2016 (Orthodox Jewish strains)	include	exclude	exclude	exclude	exclude	exclude	-	3.7.30.4	3	3.7	3.7.30	Israel III	Israel	Western Asia	Asia	1992	95.5614	95.0221	SSON_3891	SSON_3892	SSON_3893	SSON_3894	SSON_3895	sat-2_193	dfrA1.v1_2357	aadA_93*	SSON_3897	-	-	-	TEM-1_1667*	-	-	strA.v1_2409*	-	sul2_2284	-	-	-	-	-	0	0	0	0	0
ERR047221	ERR047221	SS131636_2798534	Baker et al, 2016 (Orthodox Jewish strains)	include	exclude	exclude	exclude	exclude	exclude	-	3.7.30.4.1	3	3.7	3.7.30	OJC	Israel	Western Asia	Asia	2010	95.5617	28.0001	SSON_3891	SSON_3892	SSON_3893	SSON_3894	SSON_3895	sat-2_193	dfrA1.v1_2357	aadA_93*	SSON_3897	-	-	-	TEM-1_1667*	-	-	strA.v1_2409*	strB.v1_2410	sul2_2284	-	-	-	-	-	0	0	0	0	0
ERR190797	ERR190797	87016	Baker et al, 2016 (Orthodox Jewish strains)	include	exclude	exclude	exclude	exclude	exclude	-	3.7.30.4	3	3.7	3.7.30	Israel III	Israel	Western Asia	Asia	2002	95.5617	26.1046	SSON_3891	SSON_3892	SSON_3893	SSON_3894	SSON_3895	sat-2_193	dfrA1.v1_2357	aadA_93*	SSON_3897	-	-	-	TEM-1_1667*	-	-	strA.v1_2409*	strB.v1_2410*?	sul2_2284	-	-	-	-	-	0	0	0	0	0
ERR190825	ERR190825	95780	Baker et al, 2016 (Orthodox Jewish strains)	include	exclude	exclude	exclude	exclude	exclude	-	3.7.30.4	3	3.7	3.7.30	Israel III	Israel	Western Asia	Asia	2003	95.5619	26.8285	SSON_3891	SSON_3892	SSON_3893	SSON_3894	SSON_3895	sat-2_193	dfrA1.v1_2357	aadA_93*	SSON_3897	-	-	-	TEM-1_1667	-	-	strA.v1_2409*	strB.v1_2410*?	sul2_2284	-	-	-	-	-	0	0	0	0	0
ERR319189	ERR319189	143101	Baker et al, 2016 (Orthodox Jewish strains)	include	exclude	exclude	exclude	exclude	exclude	-	3.7.30.4.1	3	3.7	3.7.30	OJC	Israel	Western Asia	Asia	2012	95.5625	26.9328	SSON_3891	SSON_3892	SSON_3893	SSON_3894	SSON_3895	sat-2_193	dfrA1.v1_2357	aadA_93*	SSON_3897	-	-	-	TEM-135.v1_1672*	-	-	strA.v1_2409*	strB.v1_2410	sul2_2284	tetA.v1_2317	-	-	-	-	0	0	0	0	0
ERR319186	ERR319186	143098	Baker et al, 2016 (Orthodox Jewish strains)	include	exclude	exclude	exclude	exclude	exclude	-	3.7.30.4.1	3	3.7	3.7.30	OJC	Israel	Western Asia	Asia	2012	95.5628	26.8948	SSON_3891	SSON_3892	SSON_3893	SSON_3894	SSON_3895	sat-2_193	dfrA1.v1_2357	aadA_93*	SSON_3897	-	-	-	TEM-135.v2_1673*	-	-	strA.v1_2409*	strB.v1_2410	sul2_2284	tetA.v1_2317	-	-	-	-	0	0	0	0	0
ERR190902	ERR190902	124496	Baker et al, 2016 (Orthodox Jewish strains)	include	exclude	exclude	exclude	exclude	exclude	-	3.7.30.4.1	3	3.7	3.7.30	OJC	Israel	Western Asia	Asia	2008	95.563	95.0198	SSON_3891	SSON_3892	SSON_3893	SSON_3894	SSON_3895	sat-2_193	dfrA1.v1_2357	ant3''-IIa_124*?	SSON_3897	-	-	-	TEM-1_1667*	-	-	-	-	-	-	-	-	-	-	0	0	0	0	0
ERR449083	ERR449083	2838-08-01	Baker et al, 2016 (Orthodox Jewish strains)	include	exclude	exclude	exclude	exclude	exclude	-	3.7.30.4.1	3	3.7	3.7.30	OJC	Belgium	Europe	Europe	2008	95.5631	95.0165	SSON_3891	SSON_3892	SSON_3893	SSON_3894	SSON_3895	sat-2_193	dfrA1.v1_2357	aadA_93*	SSON_3897	-	-	-	TEM-1_1667*	-	-	-	-	-	-	-	-	-	-	0	0	0	0	0
ERR449080	ERR449080	2334-08-01	Baker et al, 2016 (Orthodox Jewish strains)	include	exclude	exclude	exclude	exclude	exclude	-	3.7.30.4.1	3	3.7	3.7.30	OJC	Belgium	Europe	Europe	2008	95.5632	92.7447	SSON_3891	SSON_3892	SSON_3893	SSON_3894	SSON_3895	sat-2_193	dfrA1.v1_2357	aadA_93*	SSON_3897	-	-	-	TEM-1_1667*	-	-	-	-	-	-	-	-	-	-	0	0	0	0	0
ERR127051	ERR127051	H112620255	Baker et al, 2016 (Orthodox Jewish strains)	include	exclude	exclude	exclude	exclude	exclude	-	3.7.30.4.1	3	3.7	3.7.30	OJC	United Kingdom	Europe	Europe	2011	95.5643	27.7026	SSON_3891	SSON_3892	SSON_3893	SSON_3894	SSON_3895	sat-2_193	dfrA1.v1_2357	aadA_93*	SSON_3897	-	-	-	-	-	-	-	-	-	-	-	-	-	-	0	0	0	0	0
ERR047217	ERR047217	SS128220_2798530	Baker et al, 2016 (Orthodox Jewish strains)	include	exclude	exclude	exclude	exclude	exclude	-	3.7.30.4.1	3	3.7	3.7.30	OJC	Israel	Western Asia	Asia	2009	95.5666	31.4116	SSON_3891	SSON_3892	SSON_3893	SSON_3894	SSON_3895	sat-2_193	dfrA1.v1_2357	aadA_93*	SSON_3897	-	-	-	TEM-1_1667	-	-	strA.v1_2409*	strB.v1_2410?	sul2_2284	-	-	-	-	-	0	0	0	0	0
ERR190751	ERR190751	75672	Baker et al, 2016 (Orthodox Jewish strains)	include	exclude	exclude	exclude	exclude	exclude	-	3.7.30.4	3	3.7	3.7.30	Israel III	Israel	Western Asia	Asia	2000	95.5666	26.0421	SSON_3891	SSON_3892	SSON_3893	SSON_3894	SSON_3895	sat-2_193	dfrA1.v2_2358	aadA_93*	SSON_3897	-	-	-	TEM-1_1667*	-	-	strA.v1_2409*	strB.v1_2410	-	tetA.v1_2317	sul1_2283	-	-	-	0	0	0	0	0
ERR319248	ERR319248	144358	Baker et al, 2016 (Orthodox Jewish strains)	include	exclude	exclude	exclude	exclude	exclude	-	3.7.30.4.1	3	3.7	3.7.30	OJC	Israel	Western Asia	Asia	2012	95.5668	27.4111	SSON_3891	SSON_3892	SSON_3893	SSON_3894	SSON_3895	sat-2_193	dfrA1.v1_2357	aadA_93*	SSON_3897	-	-	-	TEM-135.v2_1673	-	-	strA.v1_2409*	strB.v1_2410	sul2_2284	tetA.v1_2317	-	-	-	-	0	0	0	0	0
ERR190856	ERR190856	SHI0146_5648321	Baker et al, 2016 (Orthodox Jewish strains)	include	exclude	exclude	exclude	exclude	exclude	-	3.7.25	3	3.7	3.7.25	-	Israel	Western Asia	Asia	2006	95.5679	38.7734	SSON_3891	SSON_3892	SSON_3893	SSON_3894	SSON_3895	sat-2_193	dfrA1.v1_2357	aadA_93*	SSON_3897	-	-	-	-	-	-	-	-	-	-	-	-	-	-	0	0	0	0	0
ERR190852	ERR190852	109112	Baker et al, 2016 (Orthodox Jewish strains)	include	exclude	exclude	exclude	exclude	exclude	-	3.7.30.4.1	3	3.7	3.7.30	OJC	Israel	Western Asia	Asia	2006	95.5691	27.1001	SSON_3891	SSON_3892	SSON_3893	SSON_3894	SSON_3895	sat-2_193	dfrA1.v1_2357	aadA_93*	SSON_3897	-	-	-	TEM-1_1667	-	-	strA.v1_2409*	strB.v1_2410?	sul2_2284	-	-	-	-	-	0	0	0	0	0
ERR563024	ERR563024	KY 276	Baker et al, 2016 (Orthodox Jewish strains)	include	exclude	exclude	exclude	exclude	exclude	-	3.7.30.4	3	3.7	3.7.30	Israel III	Israel	Western Asia	Asia	1992	95.5691	95.0295	SSON_3891	SSON_3892	SSON_3893	SSON_3894	SSON_3895	sat-2_193	dfrA1.v1_2357	aadA_93*	SSON_3897	-	-	-	TEM-135.v1_1672*	-	-	strA.v1_2409*	-	sul2_2284	-	-	-	-	-	0	0	0	0	0
ERR211147	ERR211147	90931857	Baker et al, 2016 (Orthodox Jewish strains)	include	exclude	exclude	exclude	exclude	exclude	-	3.7.30.4.1	3	3.7	3.7.30	OJC	Israel	Western Asia	Asia	2012	95.5694	95.0119	SSON_3891	SSON_3892	SSON_3893	SSON_3894	SSON_3895	sat-2_193	dfrA1.v1_2357	aadA_93*	SSON_3897	-	-	-	-	-	-	-	-	-	-	-	-	-	-	0	0	0	0	0
ERR190839	ERR190839	99020	Baker et al, 2016 (Orthodox Jewish strains)	include	exclude	exclude	exclude	exclude	exclude	-	3.7.30.4	3	3.7	3.7.30	Israel III	Israel	Western Asia	Asia	2004	95.5699	27.4903	SSON_3891	SSON_3892	SSON_3893	SSON_3894	SSON_3895	sat-2_193	dfrA1.v1_2357	aadA_93*	SSON_3897	-	-	-	TEM-206_1678*	-	-	-	-	-	-	-	-	-	-	0	0	0	0	0
ERR190836	ERR190836	98284	Baker et al, 2016 (Orthodox Jewish strains)	include	exclude	exclude	exclude	exclude	exclude	-	3.7.30.4	3	3.7	3.7.30	Israel III	Israel	Western Asia	Asia	2004	95.5708	30.9787	SSON_3891	SSON_3892	SSON_3893	SSON_3894	SSON_3895	sat-2_193	-	aadA5_114	SSON_3897	-	-	-	TEM-1_1667*	-	-	strA.v1_2409*	strB.v1_2410*	-	tetA.v1_2317	sul1_2283	-	-	mphA_2174	0	0	0	0	0
ERR319247	ERR319247	144357	Baker et al, 2016 (Orthodox Jewish strains)	include	exclude	exclude	exclude	exclude	exclude	-	3.7.30.4.1	3	3.7	3.7.30	OJC	Israel	Western Asia	Asia	2012	95.571	26.689	SSON_3891	SSON_3892	SSON_3893	SSON_3894	SSON_3895	sat-2_193	dfrA1.v1_2357	aadA_93*	SSON_3897	-	-	-	TEM-214_1659*	-	-	-	-	-	-	-	-	-	-	0	0	0	0	0
ERR558529	ERR558529	KY 3460	Baker et al, 2016 (Orthodox Jewish strains)	include	exclude	exclude	exclude	exclude	exclude	-	3.7.30.4	3	3.7	3.7.30	Israel III	Israel	Western Asia	Asia	1992	95.5711	95.0068	SSON_3891	SSON_3892	SSON_3893	SSON_3894	SSON_3895	sat-2_193	dfrA1.v1_2357	aadA_93*	SSON_3897	-	-	-	TEM-1_1667*	-	-	strA.v1_2409*	-	sul2_2284	-	-	-	-	-	0	0	0	0	0
ERR190816	ERR190816	95013	Baker et al, 2016 (Orthodox Jewish strains)	include	exclude	exclude	exclude	exclude	exclude	-	3.7.30.4	3	3.7	3.7.30	Israel III	Israel	Western Asia	Asia	2003	95.5725	26.7294	SSON_3891	SSON_3892	SSON_3893	SSON_3894	SSON_3895	sat-2_193	dfrA1.v1_2357	aadA_93*	SSON_3897	-	-	-	TEM-1_1667*	-	-	strA.v1_2409*	strB.v1_2410?	sul2_2284	-	-	-	-	-	0	0	0	0	0
ERR190798	ERR190798	87026	Baker et al, 2016 (Orthodox Jewish strains)	include	exclude	exclude	exclude	exclude	exclude	-	3.7.30.4	3	3.7	3.7.30	Israel III	Israel	Western Asia	Asia	2002	95.5729	25.9447	SSON_3891	SSON_3892	SSON_3893	SSON_3894	SSON_3895	sat-2_193	dfrA1.v1_2357	aadA_93*	SSON_3897	-	-	-	TEM-1_1667	-	AKG29_01350?	strA.v1_2409*	strB.v1_2410?	sul2_2284	-	-	-	-	-	0	0	0	0	0
ERR047212	ERR047212	SS117886_2798525	Baker et al, 2016 (Orthodox Jewish strains)	include	exclude	exclude	exclude	exclude	exclude	-	3.7.30.4.1	3	3.7	3.7.30	OJC	Israel	Western Asia	Asia	2007	95.574	30.2349	SSON_3891	SSON_3892	SSON_3893	SSON_3894	SSON_3895	sat-2_193	dfrA1.v1_2357	aadA_93*	SSON_3897	-	-	-	TEM-1_1667*	-	-	strA.v1_2409*	strB.v1_2410	sul2_2284	-	-	-	-	-	0	0	0	0	0
ERR190850	ERR190850	99767	Baker et al, 2016 (Orthodox Jewish strains)	include	exclude	exclude	exclude	exclude	exclude	-	3.7.30.4.1	3	3.7	3.7.30	OJC	Israel	Western Asia	Asia	2004	95.5744	27.5608	SSON_3891	SSON_3892	SSON_3893	SSON_3894	SSON_3895	sat-2_193	dfrA1.v1_2357	aadA_93*	SSON_3897	-	-	-	TEM-1_1667*	-	-	strA.v1_2409*	-	-	tetA.v1_2317*?	sul1_2283*?	-	-	-	0	0	0	0	0
ERR190895	ERR190895	124342	Baker et al, 2016 (Orthodox Jewish strains)	include	exclude	exclude	exclude	exclude	exclude	-	3.7.30.4.1	3	3.7	3.7.30	OJC	Israel	Western Asia	Asia	2008	95.5758	34.2919	SSON_3891	SSON_3892	SSON_3893	SSON_3894	SSON_3895	sat-2_193	dfrA1.v1_2357	aadA_93*	SSON_3897	-	-	-	TEM-1_1667	-	-	strA.v1_2409*	strB.v1_2410*?	sul2_2284	-	-	-	-	-	0	0	0	0	0
ERR045194	ERR045194	SS85261_2712855	Baker et al, 2016 (Orthodox Jewish strains)	include	exclude	exclude	exclude	exclude	exclude	-	3.7.30.4	3	3.7	3.7.30	Israel III	Israel	Western Asia	Asia	2002	95.5766	29.2167	SSON_3891	SSON_3892	SSON_3893	SSON_3894	SSON_3895	sat-2_193	dfrA1.v1_2357	aadA_93*	SSON_3897	-	-	-	TEM-1_1667*	AKG29_01340*?	-	strA.v1_2409*	strB.v1_2410	sul2_2284	tetA.v2_2318*?	-	-	-	-	0	0	0	0	0
ERR319221	ERR319221	143982	Baker et al, 2016 (Orthodox Jewish strains)	include	exclude	exclude	exclude	exclude	exclude	-	3.7.30.4.1	3	3.7	3.7.30	OJC	Israel	Western Asia	Asia	2012	95.577	26.3039	SSON_3891	SSON_3892	SSON_3893	SSON_3894	SSON_3895	sat-2_193	dfrA1.v1_2357	aadA_93*	SSON_3897	-	-	-	TEM-214_1659*	-	-	-	-	-	-	-	-	-	-	0	0	0	0	0
ERR190911	ERR190911	35527695	Baker et al, 2016 (Orthodox Jewish strains)	include	exclude	exclude	exclude	exclude	exclude	-	3.7.30.4.1	3	3.7	3.7.30	OJC	Israel	Western Asia	Asia	2012	95.5784	95.0342	SSON_3891	SSON_3892	SSON_3893	SSON_3894	SSON_3895	sat-2_193	dfrA1.v1_2357	aadA_93*	SSON_3897	-	-	-	TEM-135.v2_1673*	-	-	strA.v1_2409*	strB.v1_2410?	sul2_2284	tetA.v1_2317	-	-	-	-	0	0	0	0	0
ERR572908	ERR572908	H103520368	Baker et al, 2016 (Orthodox Jewish strains)	include	exclude	exclude	exclude	exclude	exclude	-	3.7.30.4.1	3	3.7	3.7.30	OJC	United Kingdom	Europe	Europe	2010	95.5785	29.2083	SSON_3891	SSON_3892	SSON_3893	SSON_3894	SSON_3895	sat-2_193	dfrA1.v1_2357	aadA_93*	SSON_3897	-	-	-	-	-	-	-	-	-	-	-	-	-	-	0	0	0	0	0
ERR190899	ERR190899	124528	Baker et al, 2016 (Orthodox Jewish strains)	include	exclude	exclude	exclude	exclude	exclude	-	3.7.30.4.1	3	3.7	3.7.30	OJC	Israel	Western Asia	Asia	2008	95.5788	27.545	SSON_3891	SSON_3892	SSON_3893	SSON_3894	SSON_3895	sat-2_193	dfrA1.v1_2357	aadA_93*	SSON_3897	-	-	-	TEM-1_1667*	-	-	-	-	-	-	-	-	-	-	0	0	0	0	0
ERR042793	ERR042793	F3342, PFGE 5	Baker et al, 2016 (Orthodox Jewish strains)	include	exclude	exclude	exclude	exclude	exclude	-	3.7.30.4	3	3.7	3.7.30	Israel III	North America	Northern America	Northern America	1995	95.5811	26.8429	SSON_3891	SSON_3892	SSON_3893	SSON_3894	SSON_3895	sat-2_193	dfrA1.v1_2357	aadA_93*	SSON_3897	-	-	-	TEM-40_1693*	-	-	strA.v1_2409*	strB.v1_2410*?	sul2_2284	-	-	-	-	-	0	0	0	0	0
ERR042782	ERR042782	sh07-0426	Baker et al, 2016 (Orthodox Jewish strains)	include	exclude	exclude	exclude	exclude	exclude	-	3.7.30.4.1	3	3.7	3.7.30	OJC	France	Europe	Europe	2007	95.5828	27.3105	SSON_3891	SSON_3892	SSON_3893	SSON_3894	SSON_3895	sat-2_193	dfrA1.v1_2357	aadA_93*	SSON_3897	-	-	-	TEM-198_1654*	-	-	strA.v1_2409*?	-	-	-	-	-	-	-	0	0	0	0	0
ERR045199	ERR045199	SS106312_2712860	Baker et al, 2016 (Orthodox Jewish strains)	include	exclude	exclude	exclude	exclude	exclude	-	3.7.30.4.1	3	3.7	3.7.30	OJC	Israel	Western Asia	Asia	2005	95.5829	27.717	SSON_3891	SSON_3892	SSON_3893	SSON_3894	SSON_3895	sat-2_193	dfrA1.v1_2357	aadA_93*	SSON_3897	-	-	-	TEM-1_1667*	-	-	strA.v1_2409*	strB.v1_2410	sul2_2284	-	-	-	-	-	0	0	0	0	0
ERR190908	ERR190908	36314959	Baker et al, 2016 (Orthodox Jewish strains)	include	exclude	exclude	exclude	exclude	exclude	-	3.7.30.4.1	3	3.7	3.7.30	OJC	Israel	Western Asia	Asia	2012	95.5861	94.9957	SSON_3891	SSON_3892	SSON_3893	SSON_3894	SSON_3895	sat-2_193	dfrA1.v1_2357	aadA_93*	SSON_3897	-	-	-	TEM-1_1667	-	-	strA.v1_2409*	strB.v1_2410?	sul2_2284	tetA.v1_2317	-	-	-	-	0	0	0	0	0
ERR190787	ERR190787	85720	Baker et al, 2016 (Orthodox Jewish strains)	include	exclude	exclude	exclude	exclude	exclude	-	3.7.30.4	3	3.7	3.7.30	Israel III	Israel	Western Asia	Asia	2002	95.5862	26.7488	SSON_3891	SSON_3892	SSON_3893	SSON_3894	SSON_3895	sat-2_193	dfrA1.v1_2357	aadA_93*	SSON_3897	-	-	-	TEM-1_1667*	-	-	strA.v1_2409*	strB.v1_2410	sul2_2284	-	-	-	-	-	0	0	0	0	0
ERR190916	ERR190916	29022762	Baker et al, 2016 (Orthodox Jewish strains)	include	exclude	exclude	exclude	exclude	exclude	-	3.7.30.4.1	3	3.7	3.7.30	OJC	Israel	Western Asia	Asia	2012	95.5875	95.0342	SSON_3891	SSON_3892	SSON_3893	SSON_3894	SSON_3895	sat-2_193	dfrA1.v1_2357	aadA_93*	SSON_3897	-	-	-	TEM-135.v1_1672*	-	-	strA.v1_2409*	strB.v1_2410?	sul2_2284	tetA.v1_2317	-	-	-	-	0	0	0	0	0
ERR319250	ERR319250	144367	Baker et al, 2016 (Orthodox Jewish strains)	include	exclude	exclude	exclude	exclude	exclude	-	3.7.30.4.1	3	3.7	3.7.30	OJC	Israel	Western Asia	Asia	2012	95.5889	28.838	SSON_3891	SSON_3892	SSON_3893	SSON_3894	SSON_3895	sat-2_193	dfrA1.v1_2357	aadA_93*	SSON_3897	-	-	-	TEM-206_1678*	-	-	-	-	-	-	-	-	-	-	0	0	0	0	0
ERR563025	ERR563025	KY 1243	Baker et al, 2016 (Orthodox Jewish strains)	include	exclude	exclude	exclude	exclude	exclude	-	3.7.30.4	3	3.7	3.7.30	Israel III	Israel	Western Asia	Asia	1992	95.5891	95.0763	SSON_3891	SSON_3892	SSON_3893	SSON_3894	SSON_3895	sat-2_193	dfrA1.v1_2357	aadA_93*	SSON_3897	-	-	-	TEM-1_1667*	-	-	strA.v1_2409*	strB.v1_2410*?	sul2_2284	-	-	-	-	-	0	0	0	0	0
ERR211150	ERR211150	44672409	Baker et al, 2016 (Orthodox Jewish strains)	include	exclude	exclude	exclude	exclude	exclude	-	3.7.30.4.1	3	3.7	3.7.30	OJC	Israel	Western Asia	Asia	2012	95.5891	95.0277	SSON_3891	SSON_3892	SSON_3893	SSON_3894	SSON_3895	sat-2_193	dfrA1.v1_2357	aadA_93	SSON_3897	-	-	-	-	AKG29_01340*?	-	strA.v1_2409*?	strB.v1_2410	-	tetA.v2_2318	sul1_2283	-	-	-	0	0	0	0	0
ERR190842	ERR190842	99366	Baker et al, 2016 (Orthodox Jewish strains)	include	exclude	exclude	exclude	exclude	exclude	-	3.7.30.4	3	3.7	3.7.30	Israel III	Israel	Western Asia	Asia	2004	95.5892	27.4282	SSON_3891	SSON_3892	SSON_3893	SSON_3894	SSON_3895	sat-2_193	dfrA1.v1_2357	aadA_93*	SSON_3897	-	-	-	TEM-1_1667*	-	-	strA.v1_2409*	strB.v1_2410?	sul2_2284	-	-	-	-	-	0	0	0	0	0
ERR563028	ERR563028	KY 757	Baker et al, 2016 (Orthodox Jewish strains)	include	exclude	exclude	exclude	exclude	exclude	-	3.7.30.4	3	3.7	3.7.30	Israel III	Israel	Western Asia	Asia	1992	95.5927	95.0494	SSON_3891	SSON_3892	SSON_3893	SSON_3894	SSON_3895	sat-2_193	dfrA1.v1_2357	aadA_93*	SSON_3897	-	-	-	TEM-40_1693*	-	-	strA.v1_2409*	-	sul2_2284	-	-	-	-	-	0	0	0	0	0
ERR190857	ERR190857	109251	Baker et al, 2016 (Orthodox Jewish strains)	include	exclude	exclude	exclude	exclude	exclude	-	3.7.30.4.1	3	3.7	3.7.30	OJC	Israel	Western Asia	Asia	2006	95.5928	26.9986	SSON_3891	SSON_3892	SSON_3893	SSON_3894	SSON_3895	sat-2_193	dfrA1.v1_2357	aadA_93*	SSON_3897	-	-	-	TEM-1_1667	-	-	strA.v1_2409*	strB.v1_2410?	sul2_2284	-	-	-	-	-	0	0	0	0	0
ERR127061	ERR127061	H113020318	Baker et al, 2016 (Orthodox Jewish strains)	include	exclude	exclude	exclude	exclude	exclude	-	3.7.30.4.1	3	3.7	3.7.30	OJC	United Kingdom	Europe	Europe	2011	95.5965	28.2156	SSON_3891	SSON_3892	SSON_3893	SSON_3894	SSON_3895	sat-2_193	dfrA1.v1_2357	aadA_93*	SSON_3897	-	-	-	TEM-206_1678*	-	-	-	-	-	-	-	-	-	-	0	0	0	0	0
ERR190898	ERR190898	124566	Baker et al, 2016 (Orthodox Jewish strains)	include	exclude	exclude	exclude	exclude	exclude	-	3.7.30.4.1	3	3.7	3.7.30	OJC	Israel	Western Asia	Asia	2008	95.5965	28.0715	SSON_3891	SSON_3892	SSON_3893	SSON_3894	SSON_3895	sat-2_193	dfrA1.v1_2357	aadA_93*	SSON_3897	-	-	-	TEM-1_1667*	-	-	strA.v1_2409*	strB.v1_2410*?	sul2_2284	-	-	-	-	-	0	0	0	0	0
ERR127055	ERR127055	H112700289	Baker et al, 2016 (Orthodox Jewish strains)	include	exclude	exclude	exclude	exclude	exclude	-	3.7.30.4.1	3	3.7	3.7.30	OJC	United Kingdom	Europe	Europe	2011	95.5971	28.1684	SSON_3891	SSON_3892	SSON_3893	SSON_3894	SSON_3895	sat-2_193	dfrA1.v1_2357	aadA_93*	SSON_3897	-	-	-	TEM-206_1678*	-	-	-	-	-	-	-	-	-	-	0	0	0	0	0
ERR319256	ERR319256	144444	Baker et al, 2016 (Orthodox Jewish strains)	include	exclude	exclude	exclude	exclude	exclude	-	3.7.30.4.1	3	3.7	3.7.30	OJC	Israel	Western Asia	Asia	2012	95.5972	27.5112	SSON_3891	SSON_3892	SSON_3893	SSON_3894	SSON_3895	sat-2_193	dfrA1.v1_2357	aadA_93*	SSON_3897	-	-	-	TEM-135.v2_1673*	-	-	strA.v1_2409*	strB.v1_2410	sul2_2284	tetA.v1_2317	-	-	-	-	0	0	0	0	0
ERR127052	ERR127052	H112540447	Baker et al, 2016 (Orthodox Jewish strains)	include	exclude	exclude	exclude	exclude	exclude	-	3.7.30.4.1	3	3.7	3.7.30	OJC	United Kingdom	Europe	Europe	2011	95.5993	28.1151	SSON_3891	SSON_3892	SSON_3893	SSON_3894	SSON_3895	sat-2_193	dfrA1.v1_2357	aadA_93*	SSON_3897	-	-	-	TEM-214_1659*	-	-	-	-	-	-	-	-	-	-	0	0	0	0	0
ERR190807	ERR190807	92353	Baker et al, 2016 (Orthodox Jewish strains)	include	exclude	exclude	exclude	exclude	exclude	-	3.7.30.4	3	3.7	3.7.30	Israel III	Israel	Western Asia	Asia	2002	95.5997	81.7151	SSON_3891	SSON_3892	SSON_3893	SSON_3894	SSON_3895	sat-2_193	-	aadA_93*	SSON_3897	-	-	-	TEM-1_1667*	AKG29_01340	-	strA.v1_2409*	strB.v1_2410	-	tetA.v1_2317	sul1_2283	-	-	-	0	0	0	0	0
ERR190843	ERR190843	99382	Baker et al, 2016 (Orthodox Jewish strains)	include	exclude	exclude	exclude	exclude	exclude	-	3.7.30.4	3	3.7	3.7.30	Israel III	Israel	Western Asia	Asia	2004	95.6014	28.8492	SSON_3891	SSON_3892	SSON_3893	SSON_3894	SSON_3895	sat-2_193	dfrA1.v1_2357	aadA_93*	SSON_3897	-	-	-	TEM-198_1654*	-	-	strA.v1_2409*	strB.v1_2410	sul2_2284	-	-	-	-	-	0	0	0	0	0
ERR319251	ERR319251	144368	Baker et al, 2016 (Orthodox Jewish strains)	include	exclude	exclude	exclude	exclude	exclude	-	3.7.30.4.1	3	3.7	3.7.30	OJC	Israel	Western Asia	Asia	2012	95.6028	26.5648	SSON_3891	SSON_3892	SSON_3893	SSON_3894	SSON_3895	sat-2_193	dfrA1.v1_2357	aadA_93*	SSON_3897	-	-	-	-	-	-	-	-	-	-	-	-	-	-	0	0	0	0	0
ERR190901	ERR190901	124553	Baker et al, 2016 (Orthodox Jewish strains)	include	exclude	exclude	exclude	exclude	exclude	-	3.7.30.4.1	3	3.7	3.7.30	OJC	Israel	Western Asia	Asia	2008	95.6063	27.7883	SSON_3891	SSON_3892	SSON_3893	SSON_3894	SSON_3895	sat-2_193	dfrA1.v1_2357	aadA_93*	SSON_3897	-	-	-	TEM-206_1678*	-	-	-	-	-	-	-	-	-	-	0	0	0	0	0
ERR127059	ERR127059	H113080359	Baker et al, 2016 (Orthodox Jewish strains)	include	exclude	exclude	exclude	exclude	exclude	-	3.7.30.4.1	3	3.7	3.7.30	OJC	United Kingdom	Europe	Europe	2011	95.6097	32.5906	SSON_3891	SSON_3892	SSON_3893	SSON_3894	SSON_3895	sat-2_193	dfrA1.v1_2357	aadA_93*	SSON_3897	-	-	-	TEM-198_1654*	-	-	-	-	-	-	-	-	-	-	0	0	0	0	0
ERR127057	ERR127057	H112700291	Baker et al, 2016 (Orthodox Jewish strains)	include	exclude	exclude	exclude	exclude	exclude	-	3.7.30.4.1	3	3.7	3.7.30	OJC	United Kingdom	Europe	Europe	2011	95.6135	28.9094	SSON_3891	SSON_3892	SSON_3893	SSON_3894	SSON_3895	sat-2_193	dfrA1.v1_2357	aadA_93*	SSON_3897	-	-	-	-	-	-	-	-	-	-	-	-	-	-	0	0	0	0	0
ERR042786	ERR042786	sh07-2004	Baker et al, 2016 (Orthodox Jewish strains)	include	exclude	exclude	exclude	exclude	exclude	-	3.7.30.4.1	3	3.7	3.7.30	OJC	France	Europe	Europe	2007	95.6136	71.2829	SSON_3891	SSON_3892	SSON_3893	SSON_3894	SSON_3895	sat-2_193	dfrA1.v1_2357	aadA_93*	SSON_3897	-	-	-	TEM-1_1667*	-	-	strA.v1_2409*	-	sul2_2284	-	-	-	-	mphA_2174*	0	0	0	0	0
ERR127060	ERR127060	H113020319	Baker et al, 2016 (Orthodox Jewish strains)	include	exclude	exclude	exclude	exclude	exclude	-	3.7.30.4.1	3	3.7	3.7.30	OJC	United Kingdom	Europe	Europe	2011	95.6141	27.6924	SSON_3891	SSON_3892	SSON_3893	SSON_3894	SSON_3895	sat-2_193	dfrA1.v1_2357	aadA_93*	SSON_3897	-	-	-	TEM-214_1659*	-	-	-	-	-	-	-	-	-	-	0	0	0	0	0
ERR190900	ERR190900	124558	Baker et al, 2016 (Orthodox Jewish strains)	include	exclude	exclude	exclude	exclude	exclude	-	3.7.30.4.1	3	3.7	3.7.30	OJC	Israel	Western Asia	Asia	2008	95.617	48.2732	SSON_3891	SSON_3892	SSON_3893	SSON_3894	SSON_3895	sat-2_193	dfrA1.v1_2357	aadA_93*	SSON_3897	-	-	-	TEM-1_1667*	-	-	-	-	-	-	-	-	-	-	0	0	0	0	0
ERR190770	ERR190770	82721	Baker et al, 2016 (Orthodox Jewish strains)	include	exclude	exclude	exclude	exclude	exclude	-	3.7.30.4	3	3.7	3.7.30	Israel III	Israel	Western Asia	Asia	2001	95.6235	40.2273	SSON_3891	SSON_3892	SSON_3893	SSON_3894	SSON_3895	sat-2_193	dfrA1.v1_2357	aadA_93*	SSON_3897	-	-	-	TEM-1_1667*	-	-	strA.v1_2409*	strB.v1_2410	-	tetA.v1_2317	sul1_2283	-	-	-	0	0	0	0	0
ERR211153	ERR211153	37514976	Baker et al, 2016 (Orthodox Jewish strains)	include	exclude	exclude	exclude	exclude	exclude	-	3.7.30.4.1	3	3.7	3.7.30	OJC	Israel	Western Asia	Asia	2012	95.624	56.6398	SSON_3891	SSON_3892	SSON_3893	SSON_3894	SSON_3895	sat-2_193	dfrA1.v1_2357	aadA_93*	SSON_3897	-	-	-	TEM-135.v2_1673*	-	-	-	-	-	tetA.v1_2317	-	-	-	-	0	0	0	0	0
ERR211155	ERR211155	92497764	Baker et al, 2016 (Orthodox Jewish strains)	include	exclude	exclude	exclude	exclude	exclude	-	3.7.30.4.1	3	3.7	3.7.30	OJC	Israel	Western Asia	Asia	2012	95.6279	95.0156	SSON_3891	SSON_3892	SSON_3893	SSON_3894	SSON_3895	sat-2_193	dfrA1.v1_2357	aadA_93*	SSON_3897	-	-	-	TEM-1_1667	-	-	strA.v1_2409*	strB.v1_2410	sul2_2284	tetA.v1_2317	-	-	-	-	0	0	0	0	0
ERR572882	ERR572882	H082120406	Baker et al, 2016 (Orthodox Jewish strains)	include	exclude	exclude	exclude	exclude	exclude	-	3.7.30.4.1	3	3.7	3.7.30	OJC	United Kingdom	Europe	Europe	2008	95.6409	33.916	SSON_3891	SSON_3892	SSON_3893	SSON_3894	SSON_3895	sat-2_193	dfrA1.v1_2357	aadA_93*	SSON_3897	-	-	-	TEM-1_1667*	-	-	strA.v1_2409*?	strB.v1_2410*?	sul2_2284*?	tetA.v2_2318?	-	-	-	-	0	0	0	0	0
ERR127056	ERR127056	H112700290	Baker et al, 2016 (Orthodox Jewish strains)	include	exclude	exclude	exclude	exclude	exclude	-	3.7.30.4.1	3	3.7	3.7.30	OJC	United Kingdom	Europe	Europe	2011	95.6413	27.8926	SSON_3891	SSON_3892	SSON_3893	SSON_3894	SSON_3895	sat-2_193	dfrA1.v1_2357	aadA_93*	SSON_3897	-	-	-	TEM-206_1678*	-	-	-	-	-	-	-	-	-	-	0	0	0	0	0
ERR319190	ERR319190	143102	Baker et al, 2016 (Orthodox Jewish strains)	include	exclude	exclude	exclude	exclude	exclude	-	3.7.30.4.1	3	3.7	3.7.30	OJC	Israel	Western Asia	Asia	2012	95.6415	27.8166	SSON_3891	SSON_3892	SSON_3893	SSON_3894	SSON_3895	sat-2_193	dfrA1.v1_2357	aadA_93*	SSON_3897	-	-	-	TEM-135.v1_1672	-	-	strA.v1_2409*	strB.v1_2410	sul2_2284	tetA.v1_2317	-	-	-	-	0	0	0	0	0
ERR190903	ERR190903	124511	Baker et al, 2016 (Orthodox Jewish strains)	include	exclude	exclude	exclude	exclude	exclude	-	3.7.30.4.1	3	3.7	3.7.30	OJC	Israel	Western Asia	Asia	2008	95.6421	94.5628	SSON_3891	SSON_3892	SSON_3893	SSON_3894	SSON_3895	sat-2_193	dfrA1.v1_2357	aadA_93*	SSON_3897	-	-	-	TEM-1_1667*	-	AKG29_01350*?	strA.v1_2409*?	strB.v1_2410	sul2_2284	tetA.v2_2318?	-	-	-	-	0	0	0	0	0
ERR127058	ERR127058	H112920487	Baker et al, 2016 (Orthodox Jewish strains)	include	exclude	exclude	exclude	exclude	exclude	-	3.7.30.4.1	3	3.7	3.7.30	OJC	United Kingdom	Europe	Europe	2011	95.6433	71.8363	SSON_3891	SSON_3892	SSON_3893	SSON_3894	SSON_3895	sat-2_193	dfrA1.v1_2357	aadA_93*	SSON_3897	-	-	-	TEM-198_1654*	-	-	-	-	-	-	-	-	-	-	0	0	0	0	0
ERR190776	ERR190776	83361	Baker et al, 2016 (Orthodox Jewish strains)	include	exclude	exclude	exclude	exclude	exclude	-	3.7.30.4	3	3.7	3.7.30	Israel III	Israel	Western Asia	Asia	2001	95.6496	26.1672	SSON_3891	SSON_3892	SSON_3893	SSON_3894	SSON_3895	sat-2_193	dfrA1.v1_2357	aadA_93*	SSON_3897	-	catA1_2229*?	-	TEM-217_1662*	-	-	strA.v1_2409*	strB.v1_2410	-	tetA.v1_2317	sul1_2283	-	-	-	0	0	0	0	0
ERR190855	ERR190855	109171	Baker et al, 2016 (Orthodox Jewish strains)	include	exclude	exclude	exclude	exclude	exclude	-	3.7.30.4	3	3.7	3.7.30	Israel III	Israel	Western Asia	Asia	2006	95.6512	29.7932	SSON_3891	SSON_3892	SSON_3893	SSON_3894	SSON_3895	sat-2_193	dfrA1.v1_2357	aadA_93*	SSON_3897	-	-	-	TEM-1_1667*	-	-	strA.v1_2409*	strB.v1_2410?	sul2_2284	-	-	-	-	-	0	0	0	0	0
ERR319257	ERR319257	144445	Baker et al, 2016 (Orthodox Jewish strains)	include	exclude	exclude	exclude	exclude	exclude	-	3.7.30.4.1	3	3.7	3.7.30	OJC	Israel	Western Asia	Asia	2012	95.6576	27.3638	SSON_3891	SSON_3892	SSON_3893	SSON_3894	SSON_3895	sat-2_193	dfrA1.v1_2357	aadA_93*	SSON_3897	-	-	-	TEM-206_1678*	-	-	strA.v1_2409*	strB.v1_2410?	sul2_2284	-	-	-	-	-	0	0	0	0	0
ERR190786	ERR190786	85719	Baker et al, 2016 (Orthodox Jewish strains)	include	exclude	exclude	exclude	exclude	exclude	-	3.7.30.4	3	3.7	3.7.30	Israel III	Israel	Western Asia	Asia	2002	95.6616	25.9461	SSON_3891	SSON_3892	SSON_3893	SSON_3894	SSON_3895	sat-2_193	dfrA1.v1_2357	aadA_93*	SSON_3897	-	-	-	TEM-1_1667	-	-	strA.v1_2409*	strB.v1_2410	sul2_2284	tetA.v2_2318*?	-	-	-	-	0	0	0	0	0
ERR190821	ERR190821	95522	Baker et al, 2016 (Orthodox Jewish strains)	include	exclude	exclude	exclude	exclude	exclude	-	3.7.30.4	3	3.7	3.7.30	Israel III	Israel	Western Asia	Asia	2003	95.6627	59.7	SSON_3891	SSON_3892	SSON_3893	SSON_3894	SSON_3895	sat-2_193	dfrA1.v1_2357	ant3''-IIa_124*?	SSON_3897	-	-	-	TEM-1_1667*	AKG29_01340	AKG29_01350?	strA.v1_2409*	strB.v1_2410	sul2_2284	tetA.v2_2318	-	-	-	-	0	0	0	0	0
ERR127049	ERR127049	H112620256	Baker et al, 2016 (Orthodox Jewish strains)	include	exclude	exclude	exclude	exclude	exclude	-	3.7.30.4.1	3	3.7	3.7.30	OJC	United Kingdom	Europe	Europe	2011	95.6627	33.5606	SSON_3891	SSON_3892	SSON_3893	SSON_3894	SSON_3895	sat-2_193	dfrA1.v1_2357	aadA_93*	SSON_3897	-	-	-	TEM-166_1644*	-	-	-	-	-	-	-	-	-	-	0	0	0	0	0
ERR039528	ERR039528	SS134791_2496122	Baker et al, 2016 (Orthodox Jewish strains)	include	exclude	exclude	exclude	exclude	exclude	-	3.7.30.4.1	3	3.7	3.7.30	OJC	Israel	Western Asia	Asia	2010	95.6647	41.1797	SSON_3891	SSON_3892	SSON_3893	SSON_3894	SSON_3895	sat-2_193	dfrA1.v1_2357	aadA_93*	SSON_3897	-	-	-	TEM-1_1667*	-	-	strA.v1_2409*	strB.v1_2410*?	sul2_2284	-	-	-	-	-	0	0	0	0	0
ERR572880	ERR572880	H081960581	Baker et al, 2016 (Orthodox Jewish strains)	include	exclude	exclude	exclude	exclude	exclude	-	3.7.30.4.1	3	3.7	3.7.30	OJC	United Kingdom	Europe	Europe	2008	95.6649	27.7536	SSON_3891	SSON_3892	SSON_3893	SSON_3894	SSON_3895	sat-2_193	dfrA1.v1_2357	aadA_93*	SSON_3897	-	-	-	TEM-1_1667*	-	-	-	-	-	-	-	-	-	-	0	0	0	0	0
ERR190824	ERR190824	95776	Baker et al, 2016 (Orthodox Jewish strains)	include	exclude	exclude	exclude	exclude	exclude	-	3.7.30.4	3	3.7	3.7.30	Israel III	Israel	Western Asia	Asia	2003	95.6703	29.422	SSON_3891	SSON_3892	SSON_3893	SSON_3894	SSON_3895	sat-2_193	dfrA1.v1_2357	aadA_93*	SSON_3897	-	-	-	TEM-1_1667	-	-	strA.v1_2409*	-	sul2_2284	-	-	-	-	-	0	0	0	0	0
ERR319254	ERR319254	144375	Baker et al, 2016 (Orthodox Jewish strains)	include	exclude	exclude	exclude	exclude	exclude	-	3.7.30.4.1	3	3.7	3.7.30	OJC	Israel	Western Asia	Asia	2012	95.6765	27.8926	SSON_3891	SSON_3892	SSON_3893	SSON_3894	SSON_3895	sat-2_193	dfrA1.v1_2357	aadA_93*	SSON_3897	-	-	-	TEM-135.v2_1673*	-	-	strA.v1_2409*	strB.v1_2410?	sul2_2284	tetA.v1_2317	-	-	-	-	0	0	0	0	0
ERR190835	ERR190835	98274	Baker et al, 2016 (Orthodox Jewish strains)	include	exclude	exclude	exclude	exclude	exclude	-	3.7.30.4	3	3.7	3.7.30	Israel III	Israel	Western Asia	Asia	2004	95.6791	31.4222	SSON_3891	SSON_3892	SSON_3893	SSON_3894	SSON_3895	sat-2_193	-	aadA5_114	SSON_3897	-	-	-	TEM-1_1667*	-	-	strA.v1_2409*	strB.v1_2410*	-	tetA.v2_2318	sul1_2283	-	-	mphA_2174	0	0	0	0	0
ERR572909	ERR572909	H103560477	Baker et al, 2016 (Orthodox Jewish strains)	include	exclude	exclude	exclude	exclude	exclude	-	3.7.30.4.1	3	3.7	3.7.30	OJC	United Kingdom	Europe	Europe	2010	95.6793	44.8608	SSON_3891	SSON_3892	SSON_3893	SSON_3894	SSON_3895	sat-2_193	dfrA1.v1_2357	aadA_93*	SSON_3897	-	-	-	-	-	-	-	-	-	-	-	-	-	-	0	0	0	0	0
ERR190897	ERR190897	124561	Baker et al, 2016 (Orthodox Jewish strains)	include	exclude	exclude	exclude	exclude	exclude	-	3.7.30.4.1	3	3.7	3.7.30	OJC	Israel	Western Asia	Asia	2008	95.6932	27.4065	SSON_3891	SSON_3892	SSON_3893	SSON_3894	SSON_3895	sat-2_193	dfrA1.v1_2357	aadA_93*	SSON_3897	-	-	-	TEM-1_1667	-	-	-	-	-	-	-	-	-	-	0	0	0	0	0
ERR190822	ERR190822	95529	Baker et al, 2016 (Orthodox Jewish strains)	include	exclude	exclude	exclude	exclude	exclude	-	3.7.30.4	3	3.7	3.7.30	Israel III	Israel	Western Asia	Asia	2003	95.6951	32.2333	SSON_3891	SSON_3892	SSON_3893	SSON_3894	SSON_3895	sat-2_193	dfrA1.v1_2357	aadA5_114	SSON_3897	-	-	-	TEM-1_1667*	AKG29_01340	AKG29_01350?	strA.v1_2409*	strB.v1_2410	-	tetA.v2_2318	sul1_2283	-	-	mphA_2174*	0	0	0	0	0
ERR039525	ERR039525	SS132330_2496119	Baker et al, 2016 (Orthodox Jewish strains)	include	exclude	exclude	exclude	exclude	exclude	-	3.7.30.4.1	3	3.7	3.7.30	OJC	Israel	Western Asia	Asia	2010	95.6997	95.0462	SSON_3891	SSON_3892	SSON_3893	SSON_3894	SSON_3895	sat-2_193	dfrA1.v1_2357	aadA_93*	SSON_3897	-	-	-	TEM-1_1667*	-	-	strA.v1_2409*	strB.v1_2410*?	sul2_2284	-	-	-	-	-	0	0	0	0	0
ERR039529	ERR039529	SS136782_2496123	Baker et al, 2016 (Orthodox Jewish strains)	include	exclude	exclude	exclude	exclude	exclude	-	3.7.30.4.1	3	3.7	3.7.30	OJC	Israel	Western Asia	Asia	2010	95.7092	42.5139	SSON_3891	SSON_3892	SSON_3893	SSON_3894	SSON_3895	sat-2_193	dfrA1.v1_2357	aadA24_108*?	SSON_3897	-	-	-	TEM-1_1667*	-	-	strA.v1_2409*	-	sul2_2284	-	-	-	-	-	0	0	0	0	0
ERR039524	ERR039524	SS132068_2496118	Baker et al, 2016 (Orthodox Jewish strains)	include	exclude	exclude	exclude	exclude	exclude	-	3.7.30.4.1	3	3.7	3.7.30	OJC	Israel	Western Asia	Asia	2010	95.7437	56.6347	SSON_3891	SSON_3892	SSON_3893	SSON_3894	SSON_3895	sat-2_193	dfrA1.v1_2357	aadA_93*	SSON_3897	-	-	-	TEM-1_1667*	-	-	strA.v1_2409*	strB.v1_2410	sul2_2284	-	-	-	-	-	0	0	0	0	0
ERR319204	ERR319204	143560	Baker et al, 2016 (Orthodox Jewish strains)	include	exclude	exclude	exclude	exclude	exclude	-	3.7.30.4.1	3	3.7	3.7.30	OJC	Israel	Western Asia	Asia	2012	95.7476	26.8068	SSON_3891	SSON_3892	SSON_3893	SSON_3894	SSON_3895	sat-2_193	dfrA1.v1_2357	aadA_93*	SSON_3897	-	-	-	TEM-1_1667	-	-	strA.v1_2409*	strB.v1_2410	sul2_2284	-	-	-	-	-	0	0	0	0	0
ERR572931	ERR572931	H132900517	Baker et al, 2016 (Orthodox Jewish strains)	include	exclude	exclude	exclude	exclude	exclude	-	3.7.25	3	3.7	3.7.25	-	United Kingdom	Europe	Europe	2013	95.7667	95.0216	SSON_3891	SSON_3892	SSON_3893	SSON_3894	SSON_3895	sat-2_193	dfrA1.v1_2357	aadA_93*	SSON_3897	-	-	-	TEM-55_1679*?	AKG29_01340	AKG29_01350	strA.v1_2409*	strB.v1_2410	sul2_2284	tetA.v2_2318	-	-	-	-	0	0	0	0	0
ERR190893	ERR190893	124327	Baker et al, 2016 (Orthodox Jewish strains)	include	exclude	exclude	exclude	exclude	exclude	-	3.7.30.4.1	3	3.7	3.7.30	OJC	Israel	Western Asia	Asia	2008	95.7716	30.0212	SSON_3891	SSON_3892	SSON_3893	SSON_3894	SSON_3895	sat-2_193	dfrA1.v1_2357	aadA_93*	SSON_3897	-	-	-	TEM-1_1667*	-	-	strA.v1_2409*	strB.v1_2410?	sul2_2284	-	-	-	-	-	0	0	0	0	0
ERR190907	ERR190907	36234868	Baker et al, 2016 (Orthodox Jewish strains)	include	exclude	exclude	exclude	exclude	exclude	-	3.7.30.4.1	3	3.7	3.7.30	OJC	Israel	Western Asia	Asia	2012	95.7754	95.0138	SSON_3891	SSON_3892	SSON_3893	SSON_3894	SSON_3895	sat-2_193	dfrA1.v1_2357	aadA_93*	SSON_3897	-	catA1_2229*?	-	TEM-135.v2_1673*	AKG29_01340*?	-	strA.v1_2409*	strB.v1_2410?	sul2_2284	tetA.v2_2318?	-	-	-	-	0	0	0	0	0
ERR861595	ERR861595	23601ss_1	Baker et al, 2016 (Orthodox Jewish strains)	include	exclude	exclude	exclude	exclude	exclude	-	3.7.30.1	3	3.7	3.7.30	Middle East III	United Kingdom	Europe	Europe	2014	95.7832	95.1041	SSON_3891	SSON_3892	SSON_3893	SSON_3894	SSON_3895	sat-2_193	-	aadA_93*	SSON_3897	-	-	-	-	-	-	strA.v1_2409*	strB.v1_2410	-	-	sul1_2283	-	-	-	0	0	0	0	0
ERR190774	ERR190774	83010	Baker et al, 2016 (Orthodox Jewish strains)	include	exclude	exclude	exclude	exclude	exclude	-	3.7.30.4	3	3.7	3.7.30	Israel III	Israel	Western Asia	Asia	2001	95.7964	25.7793	SSON_3891	SSON_3892	SSON_3893	SSON_3894	SSON_3895	sat-2_193	-	aadA_93*	SSON_3897	-	-	-	TEM-1_1667*	-	-	strA.v1_2409*	strB.v1_2410	-	tetA.v1_2317	sul1_2283	-	-	-	0	0	0	0	0
ERR861591	ERR861591	02901ss_1	Baker et al, 2016 (Orthodox Jewish strains)	include	exclude	exclude	exclude	exclude	exclude	-	3.7.7	3	3.7	3.7.7	-	United Kingdom	Europe	Europe	2014	95.8099	73.2855	SSON_3891	SSON_3892	SSON_3893*	SSON_3894	SSON_3895	sat-2_193	dfrA1.v1_2357	aadA_93*	SSON_3897	-	-	-	-	AKG29_01340	AKG29_01350	strA.v1_2409*	strB.v1_2410	sul2_2284	tetA.v2_2318	-	-	-	-	0	0	0	0	0
ERR861676	ERR861676	201402995_1	Baker et al, 2016 (Orthodox Jewish strains)	include	exclude	exclude	exclude	exclude	exclude	-	3.7.30.4.1	3	3.7	3.7.30	OJC	France	Europe	Europe	2014	95.8502	26.347	SSON_3891	SSON_3892	SSON_3893	SSON_3894	SSON_3895*	sat-2_193	dfrA1.v1_2357	aadA_93*	SSON_3897	-	-	-	TEM-30_1690*	-	-	-	-	-	-	-	-	-	-	0	0	0	0	0
ERR861671	ERR861671	201401743_1	Baker et al, 2016 (Orthodox Jewish strains)	include	exclude	exclude	exclude	exclude	exclude	-	3.7.30.4.1	3	3.7	3.7.30	OJC	France	Europe	Europe	2014	95.851	25.0498	SSON_3891	SSON_3892	SSON_3893	SSON_3894	SSON_3895*	sat-2_193	dfrA1.v1_2357	aadA_93*	SSON_3897	-	-	-	-	-	-	-	-	-	-	-	-	-	-	0	0	0	0	0
ERR861626	ERR861626	44201ss_1	Baker et al, 2016 (Orthodox Jewish strains)	include	exclude	exclude	exclude	exclude	exclude	-	3.7.30.4.1	3	3.7	3.7.30	OJC	United Kingdom	Europe	Europe	2014	95.8657	27.0959	SSON_3891	SSON_3892	SSON_3893	SSON_3894	SSON_3895	sat-2_193	dfrA1.v1_2357	aadA_93*	SSON_3897	-	-	-	TEM-206_1678*	-	-	-	-	-	-	-	-	-	-	0	0	0	0	0
ERR190819	ERR190819	95233	Baker et al, 2016 (Orthodox Jewish strains)	include	exclude	exclude	exclude	exclude	exclude	-	3.7.30.4	3	3.7	3.7.30	Israel III	Israel	Western Asia	Asia	2003	95.8744	95.0142	SSON_3891	SSON_3892	SSON_3893	SSON_3894	SSON_3895	sat-2_193	dfrA1.v1_2357	ant3''-IIa_124*	SSON_3897	-	-	-	TEM-206_1678*	-	-	strA.v1_2409*	-	sul2_2284	-	-	-	-	-	0	0	0	0	0
ERR572944	ERR572944	H141040399	Baker et al, 2016 (Orthodox Jewish strains)	include	exclude	exclude	exclude	exclude	exclude	-	3.7.30.4.1	3	3.7	3.7.30	OJC	United Kingdom	Europe	Europe	2014	95.8917	28.4307	SSON_3891	SSON_3892	SSON_3893	SSON_3894	SSON_3895	sat-2_193	dfrA1.v1_2357	aadA_93*	SSON_3897	-	-	-	TEM-217_1662*	-	-	-	-	-	-	-	-	-	-	0	0	0	0	0
ERR319224	ERR319224	143986	Baker et al, 2016 (Orthodox Jewish strains)	include	exclude	exclude	exclude	exclude	exclude	-	3.7.30.4.1	3	3.7	3.7.30	OJC	Israel	Western Asia	Asia	2012	95.9366	31.0543	SSON_3891	SSON_3892	SSON_3893	SSON_3894	SSON_3895	sat-2_193	dfrA1.v1_2357	aadA_93*	SSON_3897	-	-	-	TEM-135.v2_1673*	-	-	strA.v1_2409*	strB.v1_2410	sul2_2284	tetA.v1_2317	-	-	-	-	0	0	0	0	0
ERR319197	ERR319197	143267	Baker et al, 2016 (Orthodox Jewish strains)	include	exclude	exclude	exclude	exclude	exclude	-	3.7.30.4.1	3	3.7	3.7.30	OJC	Israel	Western Asia	Asia	2012	95.9389	88.3999	SSON_3891	SSON_3892	SSON_3893	SSON_3894	SSON_3895	sat-2_193	dfrA1.v1_2357	aadA_93*	SSON_3897	-	-	-	TEM-1_1667*	-	-	strA.v1_2409*	strB.v1_2410	sul2_2284	-	-	-	-	-	0	0	0	0	0
ERR190795	ERR190795	86328	Baker et al, 2016 (Orthodox Jewish strains)	include	exclude	exclude	exclude	exclude	exclude	-	3.7.30.4	3	3.7	3.7.30	Israel III	Israel	Western Asia	Asia	2002	95.9436	26.113	SSON_3891	SSON_3892	SSON_3893	SSON_3894	SSON_3895	sat-2_193	dfrA1.v1_2357	aadA_93*	SSON_3897	-	-	-	TEM-1_1667	-	-	strA.v1_2409*	strB.v1_2410*?	sul2_2284	-	-	-	-	-	0	0	0	0	0
ERR558523	ERR558523	KY 2529	Baker et al, 2016 (Orthodox Jewish strains)	include	exclude	exclude	exclude	exclude	exclude	-	3.7.30.4	3	3.7	3.7.30	Israel III	Israel	Western Asia	Asia	1992	95.9458	66.7383	SSON_3891	SSON_3892	SSON_3893	SSON_3894	SSON_3895	sat-2_193	dfrA1.v1_2357	aadA_93*	SSON_3897	-	-	-	TEM-1_1667*	-	-	strA.v1_2409*	strB.v1_2410*?	sul2_2284	-	-	-	-	-	0	0	0	0	0
ERR572947	ERR572947	H140740645	Baker et al, 2016 (Orthodox Jewish strains)	include	exclude	exclude	exclude	exclude	exclude	-	3.7.30.4.1	3	3.7	3.7.30	OJC	United Kingdom	Europe	Europe	2014	95.954	29.1629	SSON_3891	SSON_3892	SSON_3893	SSON_3894	SSON_3895	sat-2_193	dfrA1.v1_2357	aadA_93*	SSON_3897	-	-	-	TEM-217_1662*	-	-	-	-	-	-	-	-	-	-	0	0	0	0	0
ERR861657	ERR861657	201400633_1	Baker et al, 2016 (Orthodox Jewish strains)	include	exclude	exclude	exclude	exclude	exclude	-	3.7.30.4.1	3	3.7	3.7.30	OJC	France	Europe	Europe	2014	95.9592	25.5341	SSON_3891	SSON_3892	SSON_3893	SSON_3894	SSON_3895	sat-2_193	dfrA1.v1_2357	aadA_93*	SSON_3897	-	-	-	TEM-207_1756*	-	-	-	-	-	-	-	-	-	-	0	0	0	0	0
ERR861634	ERR861634	53701ss_1	Baker et al, 2016 (Orthodox Jewish strains)	include	exclude	exclude	exclude	exclude	exclude	-	3.7.30.4.1	3	3.7	3.7.30	OJC	United Kingdom	Europe	Europe	2014	95.9624	28.2518	SSON_3891	SSON_3892	SSON_3893	SSON_3894	SSON_3895	sat-2_193	dfrA1.v1_2357	aadA_93*	SSON_3897	-	-	-	TEM-207_1756*	-	-	-	-	-	-	-	-	-	-	0	0	0	0	0
ERR319258	ERR319258	144446	Baker et al, 2016 (Orthodox Jewish strains)	include	exclude	exclude	exclude	exclude	exclude	-	3.7.30.4.1	3	3.7	3.7.30	OJC	Israel	Western Asia	Asia	2012	95.9694	27.7355	SSON_3891	SSON_3892	SSON_3893	SSON_3894	SSON_3895	sat-2_193	dfrA1.v1_2357	aadA_93*	SSON_3897	-	-	-	TEM-135.v2_1673*	-	-	-	-	-	tetA.v1_2317	-	-	-	-	0	0	0	0	0
ERR190909	ERR190909	36860531	Baker et al, 2016 (Orthodox Jewish strains)	include	exclude	exclude	exclude	exclude	exclude	-	3.7.30.4.1	3	3.7	3.7.30	OJC	Israel	Western Asia	Asia	2012	95.9835	95.0179	SSON_3891	SSON_3892	SSON_3893	SSON_3894	SSON_3895	sat-2_193	dfrA1.v1_2357	aadA_93*	SSON_3897	-	-	-	TEM-135.v2_1673	AKG29_01340*?	AKG29_01350?	strA.v1_2409*	strB.v1_2410?	sul2_2284	tetA.v2_2318?	-	-	-	-	0	0	0	0	0
ERR572932	ERR572932	H132920407	Baker et al, 2016 (Orthodox Jewish strains)	include	exclude	exclude	exclude	exclude	exclude	-	3.7.30.4.1	3	3.7	3.7.30	OJC	United Kingdom	Europe	Europe	2013	95.9868	76.4986	SSON_3891	SSON_3892	SSON_3893	SSON_3894	SSON_3895	sat-2_193	dfrA1.v1_2357	aadA_93*	SSON_3897	-	-	-	TEM-1_1667	-	AKG29_01350*?	-	-	-	-	-	-	-	-	0	0	0	0	0
ERR861673	ERR861673	201401879_1	Baker et al, 2016 (Orthodox Jewish strains)	include	exclude	exclude	exclude	exclude	exclude	-	3.7.30.4.1	3	3.7	3.7.30	OJC	France	Europe	Europe	2014	96.0324	25.4762	SSON_3891	SSON_3892	SSON_3893	SSON_3894	SSON_3895*	sat-2_193	dfrA1.v1_2357	aadA_93*	SSON_3897	-	-	-	TEM-198_1654*	-	-	-	-	-	-	-	-	-	-	0	0	0	0	0
ERR572915	ERR572915	H111560296	Baker et al, 2016 (Orthodox Jewish strains)	include	exclude	exclude	exclude	exclude	exclude	-	3.7.25	3	3.7	3.7.25	-	United Kingdom	Europe	Europe	2011	96.0814	89.8913	SSON_3891	SSON_3892	SSON_3893	SSON_3894	SSON_3895	sat-2_193	dfrA1.v1_2357	aadA_93*	SSON_3897	-	-	-	TEM-198_1654*	AKG29_01340	AKG29_01350	strA.v1_2409*	strB.v1_2410	sul2_2284	tetA.v2_2318	-	-	-	-	0	0	0	0	0
ERR861653	ERR861653	201400046_1	Baker et al, 2016 (Orthodox Jewish strains)	include	exclude	exclude	exclude	exclude	exclude	-	3.7.30.4.1	3	3.7	3.7.30	OJC	France	Europe	Europe	2013	96.1205	24.9613	SSON_3891	SSON_3892	SSON_3893	SSON_3894	SSON_3895	sat-2_193	dfrA1.v1_2357	aadA_93*	SSON_3897	-	-	-	TEM-34_1692*	-	-	-	-	-	-	-	-	-	-	0	0	0	0	0
ERR861650	ERR861650	201312549_1	Baker et al, 2016 (Orthodox Jewish strains)	include	exclude	exclude	exclude	exclude	exclude	-	3.7.30.4.1	3	3.7	3.7.30	OJC	France	Europe	Europe	2013	96.1303	25.1142	SSON_3891	SSON_3892	SSON_3893	SSON_3894	SSON_3895	sat-2_193	dfrA1.v1_2357	aadA_93*	SSON_3897	-	-	-	TEM-217_1662*	-	-	-	-	-	-	-	-	-	-	0	0	0	0	0
ERR861677	ERR861677	201403834_1	Baker et al, 2016 (Orthodox Jewish strains)	include	exclude	exclude	exclude	exclude	exclude	-	3.7.30.4.1	3	3.7	3.7.30	OJC	France	Europe	Europe	2014	96.1312	24.8978	SSON_3891	SSON_3892	SSON_3893	SSON_3894	SSON_3895	sat-2_193	dfrA1.v1_2357	aadA_93*	SSON_3897	-	-	-	TEM-207_1756*	-	-	-	-	-	-	-	-	-	-	0	0	0	0	0
ERR861686	ERR861686	201405302_1	Baker et al, 2016 (Orthodox Jewish strains)	include	exclude	exclude	exclude	exclude	exclude	-	3.7.30.4.1	3	3.7	3.7.30	OJC	France	Europe	Europe	2014	96.1382	24.3811	SSON_3891	SSON_3892	SSON_3893	SSON_3894	SSON_3895	sat-2_193	dfrA1.v1_2357	aadA_93*	SSON_3897	-	-	-	TEM-214_1659*	-	-	-	-	-	-	-	-	-	-	0	0	0	0	0
ERR861675	ERR861675	201402425_1	Baker et al, 2016 (Orthodox Jewish strains)	include	exclude	exclude	exclude	exclude	exclude	-	3.7.30.4.1	3	3.7	3.7.30	OJC	France	Europe	Europe	2014	96.147	25.2097	SSON_3891	SSON_3892	SSON_3893	SSON_3894	SSON_3895	sat-2_193	dfrA1.v1_2357	aadA_93*	SSON_3897	-	-	-	TEM-30_1690*	-	-	-	-	-	-	-	-	-	-	0	0	0	0	0
ERR861684	ERR861684	201405193_1	Baker et al, 2016 (Orthodox Jewish strains)	include	exclude	exclude	exclude	exclude	exclude	-	3.7.30.4.1	3	3.7	3.7.30	OJC	France	Europe	Europe	2014	96.1547	25.0331	SSON_3891	SSON_3892	SSON_3893	SSON_3894	SSON_3895	sat-2_193	dfrA1.v1_2357	aadA_93*	SSON_3897	-	-	-	TEM-198_1654*	-	-	-	-	-	-	-	-	-	-	0	0	0	0	0
ERR319245	ERR319245	144303	Baker et al, 2016 (Orthodox Jewish strains)	include	exclude	exclude	exclude	exclude	exclude	-	3.7.30.4.1	3	3.7	3.7.30	OJC	Israel	Western Asia	Asia	2012	96.1595	30.9277	SSON_3891	SSON_3892	SSON_3893	SSON_3894	SSON_3895	sat-2_193	dfrA1.v1_2357	aadA_93*	SSON_3897	-	-	-	TEM-135.v1_1672*?	-	-	strA.v1_2409*?	-	-	-	sul1_2283	-	-	-	0	0	0	0	0
ERR861687	ERR861687	201405327_1	Baker et al, 2016 (Orthodox Jewish strains)	include	exclude	exclude	exclude	exclude	exclude	-	3.7.30.4.1	3	3.7	3.7.30	OJC	France	Europe	Europe	2014	96.1639	24.7796	SSON_3891	SSON_3892	SSON_3893	SSON_3894	SSON_3895	sat-2_193	dfrA1.v1_2357	aadA_93*	SSON_3897	-	-	-	TEM-30_1690*	-	-	-	-	-	-	-	-	-	-	0	0	0	0	0
ERR861666	ERR861666	201401278_1	Baker et al, 2016 (Orthodox Jewish strains)	include	exclude	exclude	exclude	exclude	exclude	-	3.7.30.4.1	3	3.7	3.7.30	OJC	France	Europe	Europe	2014	96.1649	24.7166	SSON_3891	SSON_3892	SSON_3893	SSON_3894	SSON_3895*	sat-2_193	dfrA1.v1_2357	aadA_93*	SSON_3897	-	-	-	TEM-207_1756*	-	-	-	-	-	-	-	-	-	-	0	0	0	0	0
ERR861651	ERR861651	201400003_1	Baker et al, 2016 (Orthodox Jewish strains)	include	exclude	exclude	exclude	exclude	exclude	-	3.7.30.4.1	3	3.7	3.7.30	OJC	France	Europe	Europe	2013	96.2072	24.6582	SSON_3891	SSON_3892	SSON_3893	SSON_3894	SSON_3895	sat-2_193	dfrA1.v1_2357	aadA_93*	SSON_3897	-	-	-	-	-	-	-	-	-	-	-	-	-	-	0	0	0	0	0
ERR861627	ERR861627	44301ss_1	Baker et al, 2016 (Orthodox Jewish strains)	include	exclude	exclude	exclude	exclude	exclude	-	3.7.30.4.1	3	3.7	3.7.30	OJC	United Kingdom	Europe	Europe	2014	96.2156	27.0283	SSON_3891	SSON_3892	SSON_3893	SSON_3894	SSON_3895	sat-2_193	dfrA1.v1_2357	aadA_93*	SSON_3897	-	-	-	-	-	-	-	-	-	-	-	-	-	-	0	0	0	0	0
ERR861681	ERR861681	201403963_1	Baker et al, 2016 (Orthodox Jewish strains)	include	exclude	exclude	exclude	exclude	exclude	-	3.7.30.4.1	3	3.7	3.7.30	OJC	France	Europe	Europe	2014	96.2157	25.5364	SSON_3891	SSON_3892	SSON_3893	SSON_3894	SSON_3895	sat-2_193	dfrA1.v1_2357	aadA_93*	SSON_3897	-	-	-	TEM-1_1667	-	-	strA.v1_2409*	-	sul2_2284?	-	-	-	-	-	0	0	0	0	0
ERR861674	ERR861674	201402408_1	Baker et al, 2016 (Orthodox Jewish strains)	include	exclude	exclude	exclude	exclude	exclude	-	3.7.30.4.1	3	3.7	3.7.30	OJC	France	Europe	Europe	2014	96.2157	25.8863	SSON_3891	SSON_3892	SSON_3893	SSON_3894	SSON_3895	sat-2_193	dfrA1.v1_2357	aadA_93*	SSON_3897	-	-	-	TEM-1_1667	-	-	strA.v1_2409*	-	sul2_2284	-	-	-	-	-	0	0	0	0	0
ERR861682	ERR861682	201404332_1	Baker et al, 2016 (Orthodox Jewish strains)	include	exclude	exclude	exclude	exclude	exclude	-	3.7.30.4.1	3	3.7	3.7.30	OJC	France	Europe	Europe	2014	96.218	25.339	SSON_3891	SSON_3892	SSON_3893	SSON_3894	SSON_3895	sat-2_193	dfrA1.v1_2357	aadA_93*	SSON_3897	-	-	-	TEM-1_1667*	-	-	strA.v1_2409*	-	sul2_2284	-	-	-	-	-	0	0	0	0	0
ERR861637	ERR861637	54001ss_1	Baker et al, 2016 (Orthodox Jewish strains)	include	exclude	exclude	exclude	exclude	exclude	-	3.7.9	3	3.7	3.7.9	-	United Kingdom	Europe	Europe	2014	96.2211	25.5823	SSON_3891	SSON_3892	SSON_3893	SSON_3894	SSON_3895	sat-2_193	dfrA1.v1_2357	aadA_93*	SSON_3897	-	-	-	-	AKG29_01340	AKG29_01350	strA.v1_2409*	strB.v1_2410	sul2_2284	tetA.v2_2318	-	-	-	-	0	0	0	0	0
ERR572930	ERR572930	H132860550	Baker et al, 2016 (Orthodox Jewish strains)	include	exclude	exclude	exclude	exclude	exclude	-	3.7.30.4.1	3	3.7	3.7.30	OJC	United Kingdom	Europe	Europe	2013	96.2218	32.2995	SSON_3891	SSON_3892	SSON_3893	SSON_3894	SSON_3895	sat-2_193	dfrA1.v1_2357	aadA_93*	SSON_3897	-	-	-	TEM-1_1667	-	-	-	-	-	-	-	-	-	-	0	0	0	0	0
ERR190913	ERR190913	36230921	Baker et al, 2016 (Orthodox Jewish strains)	include	exclude	exclude	exclude	exclude	exclude	-	3.7.30.4.1	3	3.7	3.7.30	OJC	Israel	Western Asia	Asia	2012	96.2228	95.0068	SSON_3891	SSON_3892	SSON_3893	SSON_3894	SSON_3895	sat-2_193	dfrA1.v1_2357	aadA_93*	SSON_3897	-	-	-	-	-	-	-	-	-	-	sul1_2283	-	-	-	0	0	0	0	0
ERR861649	ERR861649	201312542_1	Baker et al, 2016 (Orthodox Jewish strains)	include	exclude	exclude	exclude	exclude	exclude	-	3.7.30.4.1	3	3.7	3.7.30	OJC	France	Europe	Europe	2013	96.2236	25.1977	SSON_3891	SSON_3892	SSON_3893	SSON_3894	SSON_3895	sat-2_193	dfrA1.v1_2357	aadA_93*	SSON_3897	-	-	-	TEM-198_1654*	-	-	-	-	-	-	-	-	-	-	0	0	0	0	0
ERR861679	ERR861679	201403955_1	Baker et al, 2016 (Orthodox Jewish strains)	include	exclude	exclude	exclude	exclude	exclude	-	3.7.30.4.1	3	3.7	3.7.30	OJC	France	Europe	Europe	2014	96.224	32.8631	SSON_3891	SSON_3892	SSON_3893	SSON_3894	SSON_3895	sat-2_193	dfrA1.v1_2357	aadA_93*	SSON_3897	-	-	-	TEM-1_1667*	-	-	strA.v1_2409*	-	sul2_2284	-	-	-	-	-	0	0	0	0	0
ERR861685	ERR861685	201405267_1	Baker et al, 2016 (Orthodox Jewish strains)	include	exclude	exclude	exclude	exclude	exclude	-	3.7.30.4.1	3	3.7	3.7.30	OJC	France	Europe	Europe	2014	96.2257	25.4553	SSON_3891	SSON_3892	SSON_3893	SSON_3894	SSON_3895	sat-2_193	dfrA1.v1_2357	aadA_93*	SSON_3897	-	-	-	TEM-1_1667*	-	-	strA.v1_2409*	-	sul2_2284	-	-	-	-	-	0	0	0	0	0
ERR861672	ERR861672	201401842_1	Baker et al, 2016 (Orthodox Jewish strains)	include	exclude	exclude	exclude	exclude	exclude	-	3.7.30.4.1	3	3.7	3.7.30	OJC	France	Europe	Europe	2014	96.2266	24.4395	SSON_3891	SSON_3892	SSON_3893	SSON_3894	SSON_3895*	sat-2_193	dfrA1.v1_2357	aadA_93*	SSON_3897	-	-	-	TEM-217_1662*	-	-	-	-	-	-	-	-	-	-	0	0	0	0	0
ERR572925	ERR572925	H140860382	Baker et al, 2016 (Orthodox Jewish strains)	include	exclude	exclude	exclude	exclude	exclude	-	3.7.30.4.1	3	3.7	3.7.30	OJC	United Kingdom	Europe	Europe	2014	96.2276	95.0365	SSON_3891	SSON_3892	SSON_3893	SSON_3894	SSON_3895	sat-2_193	dfrA1.v1_2357	aadA_93*	SSON_3897	-	-	-	-	-	AKG29_01350?	-	-	-	-	-	-	-	-	0	0	0	0	0
ERR572919	ERR572919	H135120400	Baker et al, 2016 (Orthodox Jewish strains)	include	exclude	exclude	exclude	exclude	exclude	-	3.7.30.4.1	3	3.7	3.7.30	OJC	United Kingdom	Europe	Europe	2013	96.2277	95.0193	SSON_3891	SSON_3892	SSON_3893	SSON_3894	SSON_3895	sat-2_193	dfrA1.v1_2357	aadA_93*	SSON_3897	-	-	-	TEM-206_1678*	-	-	-	-	-	-	-	-	-	-	0	0	0	0	0
ERR572935	ERR572935	H134140472	Baker et al, 2016 (Orthodox Jewish strains)	include	exclude	exclude	exclude	exclude	exclude	-	3.7.30.4.1	3	3.7	3.7.30	OJC	United Kingdom	Europe	Europe	2013	96.2278	95.0008	SSON_3891	SSON_3892	SSON_3893	SSON_3894	SSON_3895	sat-2_193	dfrA1.v1_2357	aadA_93*	SSON_3897	-	-	-	TEM-217_1662*	-	-	-	-	-	-	-	-	-	-	0	0	0	0	0
ERR572942	ERR572942	H141020387	Baker et al, 2016 (Orthodox Jewish strains)	include	exclude	exclude	exclude	exclude	exclude	-	3.7.30.4.1	3	3.7	3.7.30	OJC	United Kingdom	Europe	Europe	2014	96.2288	27.7693	SSON_3891	SSON_3892	SSON_3893	SSON_3894	SSON_3895	sat-2_193	dfrA1.v1_2357	aadA_93*	SSON_3897	-	-	-	-	-	-	-	-	-	-	-	-	-	-	0	0	0	0	0
ERR861669	ERR861669	201401573_1	Baker et al, 2016 (Orthodox Jewish strains)	include	exclude	exclude	exclude	exclude	exclude	-	3.7.30.4.1	3	3.7	3.7.30	OJC	France	Europe	Europe	2014	96.2301	94.8659	SSON_3891	SSON_3892	SSON_3893	SSON_3894	SSON_3895*	sat-2_193	dfrA1.v1_2357	aadA_93*	SSON_3897	-	-	-	TEM-217_1662*	-	-	-	-	-	-	-	-	-	-	0	0	0	0	0
ERR319214	ERR319214	143779	Baker et al, 2016 (Orthodox Jewish strains)	include	exclude	exclude	exclude	exclude	exclude	-	3.7.30.4.1	3	3.7	3.7.30	OJC	Israel	Western Asia	Asia	2012	96.2303	26.4161	SSON_3891	SSON_3892	SSON_3893	SSON_3894	SSON_3895	sat-2_193	dfrA1.v1_2357	aadA_93*	SSON_3897	-	-	-	TEM-1_1667*	-	-	strA.v1_2409*	strB.v1_2410	sul2_2284	-	-	-	-	-	0	0	0	0	0
ERR572934	ERR572934	H133320345	Baker et al, 2016 (Orthodox Jewish strains)	include	exclude	exclude	exclude	exclude	exclude	-	3.7.30.4.1	3	3.7	3.7.30	OJC	United Kingdom	Europe	Europe	2013	96.2313	38.2618	SSON_3891	SSON_3892	SSON_3893	SSON_3894	SSON_3895	sat-2_193	dfrA1.v1_2357	aadA_93*	SSON_3897	-	-	-	TEM-1_1667*	-	-	-	-	-	-	-	-	-	-	0	0	0	0	0
ERR572933	ERR572933	H132940676	Baker et al, 2016 (Orthodox Jewish strains)	include	exclude	exclude	exclude	exclude	exclude	-	3.7.30.4.1	3	3.7	3.7.30	OJC	United Kingdom	Europe	Europe	2013	96.2315	40.6467	SSON_3891	SSON_3892	SSON_3893	SSON_3894	SSON_3895	sat-2_193	dfrA1.v1_2357	aadA_93*	SSON_3897	-	-	-	TEM-1_1667	-	-	strA.v1_2409*	strB.v1_2410?	sul2_2284	-	-	-	-	-	0	0	0	0	0
ERR572928	ERR572928	H131740366	Baker et al, 2016 (Orthodox Jewish strains)	include	exclude	exclude	exclude	exclude	exclude	-	3.7.30.4.1	3	3.7	3.7.30	OJC	United Kingdom	Europe	Europe	2013	96.2319	32.2268	SSON_3891	SSON_3892	SSON_3893	SSON_3894	SSON_3895	sat-2_193	dfrA1.v1_2357	aadA_93*	SSON_3897	-	-	-	TEM-1_1667*	-	-	strA.v1_2409*	strB.v1_2410	sul2_2284	-	-	-	-	-	0	0	0	0	0
ERR572926	ERR572926	H140860383	Baker et al, 2016 (Orthodox Jewish strains)	include	exclude	exclude	exclude	exclude	exclude	-	3.7.30.4.1	3	3.7	3.7.30	OJC	United Kingdom	Europe	Europe	2014	96.2324	95.0203	SSON_3891	SSON_3892	SSON_3893	SSON_3894	SSON_3895	sat-2_193	dfrA1.v1_2357	aadA_93*	SSON_3897	-	-	-	-	-	-	-	-	-	-	-	-	-	-	0	0	0	0	0
ERR563017	ERR563017	20412581	Baker et al, 2016 (Orthodox Jewish strains)	include	exclude	exclude	exclude	exclude	exclude	-	3.7.30.4.1	3	3.7	3.7.30	OJC	Israel	Western Asia	Asia	2014	96.2325	95.0397	SSON_3891	SSON_3892	SSON_3893	SSON_3894	SSON_3895	sat-2_193	dfrA1.v1_2357	aadA_93*	SSON_3897	-	-	-	TEM-1_1667*	-	-	strA.v1_2409*	-	sul2_2284	-	-	-	-	-	0	0	0	0	0
ERR572918	ERR572918	H135120399	Baker et al, 2016 (Orthodox Jewish strains)	include	exclude	exclude	exclude	exclude	exclude	-	3.7.30.4.1	3	3.7	3.7.30	OJC	United Kingdom	Europe	Europe	2013	96.2327	95.043	SSON_3891	SSON_3892	SSON_3893	SSON_3894	SSON_3895	sat-2_193	dfrA1.v1_2357	aadA_93*	SSON_3897	-	-	-	TEM-198_1654*	-	-	-	-	-	-	-	-	-	-	0	0	0	0	0
ERR572943	ERR572943	H141020368	Baker et al, 2016 (Orthodox Jewish strains)	include	exclude	exclude	exclude	exclude	exclude	-	3.7.30.4.1	3	3.7	3.7.30	OJC	United Kingdom	Europe	Europe	2014	96.234	35.051	SSON_3891	SSON_3892	SSON_3893	SSON_3894	SSON_3895	sat-2_193	dfrA1.v1_2357	aadA_93*	SSON_3897	-	-	-	TEM-1_1667	-	-	strA.v1_2409*	strB.v1_2410	sul2_2284	-	-	-	-	-	0	0	0	0	0
ERR861652	ERR861652	201400029_1	Baker et al, 2016 (Orthodox Jewish strains)	include	exclude	exclude	exclude	exclude	exclude	-	3.7.30.4.1	3	3.7	3.7.30	OJC	France	Europe	Europe	2013	96.2342	25.5388	SSON_3891	SSON_3892	SSON_3893	SSON_3894	SSON_3895*	sat-2_193	dfrA1.v1_2357	aadA_93*	SSON_3897	-	-	-	TEM-217_1662*	-	-	-	-	-	-	-	-	-	-	0	0	0	0	0
ERR190894	ERR190894	124332	Baker et al, 2016 (Orthodox Jewish strains)	include	exclude	exclude	exclude	exclude	exclude	-	3.7.30.4.1	3	3.7	3.7.30	OJC	Israel	Western Asia	Asia	2008	96.2347	30.8049	SSON_3891	SSON_3892	SSON_3893	SSON_3894	SSON_3895	sat-2_193	dfrA1.v1_2357	aadA_93*	SSON_3897	-	-	-	TEM-1_1667*	-	-	strA.v1_2409*?	-	sul2_2284*?	-	-	-	-	-	0	0	0	0	0
ERR861668	ERR861668	201401464_1	Baker et al, 2016 (Orthodox Jewish strains)	include	exclude	exclude	exclude	exclude	exclude	-	3.7.30.4.1	3	3.7	3.7.30	OJC	France	Europe	Europe	2014	96.235	26.7599	SSON_3891	SSON_3892	SSON_3893	SSON_3894	SSON_3895*	sat-2_193	dfrA1.v1_2357	aadA_93*	SSON_3897	-	-	-	-	-	-	-	-	-	-	-	-	-	-	0	0	0	0	0
ERR861631	ERR861631	49201ss_1	Baker et al, 2016 (Orthodox Jewish strains)	include	exclude	exclude	exclude	exclude	exclude	-	3.7.30.4.1	3	3.7	3.7.30	OJC	United Kingdom	Europe	Europe	2014	96.2358	27.064	SSON_3891	SSON_3892	SSON_3893	SSON_3894	SSON_3895	sat-2_193	dfrA1.v1_2357	aadA_93*	SSON_3897	-	-	-	-	-	-	-	-	-	-	-	-	-	-	0	0	0	0	0
ERR563015	ERR563015	20426788	Baker et al, 2016 (Orthodox Jewish strains)	include	exclude	exclude	exclude	exclude	exclude	-	3.7.30.4.1	3	3.7	3.7.30	OJC	Israel	Western Asia	Asia	2014	96.238	95.0008	SSON_3891	SSON_3892	SSON_3893	SSON_3894	SSON_3895	sat-2_193	dfrA1.v1_2357	aadA_93*	SSON_3897	-	-	-	TEM-206_1678*	-	-	-	-	-	-	-	-	-	-	0	0	0	0	0
ERR572946	ERR572946	H140920393	Baker et al, 2016 (Orthodox Jewish strains)	include	exclude	exclude	exclude	exclude	exclude	-	3.7.30.4.1	3	3.7	3.7.30	OJC	United Kingdom	Europe	Europe	2014	96.2384	29.9512	SSON_3891	SSON_3892	SSON_3893	SSON_3894	SSON_3895	sat-2_193	dfrA1.v1_2357	aadA_93*	SSON_3897	-	-	-	TEM-1_1667*	-	-	strA.v1_2409*	strB.v1_2410	sul2_2284	-	-	-	-	-	0	0	0	0	0
ERR861680	ERR861680	201403956_1	Baker et al, 2016 (Orthodox Jewish strains)	include	exclude	exclude	exclude	exclude	exclude	-	3.7.30.4.1	3	3.7	3.7.30	OJC	France	Europe	Europe	2014	96.2391	26.3414	SSON_3891	SSON_3892	SSON_3893	SSON_3894	SSON_3895	sat-2_193	dfrA1.v1_2357	aadA_93*	SSON_3897	-	-	-	TEM-1_1667*	-	-	strA.v1_2409*	-	sul2_2284	-	-	-	-	-	0	0	0	0	0
ERR861598	ERR861598	25101ss_1	Baker et al, 2016 (Orthodox Jewish strains)	include	exclude	exclude	exclude	exclude	exclude	-	3.7.30.4.1	3	3.7	3.7.30	OJC	United Kingdom	Europe	Europe	2014	96.2395	28.2648	SSON_3891	SSON_3892	SSON_3893	SSON_3894	SSON_3895	sat-2_193	dfrA1.v1_2357	aadA_93*	SSON_3897	-	-	-	TEM-1_1667*	-	-	strA.v1_2409*	strB.v1_2410	sul2_2284	-	-	-	-	-	0	0	0	0	0
ERR563019	ERR563019	11111889	Baker et al, 2016 (Orthodox Jewish strains)	include	exclude	exclude	exclude	exclude	exclude	-	3.7.30.4.1	3	3.7	3.7.30	OJC	Israel	Western Asia	Asia	2014	96.24	33.8892	SSON_3891	SSON_3892	SSON_3893	SSON_3894	SSON_3895	sat-2_193	dfrA1.v1_2357	aadA_93*	SSON_3897	-	-	-	TEM-214_1659*	-	-	-	-	-	-	-	-	-	-	0	0	0	0	0
ERR211154	ERR211154	37370664	Baker et al, 2016 (Orthodox Jewish strains)	include	exclude	exclude	exclude	exclude	exclude	-	3.7.30.4.1	3	3.7	3.7.30	OJC	Israel	Western Asia	Asia	2012	96.241	95.0198	SSON_3891	SSON_3892	SSON_3893	SSON_3894	SSON_3895	sat-2_193	dfrA1.v1_2357	aadA_93*	SSON_3897	-	-	-	TEM-1_1667	-	-	strA.v1_2409*	strB.v1_2410	sul2_2284	-	-	-	-	-	0	0	0	0	0
ERR861683	ERR861683	201405079_1	Baker et al, 2016 (Orthodox Jewish strains)	include	exclude	exclude	exclude	exclude	exclude	-	3.7.30.4.1	3	3.7	3.7.30	OJC	France	Europe	Europe	2014	96.2418	30.0421	SSON_3891	SSON_3892	SSON_3893	SSON_3894	SSON_3895	sat-2_193	dfrA1.v1_2357	aadA_93*	SSON_3897	-	-	-	TEM-1_1667*	-	-	strA.v1_2409*	-	sul2_2284	-	-	-	-	-	0	0	0	0	0
ERR319205	ERR319205	143561	Baker et al, 2016 (Orthodox Jewish strains)	include	exclude	exclude	exclude	exclude	exclude	-	3.7.30.4.1	3	3.7	3.7.30	OJC	Israel	Western Asia	Asia	2012	96.2423	26.4253	SSON_3891	SSON_3892	SSON_3893	SSON_3894	SSON_3895	sat-2_193	dfrA1.v1_2357	aadA_93*	SSON_3897	-	-	-	TEM-1_1667*	-	-	strA.v1_2409*	strB.v1_2410	sul2_2284	-	-	-	-	-	0	0	0	0	0
ERR861617	ERR861617	36101ss_1	Baker et al, 2016 (Orthodox Jewish strains)	include	exclude	exclude	exclude	exclude	exclude	-	3.7.30.4.1	3	3.7	3.7.30	OJC	United Kingdom	Europe	Europe	2014	96.2427	58.4922	SSON_3891	SSON_3892	SSON_3893	SSON_3894	SSON_3895	sat-2_193	dfrA1.v1_2357	aadA_93*	SSON_3897	-	-	-	-	-	-	-	-	-	-	-	-	-	-	0	0	0	0	0
ERR572927	ERR572927	H140880294	Baker et al, 2016 (Orthodox Jewish strains)	include	exclude	exclude	exclude	exclude	exclude	-	3.7.30.4.1	3	3.7	3.7.30	OJC	United Kingdom	Europe	Europe	2014	96.2431	95.0179	SSON_3891	SSON_3892	SSON_3893	SSON_3894	SSON_3895	sat-2_193	dfrA1.v1_2357	aadA_93*	SSON_3897	-	-	-	TEM-1_1667*	-	-	strA.v1_2409*	strB.v1_2410	sul2_2284	-	-	-	-	-	0	0	0	0	0
ERR861630	ERR861630	48001ss_1	Baker et al, 2016 (Orthodox Jewish strains)	include	exclude	exclude	exclude	exclude	exclude	-	3.7.30.4.1	3	3.7	3.7.30	OJC	United Kingdom	Europe	Europe	2014	96.2441	27.5191	SSON_3891	SSON_3892	SSON_3893	SSON_3894	SSON_3895	sat-2_193	dfrA1.v1_2357	aadA_93*	SSON_3897	-	-	-	-	-	-	-	-	-	-	-	-	-	-	0	0	0	0	0
ERR572923	ERR572923	H140640168	Baker et al, 2016 (Orthodox Jewish strains)	include	exclude	exclude	exclude	exclude	exclude	-	3.7.30.4.1	3	3.7	3.7.30	OJC	United Kingdom	Europe	Europe	2014	96.2445	95.0263	SSON_3891	SSON_3892	SSON_3893	SSON_3894	SSON_3895	sat-2_193	dfrA1.v1_2357	aadA_93*	SSON_3897	-	-	-	TEM-1_1667*	-	-	strA.v1_2409*	strB.v1_2410	sul2_2284	-	-	-	-	-	0	0	0	0	0
ERR861659	ERR861659	201400752_1	Baker et al, 2016 (Orthodox Jewish strains)	include	exclude	exclude	exclude	exclude	exclude	-	3.7.30.4.1	3	3.7	3.7.30	OJC	France	Europe	Europe	2014	96.2451	25.2523	SSON_3891	SSON_3892	SSON_3893	SSON_3894	SSON_3895*	sat-2_193	dfrA1.v1_2357	aadA_93*	SSON_3897	-	-	-	TEM-207_1756*	-	-	-	-	-	-	-	-	-	-	0	0	0	0	0
ERR861656	ERR861656	201400526_1	Baker et al, 2016 (Orthodox Jewish strains)	include	exclude	exclude	exclude	exclude	exclude	-	3.7.30.4.1	3	3.7	3.7.30	OJC	France	Europe	Europe	2014	96.2452	88.5385	SSON_3891	SSON_3892	SSON_3893	SSON_3894	SSON_3895*	sat-2_193	dfrA1.v1_2357	aadA_93*	SSON_3897	-	-	-	TEM-217_1662*	-	-	-	-	-	-	-	-	-	-	0	0	0	0	0
ERR572920	ERR572920	H140200293	Baker et al, 2016 (Orthodox Jewish strains)	include	exclude	exclude	exclude	exclude	exclude	-	3.7.30.4.1	3	3.7	3.7.30	OJC	United Kingdom	Europe	Europe	2014	96.2454	95.0082	SSON_3891	SSON_3892	SSON_3893	SSON_3894	SSON_3895	sat-2_193	dfrA1.v1_2357	aadA_93*	SSON_3897	-	-	-	TEM-1_1667	-	-	strA.v1_2409*	strB.v1_2410	sul2_2284	-	-	-	-	-	0	0	0	0	0
ERR572924	ERR572924	H140820643	Baker et al, 2016 (Orthodox Jewish strains)	include	exclude	exclude	exclude	exclude	exclude	-	3.7.30.4.1	3	3.7	3.7.30	OJC	United Kingdom	Europe	Europe	2014	96.246	95.0457	SSON_3891	SSON_3892	SSON_3893	SSON_3894	SSON_3895	sat-2_193	dfrA1.v1_2357	aadA_93*	SSON_3897	-	-	-	TEM-1_1667	-	-	strA.v1_2409*	strB.v1_2410	sul2_2284	-	-	-	-	-	0	0	0	0	0
ERR319206	ERR319206	143562	Baker et al, 2016 (Orthodox Jewish strains)	include	exclude	exclude	exclude	exclude	exclude	-	3.7.30.4.1	3	3.7	3.7.30	OJC	Israel	Western Asia	Asia	2012	96.2474	27.0779	SSON_3891	SSON_3892	SSON_3893	SSON_3894	SSON_3895	sat-2_193	dfrA1.v1_2357	aadA_93*	SSON_3897	-	-	-	TEM-1_1667*	-	-	strA.v1_2409*	strB.v1_2410	sul2_2284	-	-	-	-	-	0	0	0	0	0
ERR572941	ERR572941	H141120338	Baker et al, 2016 (Orthodox Jewish strains)	include	exclude	exclude	exclude	exclude	exclude	-	3.7.30.4.1	3	3.7	3.7.30	OJC	United Kingdom	Europe	Europe	2014	96.2478	28.6953	SSON_3891	SSON_3892	SSON_3893	SSON_3894	SSON_3895	sat-2_193	dfrA1.v1_2357	aadA_93*	SSON_3897	-	-	-	TEM-214_1659*	-	-	-	-	-	-	-	-	-	-	0	0	0	0	0
ERR861641	ERR861641	70601ss_1	Baker et al, 2016 (Orthodox Jewish strains)	include	exclude	exclude	exclude	exclude	exclude	-	3.7.30.4.1	3	3.7	3.7.30	OJC	United Kingdom	Europe	Europe	2014	96.2482	26.6677	SSON_3891	SSON_3892	SSON_3893	SSON_3894	SSON_3895	sat-2_193	dfrA1.v1_2357	aadA_93*	SSON_3897	-	-	-	TEM-1_1667*	-	-	strA.v1_2409*	strB.v1_2410	sul2_2284	-	-	-	-	-	0	0	0	0	0
ERR572937	ERR572937	H134480102	Baker et al, 2016 (Orthodox Jewish strains)	include	exclude	exclude	exclude	exclude	exclude	-	3.7.30.4.1	3	3.7	3.7.30	OJC	United Kingdom	Europe	Europe	2013	96.2484	95.0142	SSON_3891	SSON_3892	SSON_3893	SSON_3894	SSON_3895	sat-2_193	dfrA1.v1_2357	aadA_93*	SSON_3897	-	-	-	TEM-206_1678*	-	-	-	-	-	-	-	-	-	-	0	0	0	0	0
ERR572940	ERR572940	H141120337	Baker et al, 2016 (Orthodox Jewish strains)	include	exclude	exclude	exclude	exclude	exclude	-	3.7.30.4.1	3	3.7	3.7.30	OJC	United Kingdom	Europe	Europe	2014	96.2485	29.6616	SSON_3891	SSON_3892	SSON_3893	SSON_3894	SSON_3895	sat-2_193	dfrA1.v1_2357	aadA_93*	SSON_3897	-	-	-	TEM-206_1678*	-	-	-	-	-	-	-	-	-	-	0	0	0	0	0
ERR572922	ERR572922	H140360432	Baker et al, 2016 (Orthodox Jewish strains)	include	exclude	exclude	exclude	exclude	exclude	-	3.7.30.4.1	3	3.7	3.7.30	OJC	United Kingdom	Europe	Europe	2014	96.2492	95.0351	SSON_3891	SSON_3892	SSON_3893	SSON_3894	SSON_3895	sat-2_193	dfrA1.v1_2357	aadA_93*	SSON_3897	-	-	-	TEM-1_1667	-	-	strA.v1_2409*	strB.v1_2410	sul2_2284	-	-	-	-	-	0	0	0	0	0
ERR861645	ERR861645	201311953_1	Baker et al, 2016 (Orthodox Jewish strains)	include	exclude	exclude	exclude	exclude	exclude	-	3.7.30.4.1	3	3.7	3.7.30	OJC	France	Europe	Europe	2013	96.2499	24.7347	SSON_3891	SSON_3892	SSON_3893	SSON_3894	SSON_3895*	sat-2_193	dfrA1.v1_2357	aadA_93*	SSON_3897	-	-	-	-	-	-	-	-	-	-	-	-	-	-	0	0	0	0	0
ERR861616	ERR861616	36001ss_1	Baker et al, 2016 (Orthodox Jewish strains)	include	exclude	exclude	exclude	exclude	exclude	-	3.7.30.4.1	3	3.7	3.7.30	OJC	United Kingdom	Europe	Europe	2014	96.2514	27.0533	SSON_3891	SSON_3892	SSON_3893	SSON_3894	SSON_3895	sat-2_193	dfrA1.v1_2357	aadA_93*	SSON_3897	-	-	-	-	-	-	-	-	-	-	-	-	-	-	0	0	0	0	0
ERR319252	ERR319252	144371	Baker et al, 2016 (Orthodox Jewish strains)	include	exclude	exclude	exclude	exclude	exclude	-	3.7.30.4.1	3	3.7	3.7.30	OJC	Israel	Western Asia	Asia	2012	96.2515	27.5117	SSON_3891	SSON_3892	SSON_3893	SSON_3894	SSON_3895	sat-2_193	dfrA1.v1_2357	aadA_93*	SSON_3897	-	-	-	TEM-1_1667	-	-	strA.v1_2409*	strB.v1_2410	sul2_2284	-	-	-	-	-	0	0	0	0	0
ERR861654	ERR861654	201400049_1	Baker et al, 2016 (Orthodox Jewish strains)	include	exclude	exclude	exclude	exclude	exclude	-	3.7.30.4.1	3	3.7	3.7.30	OJC	France	Europe	Europe	2013	96.2516	26.2997	SSON_3891	SSON_3892	SSON_3893	SSON_3894	SSON_3895*	sat-2_193	dfrA1.v1_2357	aadA_93*	SSON_3897	-	-	-	TEM-30_1690*	-	-	-	-	-	-	-	-	-	-	0	0	0	0	0
ERR572921	ERR572921	H140220307	Baker et al, 2016 (Orthodox Jewish strains)	include	exclude	exclude	exclude	exclude	exclude	-	3.7.30.4.1	3	3.7	3.7.30	OJC	United Kingdom	Europe	Europe	2014	96.2518	84.1765	SSON_3891	SSON_3892	SSON_3893	SSON_3894	SSON_3895	sat-2_193	dfrA1.v1_2357	aadA_93*	SSON_3897	-	-	-	TEM-1_1667	-	-	strA.v1_2409*	strB.v1_2410	sul2_2284	-	-	-	-	-	0	0	0	0	0
ERR861615	ERR861615	35901ss_1	Baker et al, 2016 (Orthodox Jewish strains)	include	exclude	exclude	exclude	exclude	exclude	-	3.7.30.4.1	3	3.7	3.7.30	OJC	United Kingdom	Europe	Europe	2014	96.2524	27.1349	SSON_3891	SSON_3892	SSON_3893	SSON_3894	SSON_3895	sat-2_193	dfrA1.v1_2357	aadA_93*	SSON_3897	-	-	-	TEM-1_1667*	-	-	strA.v1_2409*	strB.v1_2410	sul2_2284	-	-	-	-	-	0	0	0	0	0
ERR563014	ERR563014	20426787	Baker et al, 2016 (Orthodox Jewish strains)	include	exclude	exclude	exclude	exclude	exclude	-	3.7.30.4.1	3	3.7	3.7.30	OJC	Israel	Western Asia	Asia	2014	96.2528	95.0722	SSON_3891	SSON_3892	SSON_3893	SSON_3894	SSON_3895	sat-2_193	dfrA1.v1_2357	aadA_93*	SSON_3897	-	-	-	TEM-1_1667*	-	-	-	-	-	-	-	-	-	-	0	0	0	0	0
ERR563020	ERR563020	21201783	Baker et al, 2016 (Orthodox Jewish strains)	include	exclude	exclude	exclude	exclude	exclude	-	3.7.30.4.1	3	3.7	3.7.30	OJC	Israel	Western Asia	Asia	2014	96.2534	94.1731	SSON_3891	SSON_3892	SSON_3893	SSON_3894	SSON_3895	sat-2_193	dfrA1.v1_2357	aadA_93*	SSON_3897	-	-	-	TEM-206_1678*	-	-	-	-	-	-	-	-	-	-	0	0	0	0	0
ERR861648	ERR861648	201312520_1	Baker et al, 2016 (Orthodox Jewish strains)	include	exclude	exclude	exclude	exclude	exclude	-	3.7.30.4.1	3	3.7	3.7.30	OJC	France	Europe	Europe	2013	96.2534	26.2298	SSON_3891	SSON_3892	SSON_3893	SSON_3894	SSON_3895*	sat-2_193	dfrA1.v1_2357	aadA_93*	SSON_3897	-	-	-	TEM-207_1756*	-	-	-	-	-	-	-	-	-	-	0	0	0	0	0
ERR861594	ERR861594	15001ss_1	Baker et al, 2016 (Orthodox Jewish strains)	include	exclude	exclude	exclude	exclude	exclude	-	3.4.1	3	3.4	3.4.1	Latin America III	United Kingdom	Europe	Europe	2014	96.2535	95.0694	-	-	-	-	-	-	-	aadA24_108*?	-	tetB.v2_2325*	catA1_2229*	OXA-1_999	-	AKG29_01340	AKG29_01350	strA.v1_2409*	strB.v1_2410	sul2_2284	-	-	-	-	-	0	0	0	0	0
ERR861655	ERR861655	201400063_1	Baker et al, 2016 (Orthodox Jewish strains)	include	exclude	exclude	exclude	exclude	exclude	-	3.7.30.4.1	3	3.7	3.7.30	OJC	France	Europe	Europe	2013	96.2535	26.5254	SSON_3891	SSON_3892	SSON_3893	SSON_3894	SSON_3895*	sat-2_193	dfrA1.v1_2357	aadA_93*	SSON_3897	-	-	-	TEM-34_1692*	-	-	-	-	-	-	-	-	-	-	0	0	0	0	0
ERR861647	ERR861647	201312374_1	Baker et al, 2016 (Orthodox Jewish strains)	include	exclude	exclude	exclude	exclude	exclude	-	3.7.30.4.1	3	3.7	3.7.30	OJC	France	Europe	Europe	2013	96.254	25.9781	SSON_3891	SSON_3892	SSON_3893	SSON_3894	SSON_3895*	sat-2_193	dfrA1.v1_2357	aadA_93*	SSON_3897	-	-	-	TEM-176_1646*	-	-	-	-	-	-	-	-	-	-	0	0	0	0	0
ERR861628	ERR861628	44401ss_1	Baker et al, 2016 (Orthodox Jewish strains)	include	exclude	exclude	exclude	exclude	exclude	-	3.7.30.4.1	3	3.7	3.7.30	OJC	United Kingdom	Europe	Europe	2014	96.2564	26.9203	SSON_3891	SSON_3892	SSON_3893	SSON_3894	SSON_3895	sat-2_193	dfrA1.v1_2357	aadA_93*	SSON_3897	-	-	-	TEM-1_1667*	-	-	strA.v1_2409*	strB.v1_2410*	sul2_2284	-	-	-	-	-	0	0	0	0	0
ERR861646	ERR861646	201312273_1	Baker et al, 2016 (Orthodox Jewish strains)	include	exclude	exclude	exclude	exclude	exclude	-	3.7.30.4.1	3	3.7	3.7.30	OJC	France	Europe	Europe	2013	96.2568	26.6385	SSON_3891	SSON_3892	SSON_3893	SSON_3894	SSON_3895*	sat-2_193	dfrA1.v1_2357	aadA_93*	SSON_3897	-	-	-	TEM-34_1692*	-	-	-	-	-	-	-	-	-	-	0	0	0	0	0
ERR190914	ERR190914	22672674	Baker et al, 2016 (Orthodox Jewish strains)	include	exclude	exclude	exclude	exclude	exclude	-	3.7.30.4.1	3	3.7	3.7.30	OJC	Israel	Western Asia	Asia	2012	96.2575	95.0142	SSON_3891	SSON_3892	SSON_3893	SSON_3894	SSON_3895	sat-2_193	dfrA1.v1_2357	aadA_93*	SSON_3897	-	-	-	TEM-1_1667*	-	-	strA.v1_2409*	strB.v1_2410*?	sul2_2284	-	-	-	-	-	0	0	0	0	0
ERR190910	ERR190910	36314706	Baker et al, 2016 (Orthodox Jewish strains)	include	exclude	exclude	exclude	exclude	exclude	-	3.7.30.4.1	3	3.7	3.7.30	OJC	Israel	Western Asia	Asia	2012	96.259	95.0133	SSON_3891	SSON_3892	SSON_3893	SSON_3894	SSON_3895	sat-2_193	dfrA1.v1_2357	aadA_93*	SSON_3897	-	-	-	TEM-1_1667	-	-	strA.v1_2409*	strB.v1_2410	sul2_2284	-	-	-	-	-	0	0	0	0	0
ERR861599	ERR861599	25201ss_1	Baker et al, 2016 (Orthodox Jewish strains)	include	exclude	exclude	exclude	exclude	exclude	-	3.7.30.4.1	3	3.7	3.7.30	OJC	United Kingdom	Europe	Europe	2014	96.2603	26.8967	SSON_3891	SSON_3892	SSON_3893	SSON_3894	SSON_3895	sat-2_193	dfrA1.v1_2357	aadA_93*	SSON_3897	-	-	-	TEM-1_1667*	-	-	strA.v1_2409*	strB.v1_2410	sul2_2284	-	-	-	-	-	0	0	0	0	0
ERR861688	ERR861688	201405357_1	Baker et al, 2016 (Orthodox Jewish strains)	include	exclude	exclude	exclude	exclude	exclude	-	3.7.30.4.1	3	3.7	3.7.30	OJC	France	Europe	Europe	2014	96.2607	25.4373	SSON_3891	SSON_3892	SSON_3893	SSON_3894	SSON_3895	sat-2_193	dfrA1.v1_2357	aadA_93*	SSON_3897	-	-	-	TEM-176_1646*	-	-	-	-	-	-	-	-	-	-	0	0	0	0	0
ERR319253	ERR319253	144374	Baker et al, 2016 (Orthodox Jewish strains)	include	exclude	exclude	exclude	exclude	exclude	-	3.7.30.4.1	3	3.7	3.7.30	OJC	Israel	Western Asia	Asia	2012	96.2607	26.9694	SSON_3891	SSON_3892	SSON_3893	SSON_3894	SSON_3895	sat-2_193	dfrA1.v1_2357	aadA_93*	SSON_3897	-	-	-	TEM-1_1667	-	-	strA.v1_2409*	strB.v1_2410	sul2_2284	-	-	-	-	-	0	0	0	0	0
ERR861644	ERR861644	201311838_1	Baker et al, 2016 (Orthodox Jewish strains)	include	exclude	exclude	exclude	exclude	exclude	-	3.7.30.4.1	3	3.7	3.7.30	OJC	France	Europe	Europe	2013	96.2608	31.0677	SSON_3891	SSON_3892	SSON_3893	SSON_3894	SSON_3895*	sat-2_193	dfrA1.v1_2357	aadA_93*	SSON_3897	-	-	-	TEM-176_1646*	-	-	-	-	-	-	-	-	-	-	0	0	0	0	0
ERR861613	ERR861613	35601ss_1	Baker et al, 2016 (Orthodox Jewish strains)	include	exclude	exclude	exclude	exclude	exclude	-	3.7.30.4.1	3	3.7	3.7.30	OJC	United Kingdom	Europe	Europe	2014	96.2617	27.2836	SSON_3891	SSON_3892	SSON_3893	SSON_3894	SSON_3895	sat-2_193	dfrA1.v1_2357	aadA_93*	SSON_3897	-	-	-	-	-	-	-	-	-	-	-	-	-	-	0	0	0	0	0
ERR572945	ERR572945	H141000108	Baker et al, 2016 (Orthodox Jewish strains)	include	exclude	exclude	exclude	exclude	exclude	-	3.7.30.4.1	3	3.7	3.7.30	OJC	United Kingdom	Europe	Europe	2014	96.2624	30.2543	SSON_3891	SSON_3892	SSON_3893	SSON_3894	SSON_3895	sat-2_193	dfrA1.v1_2357	aadA_93*	SSON_3897	-	-	-	TEM-1_1667	-	-	strA.v1_2409*	strB.v1_2410?	sul2_2284	-	-	-	-	-	0	0	0	0	0
ERR861614	ERR861614	35801ss_1	Baker et al, 2016 (Orthodox Jewish strains)	include	exclude	exclude	exclude	exclude	exclude	-	3.7.30.4.1	3	3.7	3.7.30	OJC	United Kingdom	Europe	Europe	2014	96.2628	26.9592	SSON_3891	SSON_3892	SSON_3893	SSON_3894	SSON_3895	sat-2_193	dfrA1.v1_2357	aadA_93*	SSON_3897	-	-	-	TEM-1_1667*	-	-	strA.v1_2409*	strB.v1_2410	sul2_2284	-	-	-	-	-	0	0	0	0	0
ERR861612	ERR861612	35501ss_1	Baker et al, 2016 (Orthodox Jewish strains)	include	exclude	exclude	exclude	exclude	exclude	-	3.7.30.4.1	3	3.7	3.7.30	OJC	United Kingdom	Europe	Europe	2014	96.2636	95.0601	SSON_3891	SSON_3892	SSON_3893	SSON_3894	SSON_3895	sat-2_193	dfrA1.v1_2357	aadA_93*	SSON_3897	-	-	-	-	-	-	-	-	-	-	-	-	-	-	0	0	0	0	0
ERR861661	ERR861661	201400893_1	Baker et al, 2016 (Orthodox Jewish strains)	include	exclude	exclude	exclude	exclude	exclude	-	3.7.30.4.1	3	3.7	3.7.30	OJC	France	Europe	Europe	2014	96.2644	26.1491	SSON_3891	SSON_3892	SSON_3893	SSON_3894	SSON_3895*	sat-2_193	dfrA1.v1_2357	aadA_93*	SSON_3897	-	-	-	TEM-207_1756*	-	-	-	-	-	-	-	-	-	-	0	0	0	0	0
ERR861605	ERR861605	26501ss_1	Baker et al, 2016 (Orthodox Jewish strains)	include	exclude	exclude	exclude	exclude	exclude	-	3.7.30.4.1	3	3.7	3.7.30	OJC	United Kingdom	Europe	Europe	2014	96.2646	26.5139	SSON_3891	SSON_3892	SSON_3893	SSON_3894	SSON_3895	sat-2_193	-	aadA_93*	SSON_3897	-	-	-	TEM-1_1667*	-	-	strA.v1_2409*	strB.v1_2410	sul2_2284	-	-	-	-	-	0	0	0	0	0
ERR861640	ERR861640	70501ss_1	Baker et al, 2016 (Orthodox Jewish strains)	include	exclude	exclude	exclude	exclude	exclude	-	3.7.30.4.1	3	3.7	3.7.30	OJC	United Kingdom	Europe	Europe	2014	96.2646	27.1488	SSON_3891	SSON_3892	SSON_3893	SSON_3894	SSON_3895	sat-2_193	dfrA1.v1_2357	aadA_93*	SSON_3897	-	-	-	TEM-1_1667*	-	-	strA.v1_2409*	strB.v1_2410	sul2_2284	-	-	-	-	-	0	0	0	0	0
ERR572900	ERR572900	H094200294	Baker et al, 2016 (Orthodox Jewish strains)	include	exclude	exclude	exclude	exclude	exclude	-	3.6.2	3	3.6	3.6.2	Central Asia III	United Kingdom	Europe	Europe	2009	96.2647	39.7277	SSON_3891	SSON_3892	SSON_3893	SSON_3894	SSON_3895	sat-2_193	dfrA1.v1_2357	-	SSON_3897	-	-	-	-	AKG29_01340	AKG29_01350	strA.v1_2409*	strB.v1_2410	sul2_2284	tetA.v2_2318	-	-	-	-	0	0	0	0	0
ERR861602	ERR861602	25901ss_1	Baker et al, 2016 (Orthodox Jewish strains)	include	exclude	exclude	exclude	exclude	exclude	-	3.7.30.4.1	3	3.7	3.7.30	OJC	United Kingdom	Europe	Europe	2014	96.2656	27.222	SSON_3891	SSON_3892	SSON_3893	SSON_3894	SSON_3895	sat-2_193	dfrA1.v1_2357	aadA_93*	SSON_3897	-	-	-	-	-	-	-	-	-	-	-	-	-	-	0	0	0	0	0
ERR861601	ERR861601	25601ss_1	Baker et al, 2016 (Orthodox Jewish strains)	include	exclude	exclude	exclude	exclude	exclude	-	3.7.30.4.1	3	3.7	3.7.30	OJC	United Kingdom	Europe	Europe	2014	96.266	26.9829	SSON_3891	SSON_3892	SSON_3893	SSON_3894	SSON_3895	sat-2_193	dfrA1.v1_2357	aadA_93*	SSON_3897	-	-	-	-	-	-	-	-	-	-	-	-	-	-	0	0	0	0	0
ERR861670	ERR861670	201401742_1	Baker et al, 2016 (Orthodox Jewish strains)	include	exclude	exclude	exclude	exclude	exclude	-	3.7.30.4.1	3	3.7	3.7.30	OJC	France	Europe	Europe	2014	96.2661	25.6036	SSON_3891	SSON_3892	SSON_3893	SSON_3894	SSON_3895*	sat-2_193	dfrA1.v1_2357	aadA_93*	SSON_3897	-	-	-	TEM-30_1690*	-	-	-	-	-	-	-	-	-	-	0	0	0	0	0
ERR211151	ERR211151	44964030	Baker et al, 2016 (Orthodox Jewish strains)	include	exclude	exclude	exclude	exclude	exclude	-	3.7.30.4.1	3	3.7	3.7.30	OJC	Israel	Western Asia	Asia	2012	96.2669	95.0179	SSON_3891	SSON_3892	SSON_3893	SSON_3894	SSON_3895	sat-2_193	dfrA1.v1_2357	aadA_93*	SSON_3897	-	-	-	TEM-1_1667	-	-	strA.v1_2409*	strB.v1_2410	sul2_2284	tetA.v2_2318*?	-	-	-	-	0	0	0	0	0
ERR861663	ERR861663	201401096_1	Baker et al, 2016 (Orthodox Jewish strains)	include	exclude	exclude	exclude	exclude	exclude	-	3.7.30.4.1	3	3.7	3.7.30	OJC	France	Europe	Europe	2014	96.2681	25.5397	SSON_3891	SSON_3892	SSON_3893	SSON_3894	SSON_3895*	sat-2_193	dfrA1.v1_2357	aadA_93*	SSON_3897	-	-	-	TEM-30_1690*	-	-	-	-	-	-	-	-	-	-	0	0	0	0	0
ERR861636	ERR861636	53901ss_1	Baker et al, 2016 (Orthodox Jewish strains)	include	exclude	exclude	exclude	exclude	exclude	-	3.7.30.4.1	3	3.7	3.7.30	OJC	United Kingdom	Europe	Europe	2014	96.2684	28.0539	SSON_3891	SSON_3892	SSON_3893	SSON_3894	SSON_3895	sat-2_193	dfrA1.v1_2357	aadA_93*	SSON_3897	-	-	-	TEM-217_1662*	-	-	-	-	-	-	-	-	-	-	0	0	0	0	0
ERR861642	ERR861642	90301ss_1	Baker et al, 2016 (Orthodox Jewish strains)	include	exclude	exclude	exclude	exclude	exclude	-	3.7.30.4.1	3	3.7	3.7.30	OJC	United Kingdom	Europe	Europe	2014	96.2691	26.8596	SSON_3891	SSON_3892	SSON_3893	SSON_3894	SSON_3895	sat-2_193	dfrA1.v1_2357	aadA_93*	SSON_3897	-	-	-	TEM-1_1667	-	-	strA.v1_2409*	strB.v1_2410	sul2_2284	-	-	-	-	-	0	0	0	0	0
ERR190858	ERR190858	109275	Baker et al, 2016 (Orthodox Jewish strains)	include	exclude	exclude	exclude	exclude	exclude	-	3.7.30.4	3	3.7	3.7.30	Israel III	Israel	Western Asia	Asia	2006	96.2711	54.3388	SSON_3891	SSON_3892	SSON_3893	SSON_3894	SSON_3895	sat-2_193	dfrA1.v1_2357	aadA_93*	SSON_3897	-	-	-	TEM-1_1667	-	-	strA.v1_2409*	strB.v1_2410*?	sul2_2284	tetA.v2_2318*?	-	-	-	-	0	0	0	0	0
ERR861620	ERR861620	36301B_1	Baker et al, 2016 (Orthodox Jewish strains)	include	exclude	exclude	exclude	exclude	exclude	-	3.7.30.4.1	3	3.7	3.7.30	OJC	United Kingdom	Europe	Europe	2014	96.2724	27.596	SSON_3891	SSON_3892	SSON_3893	SSON_3894	SSON_3895	sat-2_193	dfrA1.v1_2357	aadA_93*	SSON_3897	-	-	-	-	-	-	-	-	-	-	-	-	-	-	0	0	0	0	0
ERR861635	ERR861635	53801ss_1	Baker et al, 2016 (Orthodox Jewish strains)	include	exclude	exclude	exclude	exclude	exclude	-	3.7.30.4.1	3	3.7	3.7.30	OJC	United Kingdom	Europe	Europe	2014	96.2737	28.2819	SSON_3891	SSON_3892	SSON_3893	SSON_3894	SSON_3895	sat-2_193	dfrA1.v1_2357	aadA_93*	SSON_3897	-	-	-	TEM-217_1662*	-	AKG29_01350?	-	-	-	-	-	-	-	-	0	0	0	0	0
ERR861633	ERR861633	52001ss_1	Baker et al, 2016 (Orthodox Jewish strains)	include	exclude	exclude	exclude	exclude	exclude	-	3.7.30.4.1	3	3.7	3.7.30	OJC	United Kingdom	Europe	Europe	2014	96.2755	27.6108	SSON_3891	SSON_3892	SSON_3893	SSON_3894	SSON_3895	sat-2_193	dfrA1.v1_2357	aadA_93*	SSON_3897	-	-	-	TEM-1_1667*	-	-	strA.v1_2409*	strB.v1_2410	sul2_2284	-	-	-	-	-	0	0	0	0	0
ERR861643	ERR861643	201311626_1	Baker et al, 2016 (Orthodox Jewish strains)	include	exclude	exclude	exclude	exclude	exclude	-	3.7.30.4.1	3	3.7	3.7.30	OJC	France	Europe	Europe	2013	96.2767	25.9077	SSON_3891	SSON_3892	SSON_3893	SSON_3894	SSON_3895*	sat-2_193	dfrA1.v1_2357	aadA_93*	SSON_3897	-	-	-	TEM-34_1692*	-	-	-	-	-	-	-	-	-	-	0	0	0	0	0
ERR572936	ERR572936	H134220679	Baker et al, 2016 (Orthodox Jewish strains)	include	exclude	exclude	exclude	exclude	exclude	-	3.7.30.4.1	3	3.7	3.7.30	OJC	United Kingdom	Europe	Europe	2013	96.2778	95.0165	SSON_3891	SSON_3892	SSON_3893	SSON_3894	SSON_3895	sat-2_193	dfrA1.v1_2357	aadA_93*	SSON_3897	-	-	-	TEM-217_1662*	-	-	-	-	-	-	-	-	-	-	0	0	0	0	0
ERR563023	ERR563023	21166370	Baker et al, 2016 (Orthodox Jewish strains)	include	exclude	exclude	exclude	exclude	exclude	-	3.7.30.4.1	3	3.7	3.7.30	OJC	Israel	Western Asia	Asia	2014	96.2785	32.5401	SSON_3891	SSON_3892	SSON_3893	SSON_3894	SSON_3895	sat-2_193	dfrA1.v1_2357	aadA_93*	SSON_3897	-	-	-	TEM-214_1659*	-	-	-	-	-	-	-	-	-	-	0	0	0	0	0
ERR861678	ERR861678	201403906_1	Baker et al, 2016 (Orthodox Jewish strains)	include	exclude	exclude	exclude	exclude	exclude	-	3.7.30.4.1	3	3.7	3.7.30	OJC	France	Europe	Europe	2014	96.2803	26.0231	SSON_3891	SSON_3892	SSON_3893	SSON_3894	SSON_3895*	sat-2_193	dfrA1.v1_2357	aadA_93*	SSON_3897	-	-	-	TEM-34_1692*	-	-	-	-	-	-	-	-	-	-	0	0	0	0	0
ERR861660	ERR861660	201400855_1	Baker et al, 2016 (Orthodox Jewish strains)	include	exclude	exclude	exclude	exclude	exclude	-	3.7.30.4.1	3	3.7	3.7.30	OJC	France	Europe	Europe	2014	96.2805	25.2255	SSON_3891	SSON_3892	SSON_3893	SSON_3894	SSON_3895*	sat-2_193	dfrA1.v1_2357	aadA_93*	SSON_3897	-	-	-	-	-	-	-	-	-	-	-	-	-	-	0	0	0	0	0
ERR861597	ERR861597	24801ss_1	Baker et al, 2016 (Orthodox Jewish strains)	include	exclude	exclude	exclude	exclude	exclude	-	3.7.30.4.1	3	3.7	3.7.30	OJC	United Kingdom	Europe	Europe	2014	96.2808	26.9847	SSON_3891	SSON_3892	SSON_3893	SSON_3894	SSON_3895	sat-2_193	dfrA1.v1_2357	aadA_93*	SSON_3897	-	-	-	TEM-1_1667*	-	-	strA.v1_2409*	strB.v1_2410	sul2_2284	-	-	-	-	-	0	0	0	0	0
ERR861618	ERR861618	36201ss_1	Baker et al, 2016 (Orthodox Jewish strains)	include	exclude	exclude	exclude	exclude	exclude	-	3.7.30.4.1	3	3.7	3.7.30	OJC	United Kingdom	Europe	Europe	2014	96.2817	28.2861	SSON_3891	SSON_3892	SSON_3893	SSON_3894	SSON_3895	sat-2_193	dfrA1.v1_2357	aadA_93*	SSON_3897	-	-	-	TEM-70_1665*	-	-	-	-	-	-	-	-	-	-	0	0	0	0	0
ERR861658	ERR861658	201400696_1	Baker et al, 2016 (Orthodox Jewish strains)	include	exclude	exclude	exclude	exclude	exclude	-	3.7.30.4.1	3	3.7	3.7.30	OJC	France	Europe	Europe	2014	96.2818	42.3906	SSON_3891	SSON_3892	SSON_3893	SSON_3894	SSON_3895*	sat-2_193	dfrA1.v1_2357	aadA_93*	SSON_3897	-	-	-	-	-	-	-	-	-	-	-	-	-	-	0	0	0	0	0
ERR563032	ERR563032	20352044	Baker et al, 2016 (Orthodox Jewish strains)	include	exclude	exclude	exclude	exclude	exclude	-	3.7.30.4.1	3	3.7	3.7.30	OJC	Israel	Western Asia	Asia	2014	96.2848	95.0411	SSON_3891	SSON_3892	SSON_3893	SSON_3894	SSON_3895	sat-2_193	dfrA1.v1_2357	aadA_93*	SSON_3897	-	-	-	TEM-198_1654*	-	-	-	-	-	-	-	-	-	-	0	0	0	0	0
ERR563016	ERR563016	20381207	Baker et al, 2016 (Orthodox Jewish strains)	include	exclude	exclude	exclude	exclude	exclude	-	3.7.30.4.1	3	3.7	3.7.30	OJC	Israel	Western Asia	Asia	2014	96.2851	33.7733	SSON_3891	SSON_3892	SSON_3893	SSON_3894	SSON_3895	sat-2_193	dfrA1.v1_2357	aadA_93*	SSON_3897	-	-	-	TEM-217_1662*	-	-	-	-	-	-	-	-	-	-	0	0	0	0	0
ERR861596	ERR861596	24701ss_1	Baker et al, 2016 (Orthodox Jewish strains)	include	exclude	exclude	exclude	exclude	exclude	-	3.7.30.4.1	3	3.7	3.7.30	OJC	United Kingdom	Europe	Europe	2014	96.2853	27.5358	SSON_3891	SSON_3892	SSON_3893	SSON_3894	SSON_3895	sat-2_193	dfrA1.v1_2357	aadA_93*	SSON_3897	-	-	-	TEM-1_1667*	-	-	strA.v1_2409*	strB.v1_2410	sul2_2284	-	-	-	-	-	0	0	0	0	0
ERR563022	ERR563022	21156548	Baker et al, 2016 (Orthodox Jewish strains)	include	exclude	exclude	exclude	exclude	exclude	-	3.7.30.4.1	3	3.7	3.7.30	OJC	Israel	Western Asia	Asia	2014	96.2864	94.9526	SSON_3891	SSON_3892	SSON_3893	SSON_3894	SSON_3895	sat-2_193	dfrA1.v1_2357	aadA_93*	SSON_3897	-	-	-	TEM-198_1654*	-	-	-	-	-	-	-	-	-	-	0	0	0	0	0
ERR563033	ERR563033	20426786	Baker et al, 2016 (Orthodox Jewish strains)	include	exclude	exclude	exclude	exclude	exclude	-	3.7.30.4.1	3	3.7	3.7.30	OJC	Israel	Western Asia	Asia	2014	96.2874	40.598	SSON_3891	SSON_3892	SSON_3893	SSON_3894	SSON_3895	sat-2_193	dfrA1.v1_2357	aadA_93*	SSON_3897	-	-	-	TEM-1_1667*	-	-	-	-	-	-	-	-	-	-	0	0	0	0	0
ERR861665	ERR861665	201401237_1	Baker et al, 2016 (Orthodox Jewish strains)	include	exclude	exclude	exclude	exclude	exclude	-	3.7.30.4.1	3	3.7	3.7.30	OJC	France	Europe	Europe	2014	96.2884	25.9396	SSON_3891	SSON_3892	SSON_3893	SSON_3894	SSON_3895*	sat-2_193	dfrA1.v1_2357	aadA_93*	SSON_3897	-	-	-	TEM-207_1756*	-	-	-	-	-	-	-	-	-	-	0	0	0	0	0
ERR861664	ERR861664	201401124_1	Baker et al, 2016 (Orthodox Jewish strains)	include	exclude	exclude	exclude	exclude	exclude	-	3.7.30.4.1	3	3.7	3.7.30	OJC	France	Europe	Europe	2014	96.2891	26.214	SSON_3891	SSON_3892	SSON_3893	SSON_3894	SSON_3895*	sat-2_193	dfrA1.v1_2357	aadA_93*	SSON_3897	-	-	-	TEM-34_1692*	-	-	-	-	-	-	-	-	-	-	0	0	0	0	0
ERR563018	ERR563018	11049313	Baker et al, 2016 (Orthodox Jewish strains)	include	exclude	exclude	exclude	exclude	exclude	-	3.7.30.4.1	3	3.7	3.7.30	OJC	Israel	Western Asia	Asia	2014	96.2893	95.0355	SSON_3891	SSON_3892	SSON_3893	SSON_3894	SSON_3895	sat-2_193	dfrA1.v1_2357	aadA_93*	SSON_3897	-	-	-	TEM-198_1654*	-	-	-	-	-	-	-	-	-	-	0	0	0	0	0
ERR861667	ERR861667	201401463_1	Baker et al, 2016 (Orthodox Jewish strains)	include	exclude	exclude	exclude	exclude	exclude	-	3.7.30.4.1	3	3.7	3.7.30	OJC	France	Europe	Europe	2014	96.2943	26.1195	SSON_3891	SSON_3892	SSON_3893	SSON_3894	SSON_3895*	sat-2_193	dfrA1.v1_2357	aadA_93*	SSON_3897	-	-	-	TEM-207_1756*	-	-	-	-	-	-	-	-	-	-	0	0	0	0	0
ERR861662	ERR861662	201401054_1	Baker et al, 2016 (Orthodox Jewish strains)	include	exclude	exclude	exclude	exclude	exclude	-	3.7.30.4.1	3	3.7	3.7.30	OJC	France	Europe	Europe	2014	96.2964	27.5775	SSON_3891	SSON_3892	SSON_3893	SSON_3894	SSON_3895*	sat-2_193	dfrA1.v1_2357	aadA_93*	SSON_3897	-	-	-	TEM-207_1756*	-	-	-	-	-	-	-	-	-	-	0	0	0	0	0
ERR563031	ERR563031	20177848	Baker et al, 2016 (Orthodox Jewish strains)	include	exclude	exclude	exclude	exclude	exclude	-	3.7.30.4.1	3	3.7	3.7.30	OJC	Israel	Western Asia	Asia	2014	96.3009	95.0703	SSON_3891	SSON_3892	SSON_3893	SSON_3894	SSON_3895	sat-2_193	dfrA1.v1_2357	aadA_93*	SSON_3897	-	-	-	TEM-206_1678*	-	-	-	-	-	-	-	-	-	-	0	0	0	0	0
ERR563030	ERR563030	20132055	Baker et al, 2016 (Orthodox Jewish strains)	include	exclude	exclude	exclude	exclude	exclude	-	3.7.30.4.1	3	3.7	3.7.30	OJC	Israel	Western Asia	Asia	2014	96.301	95.042	SSON_3891	SSON_3892	SSON_3893	SSON_3894	SSON_3895	sat-2_193	dfrA1.v1_2357	aadA_93*	SSON_3897	-	-	-	TEM-206_1678*	-	-	-	-	-	-	-	-	-	-	0	0	0	0	0
ERR861689	ERR861689	201405358_1	Baker et al, 2016 (Orthodox Jewish strains)	include	exclude	exclude	exclude	exclude	exclude	-	3.7.30.4.1	3	3.7	3.7.30	OJC	France	Europe	Europe	2014	96.307	94.8854	SSON_3891	SSON_3892	SSON_3893	SSON_3894	SSON_3895	sat-2_193	dfrA1.v1_2357	aadA_93*	SSON_3897	-	-	-	TEM-34_1692*	-	-	-	-	-	-	-	-	-	-	0	0	0	0	0
ERR572938	ERR572938	H134560190	Baker et al, 2016 (Orthodox Jewish strains)	include	exclude	exclude	exclude	exclude	exclude	-	3.7.30.4.1	3	3.7	3.7.30	OJC	United Kingdom	Europe	Europe	2013	96.3083	95.017	SSON_3891	SSON_3892	SSON_3893	SSON_3894	SSON_3895	sat-2_193	dfrA1.v1_2357	aadA_93*	SSON_3897	-	-	-	TEM-217_1662*	AKG29_01340*?	-	strA.v1_2409*?	strB.v1_2410*?	sul2_2284*?	-	-	-	-	-	0	0	0	0	0
ERR572939	ERR572939	H134560191	Baker et al, 2016 (Orthodox Jewish strains)	include	exclude	exclude	exclude	exclude	exclude	-	3.7.25	3	3.7	3.7.25	-	United Kingdom	Europe	Europe	2013	96.3488	94.9252	SSON_3891	SSON_3892	SSON_3893	SSON_3894	SSON_3895	sat-2_193	dfrA1.v1_2357	aadA_93*	SSON_3897	-	-	-	TEM-1_1667	AKG29_01340	AKG29_01350	strA.v1_2409*	strB.v1_2410	sul2_2284	tetA.v2_2318	-	-	-	-	0	0	0	0	0
ERR190917	ERR190917	36861682	Baker et al, 2016 (Orthodox Jewish strains)	include	exclude	exclude	exclude	exclude	exclude	-	3.7.30.4.1	3	3.7	3.7.30	OJC	Israel	Western Asia	Asia	2012	96.4026	94.9873	SSON_3891	SSON_3892	SSON_3893	SSON_3894	SSON_3895	sat-2_193	dfrA1.v1_2357	aadA_93*	SSON_3897	-	catA1_2229*?	-	TEM-1_1667	AKG29_01340	AKG29_01350?	strA.v1_2409*	strB.v1_2410	sul2_2284	tetA.v2_2318	-	-	-	-	0	0	0	0	0
ERR190915	ERR190915	36303731	Baker et al, 2016 (Orthodox Jewish strains)	include	exclude	exclude	exclude	exclude	exclude	-	3.7.30.4.1	3	3.7	3.7.30	OJC	Israel	Western Asia	Asia	2012	96.4217	95.0216	SSON_3891	SSON_3892	SSON_3893	SSON_3894	SSON_3895	sat-2_193	dfrA1.v1_2357	aadA_93*	SSON_3897	-	-	-	TEM-135.v1_1672	AKG29_01340	AKG29_01350?	strA.v1_2409*	strB.v1_2410	sul2_2284	tetA.v2_2318	-	-	-	-	0	0	0	0	0
ERR190796	ERR190796	87006	Baker et al, 2016 (Orthodox Jewish strains)	include	exclude	exclude	exclude	exclude	exclude	-	3.7.30.4	3	3.7	3.7.30	Israel III	Israel	Western Asia	Asia	2002	98.2473	30.8387	SSON_3891	SSON_3892	SSON_3893	SSON_3894	SSON_3895	sat-2_193	dfrA1.v1_2357	aadA_93*	SSON_3897	-	-	-	TEM-1_1667*	-	-	strA.v1_2409*	strB.v1_2410?	sul2_2284	-	-	-	-	-	0	0	0	0	0
ERR861592	ERR861592	07401ss_1	Baker et al, 2016 (Orthodox Jewish strains)	include	exclude	exclude	exclude	exclude	exclude	-	2.11.4	2	2.11	2.11.4	Latin America IIb	United Kingdom	Europe	Europe	2014	98.791	30.7567	-	-	-	-	-	-	-	-	-	-	-	-	TEM-206_1678*	-	-	strA.v1_2409*	strB.v1_2410*	sul2_2284	-	-	-	-	-	0	0	0	0	0
ERR861593	ERR861593	14601ss_1	Baker et al, 2016 (Orthodox Jewish strains)	include	exclude	exclude	exclude	exclude	exclude	-	2.7.1	2	2.7	2.7.1	-	United Kingdom	Europe	Europe	2014	98.9877	99.8823	-	-	-	-	-	-	-	-	-	-	-	-	-	AKG29_01340	AKG29_01350	strA.v1_2409*	strB.v1_2410	sul2_2284	-	-	-	-	-	0	0	0	0	0
ERR190773	ERR190773	82896	Baker et al, 2016 (Orthodox Jewish strains)	include	exclude	exclude	exclude	exclude	exclude	-	2.10.1	2	2.10	2.10.1	Latin America IIa	Israel	Western Asia	Asia	2001	99.0736	25.8553	SSON_3891?	-	-	-	SSON_3895*?	-	dfrA1.v1_2357?	aadA_93*?	SSON_3897*?	-	-	-	TEM-206_1678*?	-	-	strA.v1_2409*?	strB.v1_2410*?	sul2_2284*?	-	-	-	-	-	0	0	0	0	0
ERR200481	ERR200481	sh1410_5764280	Baker et al, 2017 (Latin America strains)	include	exclude	exclude	exclude	exclude	exclude	-	3.7.23	3	3.7	3.7.23	-	Argentina	Latin America	South and Central America	2010	94.3926	26.9824	SSON_3891	SSON_3892	SSON_3893	SSON_3894	SSON_3895	sat-2_193	dfrA1.v1_2357	aadA_93*	SSON_3897	-	-	-	-	AKG29_01340	AKG29_01350	strA.v1_2409*	strB.v1_2410	sul2_2284	tetA.v2_2318	-	-	-	-	0	0	0	0	0
ERR200475	ERR200475	sh1404_5764274	Baker et al, 2017 (Latin America strains)	include	exclude	exclude	exclude	exclude	exclude	-	3.7.23	3	3.7	3.7.23	-	Argentina	Latin America	South and Central America	2009	94.7737	26.0231	SSON_3891	SSON_3892	SSON_3893	SSON_3894	SSON_3895	sat-2_193	dfrA1.v1_2357	aadA_93*	SSON_3897	-	-	-	TEM-1_1667*?	AKG29_01340	AKG29_01350	strA.v1_2409*	strB.v1_2410	-	tetA.v2_2318	sul1_2283	-	-	-	0	0	0	0	0
ERR200486	ERR200486	sh1415_5764285	Baker et al, 2017 (Latin America strains)	include	exclude	exclude	exclude	exclude	exclude	-	3.7.23	3	3.7	3.7.23	-	Argentina	Latin America	South and Central America	2005	95.0642	25.8914	SSON_3891	SSON_3892	SSON_3893	SSON_3894	SSON_3895	sat-2_193	dfrA1.v1_2357	aadA_93*	SSON_3897	-	-	-	-	AKG29_01340	AKG29_01350	strA.v1_2409*	strB.v1_2410	sul2_2284	tetA.v2_2318	-	-	-	-	0	0	0	0	0
ERR316230	ERR316230	sha0015 7202674	Baker et al, 2017 (Latin America strains)	include	exclude	exclude	exclude	exclude	exclude	-	3.7.22	3	3.7	3.7.22	-	Paraguay	Latin America	South and Central America	2008	95.2491	38.7577	SSON_3891	SSON_3892	SSON_3893	SSON_3894	SSON_3895	sat-2_193	dfrA1.v1_2357	aadA_93*	SSON_3897	-	-	-	TEM-214_1659*	AKG29_01340?	-	strA.v1_2409*	strB.v1_2410*	sul2_2284	tetA.v1_2317	-	-	-	-	0	0	0	0	0
ERR316220	ERR316220	sha0004 7202649	Baker et al, 2017 (Latin America strains)	include	exclude	exclude	exclude	exclude	exclude	-	3.7.22	3	3.7	3.7.22	-	Paraguay	Latin America	South and Central America	2011	95.2599	33.8322	SSON_3891	SSON_3892	SSON_3893	SSON_3894	SSON_3895	sat-2_193	dfrA1.v1_2357	aadA_93*	SSON_3897	-	-	-	-	-	-	strA.v1_2409*?	strB.v1_2410*?	sul2_2284*?	-	-	-	-	-	0	0	0	0	0
ERR316399	ERR316399	Sh_980 7212509	Baker et al, 2017 (Latin America strains)	include	exclude	exclude	exclude	exclude	exclude	-	3.7.18	3	3.7	3.7.18	-	Guatemala	Latin America	South and Central America	2011	95.3026	24.9154	SSON_3891	SSON_3892	SSON_3893	SSON_3894	SSON_3895	sat-2_193	dfrA1.v1_2357	aadA_93*	SSON_3897	-	-	-	-	AKG29_01340	AKG29_01350	strA.v1_2409*	strB.v1_2410	sul2_2284	tetA.v2_2318	-	-	-	-	0	0	0	0	0
ERR200504	ERR200504	sh1433_5764303	Baker et al, 2017 (Latin America strains)	include	exclude	exclude	exclude	exclude	exclude	-	3.7.22	3	3.7	3.7.22	-	Argentina	Latin America	South and Central America	2010	95.34	25.1657	SSON_3891	SSON_3892	SSON_3893	SSON_3894	SSON_3895	sat-2_193	dfrA1.v1_2357	aadA_93*	SSON_3897	-	-	-	-	AKG29_01340	AKG29_01350	strA.v1_2409*	strB.v1_2410	sul2_2284	tetA.v2_2318*	-	-	-	-	0	0	0	0	0
ERR316368	ERR316368	1444_11 7212517	Baker et al, 2017 (Latin America strains)	include	exclude	exclude	exclude	exclude	exclude	-	3.7.22	3	3.7	3.7.22	-	Chile	Latin America	South and Central America	2011	95.4466	26.8077	SSON_3891	SSON_3892	SSON_3893	SSON_3894	SSON_3895	sat-2_193	dfrA1.v1_2357	aadA_93*	SSON_3897	-	-	-	-	AKG29_01340	AKG29_01350	strA.v1_2409*	strB.v1_2410	sul2_2284	tetA.v2_2318*	-	-	-	-	0	0	0	0	0
ERR200502	ERR200502	sh1431_5764301	Baker et al, 2017 (Latin America strains)	include	exclude	exclude	exclude	exclude	exclude	-	3.7.23	3	3.7	3.7.23	-	Argentina	Latin America	South and Central America	2005	95.4545	26.5217	SSON_3891	SSON_3892	SSON_3893	SSON_3894	SSON_3895	sat-2_193	dfrA1.v1_2357	aadA_93*	SSON_3897	-	-	-	-	AKG29_01340	AKG29_01350	strA.v1_2409*	strB.v1_2410	sul2_2284	tetA.v2_2318	-	-	-	-	0	0	0	0	0
ERR200496	ERR200496	sh1425_5764295	Baker et al, 2017 (Latin America strains)	include	exclude	exclude	exclude	exclude	exclude	-	3.7.23	3	3.7	3.7.23	-	Argentina	Latin America	South and Central America	2010	95.4638	25.4753	SSON_3891	SSON_3892	SSON_3893	SSON_3894	SSON_3895	sat-2_193	dfrA1.v1_2357	aadA_93*	SSON_3897	-	-	-	-	AKG29_01340	AKG29_01350	strA.v1_2409*	strB.v1_2410	sul2_2284	tetA.v2_2318	-	-	-	-	0	0	0	0	0
ERR316377	ERR316377	ETA_41 7212530	Baker et al, 2017 (Latin America strains)	include	exclude	exclude	exclude	exclude	exclude	-	3.7.18	3	3.7	3.7.18	-	Guatemala	Latin America	South and Central America	2012	95.4733	25.0141	SSON_3891	SSON_3892	SSON_3893	SSON_3894	SSON_3895	sat-2_193	dfrA1.v1_2357	aadA_93*	SSON_3897	-	-	-	-	AKG29_01340	AKG29_01350	strA.v1_2409*	strB.v1_2410	sul2_2284	tetA.v2_2318	-	-	-	-	0	0	0	0	0
ERR200499	ERR200499	sh1428_5764298	Baker et al, 2017 (Latin America strains)	include	exclude	exclude	exclude	exclude	exclude	-	3.7.23	3	3.7	3.7.23	-	Argentina	Latin America	South and Central America	2004	95.5066	26.2247	SSON_3891	SSON_3892	SSON_3893	SSON_3894	SSON_3895	sat-2_193	dfrA1.v1_2357	aadA_93*	SSON_3897	-	-	-	-	AKG29_01340	AKG29_01350	strA.v1_2409*	strB.v1_2410	sul2_2284	tetA.v2_2318	-	-	-	-	0	0	0	0	0
ERR316391	ERR316391	ETA_152 7212508	Baker et al, 2017 (Latin America strains)	include	exclude	exclude	exclude	exclude	exclude	-	3.7.18	3	3.7	3.7.18	-	Guatemala	Latin America	South and Central America	2012	95.5104	25.98	SSON_3891	SSON_3892	SSON_3893	SSON_3894	SSON_3895	sat-2_193	dfrA1.v1_2357	aadA_93*	SSON_3897	-	-	-	-	AKG29_01340	AKG29_01350	strA.v1_2409*	strB.v1_2410	sul2_2284	tetA.v2_2318	-	-	-	-	0	0	0	0	0
ERR316226	ERR316226	sha0010 7202626	Baker et al, 2017 (Latin America strains)	include	exclude	exclude	exclude	exclude	exclude	-	3.4.3	3	3.4	3.4.3	Latin America III	Paraguay	Latin America	South and Central America	2011	95.5295	95.0434	-	-	-	-	-	-	-	-	-	-	-	-	-	-	-	-	-	-	-	-	-	-	-	0	0	0	0	0
ERR316239	ERR316239	sha0024 7202687	Baker et al, 2017 (Latin America strains)	include	exclude	exclude	exclude	exclude	exclude	-	3.4.3	3	3.4	3.4.3	Latin America III	Paraguay	Latin America	South and Central America	2012	95.5435	95.213	-	-	-	-	-	-	-	-	-	-	-	-	-	-	-	-	-	-	-	-	-	-	-	0	0	0	0	0
ERR316395	ERR316395	Sh_375 7212461	Baker et al, 2017 (Latin America strains)	include	exclude	exclude	exclude	exclude	exclude	-	3.7.18	3	3.7	3.7.18	-	Guatemala	Latin America	South and Central America	NA	95.5594	25.4266	SSON_3891	SSON_3892	SSON_3893	SSON_3894	SSON_3895	sat-2_193	dfrA1.v1_2357	aadA_93*	SSON_3897	-	-	-	-	AKG29_01340	AKG29_01350	strA.v1_2409*	strB.v1_2410	sul2_2284	tetA.v2_2318	-	-	-	-	0	0	0	0	0
ERR200505	ERR200505	sh1434_5764304	Baker et al, 2017 (Latin America strains)	include	exclude	exclude	exclude	exclude	exclude	-	3.4.2	3	3.4	3.4.2	Latin America III	Argentina	Latin America	South and Central America	2011	95.5664	57.5366	-	-	-	-	-	-	-	-	-	-	-	-	TEM-1_1667*	-	-	strA.v1_2409*	strB.v1_2410*	sul2_2284	-	-	-	-	-	0	0	0	0	0
ERR200491	ERR200491	sh1420_5764290	Baker et al, 2017 (Latin America strains)	include	exclude	exclude	exclude	exclude	exclude	-	3.7.23	3	3.7	3.7.23	-	Argentina	Latin America	South and Central America	2009	95.5945	25.0846	SSON_3891	SSON_3892	SSON_3893	SSON_3894	SSON_3895	sat-2_193	dfrA1.v1_2357	aadA_93*	SSON_3897	-	-	-	-	AKG29_01340	AKG29_01350	strA.v1_2409*	strB.v1_2410	sul2_2284	tetA.v2_2318	-	-	-	-	0	0	0	0	0
ERR316357	ERR316357	2536_10 7212480	Baker et al, 2017 (Latin America strains)	include	exclude	exclude	exclude	exclude	exclude	-	3.4.1	3	3.4	3.4.1	Latin America III	Chile	Latin America	South and Central America	2010	95.5984	85.0997	-	-	-	-	-	-	-	aadA_93*	-	tetB.v2_2325*	catA1_2229*	OXA-1_999	-	AKG29_01340	AKG29_01350	strA.v1_2409*	strB.v1_2410	sul2_2284	-	-	-	-	-	0	0	0	0	0
ERR200494	ERR200494	sh1423_5764293	Baker et al, 2017 (Latin America strains)	include	exclude	exclude	exclude	exclude	exclude	-	3.7.23	3	3.7	3.7.23	-	Argentina	Latin America	South and Central America	2004	95.6063	25.6491	SSON_3891	SSON_3892	SSON_3893	SSON_3894	SSON_3895	sat-2_193	dfrA1.v1_2357	aadA_93*	SSON_3897	-	-	-	-	AKG29_01340	AKG29_01350	strA.v1_2409*	strB.v1_2410	sul2_2284	tetA.v2_2318	-	-	-	-	0	0	0	0	0
ERR200495	ERR200495	sh1424_5764294	Baker et al, 2017 (Latin America strains)	include	exclude	exclude	exclude	exclude	exclude	-	3.7.23	3	3.7	3.7.23	-	Argentina	Latin America	South and Central America	2009	95.6352	25.5615	SSON_3891	SSON_3892	SSON_3893	SSON_3894	SSON_3895	sat-2_193	dfrA1.v1_2357	aadA_93*	SSON_3897	-	-	-	-	AKG29_01340	AKG29_01350	strA.v1_2409*	strB.v1_2410	sul2_2284	tetA.v2_2318	-	-	-	-	0	0	0	0	0
ERR316359	ERR316359	2724_10 7212504	Baker et al, 2017 (Latin America strains)	include	exclude	exclude	exclude	exclude	exclude	-	3.7.23	3	3.7	3.7.23	-	Chile	Latin America	South and Central America	2010	95.6371	27.8662	SSON_3891	SSON_3892	SSON_3893	SSON_3894	SSON_3895	sat-2_193	dfrA1.v1_2357	aadA_93*	SSON_3897	-	-	-	-	AKG29_01340	AKG29_01350	strA.v1_2409*	strB.v1_2410	sul2_2284	tetA.v2_2318	-	-	-	-	0	0	0	0	0
ERR200497	ERR200497	sh1426_5764296	Baker et al, 2017 (Latin America strains)	include	exclude	exclude	exclude	exclude	exclude	-	3.7.23	3	3.7	3.7.23	-	Argentina	Latin America	South and Central America	2007	95.6478	25.3812	SSON_3891	SSON_3892	SSON_3893	SSON_3894	SSON_3895	sat-2_193	dfrA1.v1_2357	aadA_93*	SSON_3897	-	-	-	-	AKG29_01340	AKG29_01350	strA.v1_2409*	strB.v1_2410	sul2_2284	tetA.v2_2318	-	-	-	-	0	0	0	0	0
ERR316240	ERR316240	sha0025 7202699	Baker et al, 2017 (Latin America strains)	include	exclude	exclude	exclude	exclude	exclude	-	3.4.3	3	3.4	3.4.3	Latin America III	Paraguay	Latin America	South and Central America	2012	95.6511	95.6162	-	-	-	-	-	-	-	-	-	-	-	-	-	-	-	-	-	-	-	-	-	-	-	0	0	0	0	0
ERR316383	ERR316383	ETA_47 7212507	Baker et al, 2017 (Latin America strains)	include	exclude	exclude	exclude	exclude	exclude	-	3.7.18	3	3.7	3.7.18	-	Guatemala	Latin America	South and Central America	2012	95.6739	39.1507	SSON_3891	SSON_3892	SSON_3893	SSON_3894	SSON_3895	sat-2_193	dfrA1.v1_2357	aadA_93*	SSON_3897	tetB.v2_2325*	-	-	TEM-214_1659*	AKG29_01340	AKG29_01350	strA.v1_2409*	strB.v1_2410	sul2_2284	tetA.v2_2318	-	-	-	-	0	0	0	0	0
ERR316355	ERR316355	2344_10 7212456	Baker et al, 2017 (Latin America strains)	include	exclude	exclude	exclude	exclude	exclude	-	3.4.1	3	3.4	3.4.1	Latin America III	Chile	Latin America	South and Central America	2010	95.6767	36.2472	-	-	-	-	-	-	-	aadA_93*	-	tetB.v2_2325*	catA1_2229*	OXA-1_999	-	AKG29_01340	AKG29_01350	strA.v1_2409*	strB.v1_2410	sul2_2284	-	-	-	-	-	0	0	0	0	0
ERR200500	ERR200500	sh1429_5764299	Baker et al, 2017 (Latin America strains)	include	exclude	exclude	exclude	exclude	exclude	-	3.7.23	3	3.7	3.7.23	-	Argentina	Latin America	South and Central America	2008	95.6786	24.807	SSON_3891	SSON_3892	SSON_3893	SSON_3894	SSON_3895	sat-2_193	dfrA1.v1_2357	aadA_93*	SSON_3897	-	-	-	-	AKG29_01340	AKG29_01350	strA.v1_2409*	strB.v1_2410	sul2_2284	tetA.v2_2318	-	-	-	-	0	0	0	0	0
ERR200492	ERR200492	sh1421_5764291	Baker et al, 2017 (Latin America strains)	include	exclude	exclude	exclude	exclude	exclude	-	3.7.23	3	3.7	3.7.23	-	Argentina	Latin America	South and Central America	2008	95.6848	24.7008	SSON_3891	SSON_3892	SSON_3893	SSON_3894	SSON_3895	sat-2_193	dfrA1.v1_2357	aadA_93*	SSON_3897	-	-	-	-	AKG29_01340	AKG29_01350	strA.v1_2409*	strB.v1_2410	sul2_2284	tetA.v2_2318	-	-	-	-	0	0	0	0	0
ERR200487	ERR200487	sh1416_5764286	Baker et al, 2017 (Latin America strains)	include	exclude	exclude	exclude	exclude	exclude	-	3.7.23	3	3.7	3.7.23	-	Argentina	Latin America	South and Central America	2006	95.6949	38.4972	SSON_3891	SSON_3892	SSON_3893	SSON_3894	SSON_3895	sat-2_193*	dfrA1.v1_2357	aadA_93*	SSON_3897	-	-	-	-	AKG29_01340	AKG29_01350	strA.v1_2409*	strB.v1_2410	sul2_2284	tetA.v2_2318	-	-	-	-	0	0	0	0	0
ERR316373	ERR316373	ETA_37 7212482	Baker et al, 2017 (Latin America strains)	include	exclude	exclude	exclude	exclude	exclude	-	3.7.18	3	3.7	3.7.18	-	Guatemala	Latin America	South and Central America	2012	95.7017	63.0961	SSON_3891	SSON_3892*	SSON_3893	SSON_3894	SSON_3895	sat-2_193	dfrA1.v1_2357	aadA_93*	SSON_3897	-	-	-	-	AKG29_01340	AKG29_01350	strA.v1_2409*	strB.v1_2410	sul2_2284	tetA.v2_2318	-	-	-	-	0	0	0	0	0
ERR200474	ERR200474	sh1403_5764273	Baker et al, 2017 (Latin America strains)	include	exclude	exclude	exclude	exclude	exclude	-	3.7.23	3	3.7	3.7.23	-	Argentina	Latin America	South and Central America	2005	95.7025	24.7365	SSON_3891	SSON_3892	SSON_3893	SSON_3894	SSON_3895	sat-2_193	dfrA1.v1_2357	aadA_93*	SSON_3897	-	-	-	-	AKG29_01340	AKG29_01350	strA.v1_2409*	strB.v1_2410	sul2_2284	tetA.v2_2318	-	-	-	-	0	0	0	0	0
ERR200493	ERR200493	sh1422_5764292	Baker et al, 2017 (Latin America strains)	include	exclude	exclude	exclude	exclude	exclude	-	3.7.23	3	3.7	3.7.23	-	Argentina	Latin America	South and Central America	2010	95.7191	72.5759	SSON_3891	SSON_3892	SSON_3893	SSON_3894	SSON_3895	sat-2_193	dfrA1.v1_2357	aadA_93*	SSON_3897	-	-	-	-	AKG29_01340	AKG29_01350?	strA.v1_2409*	strB.v1_2410	sul2_2284	tetA.v2_2318	-	-	-	-	0	0	0	0	0
ERR316358	ERR316358	2681_10 7212492	Baker et al, 2017 (Latin America strains)	include	exclude	exclude	exclude	exclude	exclude	-	3.7.18	3	3.7	3.7.18	-	Chile	Latin America	South and Central America	2010	95.7218	26.9361	SSON_3891	SSON_3892	SSON_3893	SSON_3894	SSON_3895	sat-2_193	dfrA1.v1_2357	aadA_93*	SSON_3897	-	-	-	-	-	-	-	-	-	-	-	-	-	-	0	0	0	0	0
ERR200488	ERR200488	sh1417_5764287	Baker et al, 2017 (Latin America strains)	include	exclude	exclude	exclude	exclude	exclude	-	3.7.23	3	3.7	3.7.23	-	Argentina	Latin America	South and Central America	2009	95.7262	24.2643	SSON_3891	SSON_3892	SSON_3893	SSON_3894	SSON_3895	sat-2_193	dfrA1.v1_2357	aadA_93*	SSON_3897	-	-	-	-	AKG29_01340	AKG29_01350	strA.v1_2409*	strB.v1_2410	sul2_2284	tetA.v2_2318	-	-	-	-	0	0	0	0	0
ERR316322	ERR316322	UR_SH_13 7212440	Baker et al, 2017 (Latin America strains)	include	exclude	exclude	exclude	exclude	exclude	-	3.4.4	3	3.4	3.4.4	Latin America III	Uruguay	Latin America	South and Central America	2003	95.7336	94.9257	-	-	-	-	-	-	-	-	-	-	-	-	-	-	-	-	-	-	-	-	-	-	-	0	0	0	0	0
ERR316392	ERR316392	ETA_156 7212520	Baker et al, 2017 (Latin America strains)	include	exclude	exclude	exclude	exclude	exclude	-	3.7.18	3	3.7	3.7.18	-	Guatemala	Latin America	South and Central America	2012	95.7442	95.1783	SSON_3891	SSON_3892	SSON_3893	SSON_3894	SSON_3895	sat-2_193	dfrA1.v1_2357	aadA_93*	SSON_3897	-	-	-	-	AKG29_01340	AKG29_01350	strA.v1_2409*	strB.v1_2410	sul2_2284	tetA.v2_2318	-	-	-	-	0	0	0	0	0
ERR200469	ERR200469	sh1398_5764268	Baker et al, 2017 (Latin America strains)	include	exclude	exclude	exclude	exclude	exclude	-	3.7.23	3	3.7	3.7.23	-	Argentina	Latin America	South and Central America	2011	95.7466	24.6295	SSON_3891	SSON_3892	SSON_3893	SSON_3894	SSON_3895	sat-2_193	dfrA1.v1_2357	aadA_93*	SSON_3897	-	-	-	-	AKG29_01340	AKG29_01350	strA.v1_2409*	strB.v1_2410	sul2_2284	tetA.v2_2318	-	-	-	-	0	0	0	0	0
ERR200468	ERR200468	sh1397_5764267	Baker et al, 2017 (Latin America strains)	include	exclude	exclude	exclude	exclude	exclude	-	3.7.23	3	3.7	3.7.23	-	Argentina	Latin America	South and Central America	2005	95.7492	95.0179	SSON_3891	SSON_3892	SSON_3893	SSON_3894	SSON_3895	sat-2_193	dfrA1.v1_2357	aadA_93*	SSON_3897	-	-	-	-	AKG29_01340	AKG29_01350	strA.v1_2409*	strB.v1_2410	sul2_2284	tetA.v2_2318	-	-	-	-	0	0	0	0	0
ERR316382	ERR316382	ETA_46 7212495	Baker et al, 2017 (Latin America strains)	include	exclude	exclude	exclude	exclude	exclude	-	3.7.18	3	3.7	3.7.18	-	Guatemala	Latin America	South and Central America	2012	95.7544	89.051	SSON_3891	SSON_3892	SSON_3893	SSON_3894	SSON_3895	sat-2_193	dfrA1.v1_2357	aadA_93*	SSON_3897	-	-	-	-	AKG29_01340	AKG29_01350	strA.v1_2409*	strB.v1_2410	sul2_2284	tetA.v2_2318	-	-	-	-	0	0	0	0	0
ERR200478	ERR200478	sh1407_5764277	Baker et al, 2017 (Latin America strains)	include	exclude	exclude	exclude	exclude	exclude	-	3.7.23	3	3.7	3.7.23	-	Argentina	Latin America	South and Central America	2010	95.7566	24.9205	SSON_3891	SSON_3892	SSON_3893	SSON_3894	SSON_3895	sat-2_193	dfrA1.v1_2357	aadA_93*	SSON_3897	-	-	-	-	AKG29_01340	AKG29_01350	strA.v1_2409*	strB.v1_2410	sul2_2284	tetA.v2_2318	-	-	-	-	0	0	0	0	0
ERR200490	ERR200490	sh1419_5764289	Baker et al, 2017 (Latin America strains)	include	exclude	exclude	exclude	exclude	exclude	-	3.7.23	3	3.7	3.7.23	-	Argentina	Latin America	South and Central America	2005	95.7965	26.2191	SSON_3891	SSON_3892	SSON_3893	SSON_3894	SSON_3895	sat-2_193	dfrA1.v1_2357	aadA_93*	SSON_3897	-	-	-	-	AKG29_01340	AKG29_01350	strA.v1_2409*	strB.v1_2410	sul2_2284	tetA.v2_2318	-	-	-	-	0	0	0	0	0
ERR200472	ERR200472	sh1401_5764271	Baker et al, 2017 (Latin America strains)	include	exclude	exclude	exclude	exclude	exclude	-	3.7.23	3	3.7	3.7.23	-	Argentina	Latin America	South and Central America	2011	95.798	25.568	SSON_3891	SSON_3892	SSON_3893	SSON_3894	SSON_3895	sat-2_193	dfrA1.v1_2357	aadA_93*	SSON_3897	-	-	-	-	AKG29_01340	AKG29_01350	strA.v1_2409*	strB.v1_2410	sul2_2284	tetA.v2_2318	-	-	-	-	0	0	0	0	0
ERR316401	ERR316401	Sh_1162 7212533	Baker et al, 2017 (Latin America strains)	include	exclude	exclude	exclude	exclude	exclude	-	3.7.18	3	3.7	3.7.18	-	Guatemala	Latin America	South and Central America	NA	95.8203	41.5444	SSON_3891	SSON_3892	SSON_3893	SSON_3894	SSON_3895	sat-2_193	dfrA1.v1_2357	aadA_93*	SSON_3897	-	-	-	-	AKG29_01340	AKG29_01350	strA.v1_2409*	strB.v1_2410	sul2_2284	tetA.v2_2318	-	-	-	-	0	0	0	0	0
ERR200489	ERR200489	sh1418_5764288	Baker et al, 2017 (Latin America strains)	include	exclude	exclude	exclude	exclude	exclude	-	3.7.23	3	3.7	3.7.23	-	Argentina	Latin America	South and Central America	2011	95.8552	26.4879	SSON_3891	SSON_3892	SSON_3893	SSON_3894	SSON_3895	sat-2_193	dfrA1.v1_2357	aadA_93*	SSON_3897	-	-	-	-	AKG29_01340	AKG29_01350	strA.v1_2409*	strB.v1_2410	sul2_2284	tetA.v2_2318	-	-	-	-	0	0	0	0	0
ERR200476	ERR200476	sh1405_5764275	Baker et al, 2017 (Latin America strains)	include	exclude	exclude	exclude	exclude	exclude	-	3.7.23	3	3.7	3.7.23	-	Argentina	Latin America	South and Central America	2006	95.8574	25.3284	SSON_3891	SSON_3892	SSON_3893	SSON_3894	SSON_3895	sat-2_193	dfrA1.v1_2357	aadA_93*	SSON_3897	-	-	-	-	AKG29_01340	AKG29_01350	strA.v1_2409*	strB.v1_2410	sul2_2284	tetA.v2_2318	-	-	-	-	0	0	0	0	0
ERR316308	ERR316308	sh1492 7212462	Baker et al, 2017 (Latin America strains)	include	exclude	exclude	exclude	exclude	exclude	-	3.7.18	3	3.7	3.7.18	-	Costa Rica	Latin America	South and Central America	2009	95.8829	35.3657	SSON_3891	SSON_3892	SSON_3893	SSON_3894	SSON_3895	sat-2_193	-	aadA5_114	SSON_3897	-	-	-	TEM-214_1659*	AKG29_01340	AKG29_01350	strA.v1_2409*	strB.v1_2410	-	tetA.v2_2318	sul1_2283	-	-	mphA_2174	0	0	0	0	0
ERR316352	ERR316352	1542_10 7212515	Baker et al, 2017 (Latin America strains)	include	exclude	exclude	exclude	exclude	exclude	-	3.7.23	3	3.7	3.7.23	-	Chile	Latin America	South and Central America	2010	95.9377	26.4314	SSON_3891	SSON_3892	SSON_3893	SSON_3894	SSON_3895	sat-2_193	dfrA1.v1_2357	aadA_93*	SSON_3897	-	-	-	-	AKG29_01340	AKG29_01350	strA.v1_2409*	strB.v1_2410	sul2_2284	tetA.v2_2318	-	-	-	-	0	0	0	0	0
ERR316244	ERR316244	sha0029 7202652	Baker et al, 2017 (Latin America strains)	include	exclude	exclude	exclude	exclude	exclude	-	3.7.22	3	3.7	3.7.22	-	Paraguay	Latin America	South and Central America	2012	95.9455	95.169	SSON_3891	SSON_3892	SSON_3893	SSON_3894	SSON_3895	sat-2_193	dfrA1.v1_2357	aadA_93*	SSON_3897	-	-	-	-	AKG29_01340	AKG29_01350	strA.v1_2409*	strB.v1_2410	sul2_2284	tetA.v2_2318*	-	-	-	-	0	0	0	0	0
ERR316310	ERR316310	sh1494 7212486	Baker et al, 2017 (Latin America strains)	include	exclude	exclude	exclude	exclude	exclude	-	3.7.18	3	3.7	3.7.18	-	Costa Rica	Latin America	South and Central America	2010	95.9589	34.0138	SSON_3891	SSON_3892	SSON_3893	SSON_3894	SSON_3895	sat-2_193	dfrA1.v1_2357	aadA_93*	SSON_3897	tetB.v2_2325*	-	-	TEM-214_1659*	-	-	strA.v1_2409*	strB.v1_2410*	sul2_2284	-	-	-	-	-	0	0	0	0	0
ERR316379	ERR316379	ETA_43 7212459	Baker et al, 2017 (Latin America strains)	include	exclude	exclude	exclude	exclude	exclude	-	3.7.18	3	3.7	3.7.18	-	Guatemala	Latin America	South and Central America	2012	95.9832	32.2157	SSON_3891	SSON_3892	SSON_3893	SSON_3894	SSON_3895	sat-2_193	dfrA1.v1_2357	aadA_93*	SSON_3897	-	-	-	-	-	-	-	strB.v1_2410*?	sul2_2284?	-	-	-	-	-	0	0	0	0	0
ERR316364	ERR316364	955_11 7212469	Baker et al, 2017 (Latin America strains)	include	exclude	exclude	exclude	exclude	exclude	-	3.7.25	3	3.7	3.7.25	-	Chile	Latin America	South and Central America	2011	95.9913	29.6139	SSON_3891	SSON_3892	SSON_3893	SSON_3894	SSON_3895	sat-2_193	dfrA1.v1_2357	aadA_93*	SSON_3897	-	-	-	-	AKG29_01340	AKG29_01350	strA.v1_2409*	strB.v1_2410	sul2_2284	tetA.v2_2318	-	-	-	-	0	0	0	0	0
ERR212351	ERR212351	sh1371_5735463	Baker et al, 2017 (Latin America strains)	include	exclude	exclude	exclude	exclude	exclude	-	3.4.1	3	3.4	3.4.1	Latin America III	Peru	Latin America	South and Central America	2006	96.0119	95.2529	-	-	-	-	-	-	-	aadA_93*	-	tetB.v2_2325*	catA1_2229*	OXA-1_999	-	AKG29_01340	AKG29_01350	strA.v1_2409*	strB.v1_2410	sul2_2284	-	-	-	-	-	0	0	0	0	0
ERR316246	ERR316246	sha0031 7202676	Baker et al, 2017 (Latin America strains)	include	exclude	exclude	exclude	exclude	exclude	-	3.7.22	3	3.7	3.7.22	-	Paraguay	Latin America	South and Central America	2012	96.0154	93.584	SSON_3891	SSON_3892	SSON_3893	SSON_3894	SSON_3895	sat-2_193	dfrA1.v1_2357	aadA_93*	SSON_3897	-	catA1_2229*?	-	-	AKG29_01340	AKG29_01350	strA.v1_2409*	strB.v1_2410	sul2_2284	tetA.v2_2318*	-	-	-	-	0	0	0	0	0
ERR200477	ERR200477	sh1406_5764276	Baker et al, 2017 (Latin America strains)	include	exclude	exclude	exclude	exclude	exclude	-	3.7.23	3	3.7	3.7.23	-	Argentina	Latin America	South and Central America	2011	96.0488	26.3299	SSON_3891	SSON_3892	SSON_3893	SSON_3894	SSON_3895	sat-2_193	dfrA1.v1_2357	aadA_93*	SSON_3897	-	-	-	-	AKG29_01340	AKG29_01350	strA.v1_2409*	strB.v1_2410	sul2_2284	tetA.v2_2318	-	-	-	-	0	0	0	0	0
ERR316349	ERR316349	986_10 7212479	Baker et al, 2017 (Latin America strains)	include	exclude	exclude	exclude	exclude	exclude	-	3.4.1	3	3.4	3.4.1	Latin America III	Chile	Latin America	South and Central America	2010	96.0996	94.9841	-	-	-	-	-	-	-	aadA_93*	-	tetB.v2_2325*	catA1_2229*	OXA-1_999	-	AKG29_01340?	-	-	strB.v1_2410?	sul2_2284?	-	-	-	-	-	0	0	0	0	0
ERR316387	ERR316387	ETA_51 7212460	Baker et al, 2017 (Latin America strains)	include	exclude	exclude	exclude	exclude	exclude	-	3.7.18	3	3.7	3.7.18	-	Guatemala	Latin America	South and Central America	2012	96.1004	28.8524	SSON_3891	SSON_3892*	SSON_3893	SSON_3894	SSON_3895	sat-2_193	dfrA1.v1_2357	aadA_93*	SSON_3897	-	-	-	-	AKG29_01340	AKG29_01350	strA.v1_2409*	strB.v1_2410	sul2_2284	tetA.v2_2318	-	-	-	-	0	0	0	0	0
ERR316372	ERR316372	ETA_36 7212470	Baker et al, 2017 (Latin America strains)	include	exclude	exclude	exclude	exclude	exclude	-	3.7.18	3	3.7	3.7.18	-	Guatemala	Latin America	South and Central America	2012	96.1062	62.8598	SSON_3891	SSON_3892	SSON_3893	SSON_3894	SSON_3895	sat-2_193	dfrA1.v1_2357	aadA_93*	SSON_3897	-	-	-	-	AKG29_01340	AKG29_01350	strA.v1_2409*	strB.v1_2410	sul2_2284	tetA.v2_2318	-	-	-	-	0	0	0	0	0
ERR200459	ERR200459	sh1388_5764258	Baker et al, 2017 (Latin America strains)	include	exclude	exclude	exclude	exclude	exclude	-	3.4.1	3	3.4	3.4.1	Latin America III	Peru	Latin America	South and Central America	2011	96.1083	94.973	-	-	-	-	-	-	-	aadA_93*	-	tetB.v2_2325*	catA1_2229*	OXA-1_999	-	AKG29_01340	AKG29_01350	strA.v1_2409*	strB.v1_2410	sul2_2284	-	-	-	-	-	0	0	0	0	0
ERR316229	ERR316229	sha0014 7202662	Baker et al, 2017 (Latin America strains)	include	exclude	exclude	exclude	exclude	exclude	-	3.7.23	3	3.7	3.7.23	-	Paraguay	Latin America	South and Central America	2008	96.1272	95.0369	SSON_3891	SSON_3892	SSON_3893	SSON_3894	SSON_3895	sat-2_193	dfrA1.v1_2357	aadA_93*	SSON_3897	-	-	-	-	-	-	-	-	-	-	-	-	-	-	0	0	0	0	0
ERR316398	ERR316398	Sh_979 7212497	Baker et al, 2017 (Latin America strains)	include	exclude	exclude	exclude	exclude	exclude	-	3.7.18	3	3.7	3.7.18	-	Guatemala	Latin America	South and Central America	2011	96.1492	29.3261	SSON_3891	SSON_3892	SSON_3893	SSON_3894	SSON_3895	sat-2_193	dfrA1.v1_2357	aadA_93*	SSON_3897	-	-	-	-	AKG29_01340	AKG29_01350	strA.v1_2409*	strB.v1_2410	sul2_2284	tetA.v2_2318	-	-	-	-	0	0	0	0	0
ERR316343	ERR316343	237_10 7212502	Baker et al, 2017 (Latin America strains)	include	exclude	exclude	exclude	exclude	exclude	-	3.4.1	3	3.4	3.4.1	Latin America III	Chile	Latin America	South and Central America	2010	96.1529	95.0128	-	-	-	-	-	-	-	aadA_93*	-	tetB.v2_2325*	catA1_2229*	OXA-1_999	-	AKG29_01340	AKG29_01350	strA.v1_2409*	strB.v1_2410	sul2_2284	-	-	-	-	-	0	0	0	0	0
ERR212361	ERR212361	sh1381_5735473	Baker et al, 2017 (Latin America strains)	include	exclude	exclude	exclude	exclude	exclude	-	3.4.1	3	3.4	3.4.1	Latin America III	Peru	Latin America	South and Central America	2010	96.1696	94.9994	-	-	-	-	-	-	-	aadA_93*	-	tetB.v2_2325*	catA1_2229*	OXA-1_999	-	AKG29_01340	AKG29_01350	strA.v1_2409*	strB.v1_2410	sul2_2284	-	-	-	-	-	0	0	0	0	0
ERR316394	ERR316394	ETA_160 7212449	Baker et al, 2017 (Latin America strains)	include	exclude	exclude	exclude	exclude	exclude	-	3.7.18	3	3.7	3.7.18	-	Guatemala	Latin America	South and Central America	2012	96.1758	25.2315	SSON_3891	SSON_3892	SSON_3893	SSON_3894	SSON_3895	sat-2_193	dfrA1.v1_2357	aadA_93*	SSON_3897	-	-	-	-	AKG29_01340	AKG29_01350	strA.v1_2409*	strB.v1_2410	sul2_2284	tetA.v2_2318	-	-	-	-	0	0	0	0	0
ERR316241	ERR316241	sha0026 7202711	Baker et al, 2017 (Latin America strains)	include	exclude	exclude	exclude	exclude	exclude	-	3.4.3	3	3.4	3.4.3	Latin America III	Paraguay	Latin America	South and Central America	2012	96.1879	50.2132	-	-	-	-	-	-	-	-	-	-	-	-	-	-	-	strA.v1_2409*?	-	sul2_2284?	tetA.v2_2318*?	-	-	-	-	0	0	0	0	0
ERR200479	ERR200479	sh1408_5764278	Baker et al, 2017 (Latin America strains)	include	exclude	exclude	exclude	exclude	exclude	-	3.7.22	3	3.7	3.7.22	-	Argentina	Latin America	South and Central America	2008	96.1907	24.8408	SSON_3891	SSON_3892	SSON_3893	SSON_3894	SSON_3895	sat-2_193	dfrA1.v1_2357	aadA_93*	SSON_3897	-	-	-	-	AKG29_01340	AKG29_01350	strA.v1_2409*	strB.v1_2410	sul2_2284	tetA.v2_2318	-	-	-	-	0	0	0	0	0
ERR316366	ERR316366	1372_11 7212493	Baker et al, 2017 (Latin America strains)	include	exclude	exclude	exclude	exclude	exclude	-	3.4.1	3	3.4	3.4.1	Latin America III	Chile	Latin America	South and Central America	2011	96.1936	95.0156	-	-	-	-	-	-	-	aadA_93*	-	tetB.v2_2325*	catA1_2229*	OXA-1_999	-	AKG29_01340	AKG29_01350	strA.v1_2409*	strB.v1_2410	sul2_2284	-	-	-	-	-	0	0	0	0	0
ERR316344	ERR316344	463_10 7212514	Baker et al, 2017 (Latin America strains)	include	exclude	exclude	exclude	exclude	exclude	-	3.4.1	3	3.4	3.4.1	Latin America III	Chile	Latin America	South and Central America	2010	96.226	95.0068	-	-	-	-	-	-	-	-	-	-	-	-	-	AKG29_01340	AKG29_01350	strA.v1_2409*	strB.v1_2410	sul2_2284	tetA.v2_2318*?	-	-	-	-	0	0	0	0	0
ERR316371	ERR316371	Sh_27 7212458	Baker et al, 2017 (Latin America strains)	include	exclude	exclude	exclude	exclude	exclude	-	3.7.18	3	3.7	3.7.18	-	Guatemala	Latin America	South and Central America	2011	96.2337	31.0343	SSON_3891	SSON_3892	SSON_3893	SSON_3894	SSON_3895	sat-2_193	dfrA1.v1_2357	aadA_93*	SSON_3897	-	-	-	-	AKG29_01340	AKG29_01350	strA.v1_2409*	strB.v1_2410	sul2_2284	tetA.v2_2318	-	-	-	-	0	0	0	0	0
ERR316280	ERR316280	1340_207 7202704	Baker et al, 2017 (Latin America strains)	include	exclude	exclude	exclude	exclude	exclude	-	3.4.1	3	3.4	3.4.1	Latin America III	Colombia	Latin America	South and Central America	2008	96.2492	31.4477	-	-	-	-	-	-	-	aadA_93*	-	tetB.v2_2325*	catA1_2229*	OXA-1_999	-	AKG29_01340	AKG29_01350	strA.v1_2409*	strB.v1_2410	sul2_2284	-	-	-	-	-	0	0	0	0	0
ERR200480	ERR200480	sh1409_5764279	Baker et al, 2017 (Latin America strains)	include	exclude	exclude	exclude	exclude	exclude	-	3.7.22	3	3.7	3.7.22	-	Argentina	Latin America	South and Central America	2008	96.2546	25.282	SSON_3891	SSON_3892	SSON_3893	SSON_3894	SSON_3895	sat-2_193	dfrA1.v1_2357	aadA_93*	SSON_3897	-	-	-	-	AKG29_01340	AKG29_01350	strA.v1_2409*	strB.v1_2410	sul2_2284	tetA.v2_2318	-	-	-	-	0	0	0	0	0
ERR200483	ERR200483	sh1412_5764282	Baker et al, 2017 (Latin America strains)	include	exclude	exclude	exclude	exclude	exclude	-	3.7.22	3	3.7	3.7.22	-	Argentina	Latin America	South and Central America	2008	96.2617	25.5059	SSON_3891	SSON_3892	SSON_3893	SSON_3894	SSON_3895	sat-2_193	dfrA1.v1_2357	aadA_93*	SSON_3897	-	-	-	-	AKG29_01340	AKG29_01350	strA.v1_2409*	strB.v1_2410	sul2_2284	tetA.v2_2318	-	-	-	-	0	0	0	0	0
ERR212346	ERR212346	sh1366_5735458	Baker et al, 2017 (Latin America strains)	include	exclude	exclude	exclude	exclude	exclude	-	3.4.1	3	3.4	3.4.1	Latin America III	Peru	Latin America	South and Central America	2005	96.2637	95.0995	-	-	-	-	-	-	-	aadA_93*	-	tetB.v2_2325*	catA1_2229*	OXA-1_999	-	AKG29_01340	AKG29_01350	strA.v1_2409*	strB.v1_2410	sul2_2284	-	-	-	-	-	0	0	0	0	0
ERR316270	ERR316270	1815_351 7202679	Baker et al, 2017 (Latin America strains)	include	exclude	exclude	exclude	exclude	exclude	-	3.4.1	3	3.4	3.4.1	Latin America III	Colombia	Latin America	South and Central America	NA	96.2658	34.2942	-	-	-	-	-	-	-	aadA_93*	-	tetB.v2_2325*	catA1_2229*	OXA-1_999	-	AKG29_01340	AKG29_01350	strA.v1_2409*	strB.v1_2410	sul2_2284	-	-	-	-	-	0	1	0	0	0
ERR316274	ERR316274	1500_64 7202632	Baker et al, 2017 (Latin America strains)	include	exclude	exclude	exclude	exclude	exclude	-	3.4.1	3	3.4	3.4.1	Latin America III	Colombia	Latin America	South and Central America	2010	96.2658	31.0825	-	-	-	-	-	-	-	aadA_93*	-	tetB.v2_2325*	catA1_2229*	OXA-1_999	-	AKG29_01340	AKG29_01350	strA.v1_2409*	strB.v1_2410	sul2_2284	-	-	-	-	-	0	0	0	0	0
ERR212330	ERR212330	sh1350_5735442	Baker et al, 2017 (Latin America strains)	include	exclude	exclude	exclude	exclude	exclude	-	3.4.1	3	3.4	3.4.1	Latin America III	Peru	Latin America	South and Central America	1999	96.2769	95.2246	-	-	-	-	-	-	-	aadA_93*	-	tetB.v2_2325*	catA1_2229*	OXA-1_999	TEM-206_1678*	-	-	strA.v1_2409*	strB.v1_2410*	sul2_2284	tetA.v1_2317	-	-	-	-	0	0	0	0	0
ERR316347	ERR316347	732_10 7212455	Baker et al, 2017 (Latin America strains)	include	exclude	exclude	exclude	exclude	exclude	-	3.4.1	3	3.4	3.4.1	Latin America III	Chile	Latin America	South and Central America	2010	96.2772	95.024	-	-	-	-	-	-	-	aadA_93*	-	tetB.v2_2325*	catA1_2229*	OXA-1_999	-	AKG29_01340	AKG29_01350	strA.v1_2409*	strB.v1_2410	sul2_2284	-	-	-	-	-	0	0	0	0	0
ERR212359	ERR212359	sh1379_5735471	Baker et al, 2017 (Latin America strains)	include	exclude	exclude	exclude	exclude	exclude	-	3.4.1	3	3.4	3.4.1	Latin America III	Peru	Latin America	South and Central America	2010	96.2841	77.5112	-	-	-	-	-	-	-	aadA_93*	-	tetB.v2_2325*	catA1_2229*	OXA-1_999	-	AKG29_01340	AKG29_01350	strA.v1_2409*	strB.v1_2410	sul2_2284	-	-	-	-	-	0	0	0	0	0
ERR316353	ERR316353	2032_10 7212527	Baker et al, 2017 (Latin America strains)	include	exclude	exclude	exclude	exclude	exclude	-	3.4.1	3	3.4	3.4.1	Latin America III	Chile	Latin America	South and Central America	2010	96.2892	95.0119	-	-	-	-	-	-	-	-	-	-	-	-	-	AKG29_01340*?	-	strA.v1_2409*?	strB.v1_2410*?	sul2_2284*?	-	-	-	-	-	0	0	0	0	0
ERR212329	ERR212329	sh1349_5735441	Baker et al, 2017 (Latin America strains)	include	exclude	exclude	exclude	exclude	exclude	-	3.4.1	3	3.4	3.4.1	Latin America III	Peru	Latin America	South and Central America	1999	96.2894	95.3423	-	-	-	-	-	-	-	aadA_93*	-	tetB.v2_2325*	catA1_2229*	OXA-1_999	-	AKG29_01340	AKG29_01350	strA.v1_2409*	strB.v1_2410	sul2_2284	-	-	-	-	-	0	0	0	0	0
ERR212333	ERR212333	sh1353_5735445	Baker et al, 2017 (Latin America strains)	include	exclude	exclude	exclude	exclude	exclude	-	3.4.1	3	3.4	3.4.1	Latin America III	Peru	Latin America	South and Central America	1999	96.2896	95.1078	-	-	-	-	-	-	-	aadA_93*	-	tetB.v2_2325*	catA1_2229*	OXA-1_999	-	AKG29_01340	AKG29_01350	strA.v1_2409*	strB.v1_2410	sul2_2284	-	-	-	-	-	0	0	0	0	0
ERR212352	ERR212352	sh1372_5735464	Baker et al, 2017 (Latin America strains)	include	exclude	exclude	exclude	exclude	exclude	-	3.4.1	3	3.4	3.4.1	Latin America III	Peru	Latin America	South and Central America	2006	96.2904	95.2126	-	-	-	-	-	-	-	aadA_93*	-	tetB.v2_2325*	catA1_2229*	OXA-1_999	-	AKG29_01340	AKG29_01350	strA.v1_2409*	strB.v1_2410	sul2_2284	-	-	-	-	-	0	0	0	0	0
ERR316360	ERR316360	3251_10 7212516	Baker et al, 2017 (Latin America strains)	include	exclude	exclude	exclude	exclude	exclude	-	3.4.1	3	3.4	3.4.1	Latin America III	Chile	Latin America	South and Central America	2010	96.2989	95.0165	-	-	-	-	-	-	-	aadA_93*	-	tetB.v2_2325*	catA1_2229*	OXA-1_999	-	AKG29_01340	AKG29_01350	strA.v1_2409*	strB.v1_2410	sul2_2284*	-	-	-	-	-	0	0	0	0	0
ERR200485	ERR200485	sh1414_5764284	Baker et al, 2017 (Latin America strains)	include	exclude	exclude	exclude	exclude	exclude	-	3.7.22	3	3.7	3.7.22	-	Argentina	Latin America	South and Central America	2008	96.299	24.9057	SSON_3891	SSON_3892	SSON_3893	SSON_3894	SSON_3895	sat-2_193	dfrA1.v1_2357	aadA_93*	SSON_3897	-	-	-	-	AKG29_01340	AKG29_01350	strA.v1_2409*	strB.v1_2410	sul2_2284	tetA.v2_2318	-	-	-	-	0	0	0	0	0
ERR212363	ERR212363	sh1383_5735475	Baker et al, 2017 (Latin America strains)	include	exclude	exclude	exclude	exclude	exclude	-	3.4.1	3	3.4	3.4.1	Latin America III	Peru	Latin America	South and Central America	2010	96.3057	95.1343	-	-	-	-	-	-	-	aadA_93*	-	tetB.v2_2325*	catA1_2229*	OXA-1_999	-	AKG29_01340	AKG29_01350	strA.v1_2409*	strB.v1_2410	sul2_2284	-	-	-	-	-	0	0	0	0	0
ERR212327	ERR212327	sh1347_5735439	Baker et al, 2017 (Latin America strains)	include	exclude	exclude	exclude	exclude	exclude	-	3.4.1	3	3.4	3.4.1	Latin America III	Peru	Latin America	South and Central America	2012	96.3084	95.0355	-	-	-	-	-	-	-	aadA_93*	-	tetB.v2_2325*	catA1_2229*	OXA-1_999	-	AKG29_01340	AKG29_01350	strA.v1_2409*	strB.v1_2410	sul2_2284	-	-	-	-	-	0	0	0	0	0
ERR200465	ERR200465	sh1394_5764264	Baker et al, 2017 (Latin America strains)	include	exclude	exclude	exclude	exclude	exclude	-	3.4.1	3	3.4	3.4.1	Latin America III	Peru	Latin America	South and Central America	2011	96.3102	28.3533	-	-	-	-	-	-	-	aadA_93*	-	tetB.v2_2325*	catA1_2229*	OXA-1_999	-	AKG29_01340	AKG29_01350	strA.v1_2409*	strB.v1_2410	sul2_2284	-	-	-	-	-	0	0	0	0	0
ERR212357	ERR212357	sh1377_5735469	Baker et al, 2017 (Latin America strains)	include	exclude	exclude	exclude	exclude	exclude	-	3.4.1	3	3.4	3.4.1	Latin America III	Peru	Latin America	South and Central America	2009	96.3107	95.1347	-	-	-	-	-	-	-	aadA_93*	-	tetB.v2_2325*	catA1_2229*	OXA-1_999	-	AKG29_01340	AKG29_01350	strA.v1_2409*	strB.v1_2410	sul2_2284	-	-	-	-	-	0	0	0	0	0
ERR212350	ERR212350	sh1370_5735462	Baker et al, 2017 (Latin America strains)	include	exclude	exclude	exclude	exclude	exclude	-	3.4.1	3	3.4	3.4.1	Latin America III	Peru	Latin America	South and Central America	2006	96.3146	95.0216	-	-	-	-	-	-	-	aadA_93*	-	tetB.v2_2325*	catA1_2229*	OXA-1_999	-	AKG29_01340	AKG29_01350	strA.v1_2409*	strB.v1_2410	sul2_2284	-	-	-	-	-	0	0	0	0	0
ERR316380	ERR316380	ETA_44 7212471	Baker et al, 2017 (Latin America strains)	include	exclude	exclude	exclude	exclude	exclude	-	3.7.18	3	3.7	3.7.18	-	Guatemala	Latin America	South and Central America	2012	96.3175	45.8934	SSON_3891	SSON_3892	SSON_3893	SSON_3894	SSON_3895	sat-2_193	dfrA1.v1_2357	aadA_93*	SSON_3897	-	-	-	-	AKG29_01340	AKG29_01350	strA.v1_2409*	strB.v1_2410	sul2_2284	tetA.v2_2318	-	-	-	-	0	0	0	0	0
ERR212347	ERR212347	sh1367_5735459	Baker et al, 2017 (Latin America strains)	include	exclude	exclude	exclude	exclude	exclude	-	3.4.1	3	3.4	3.4.1	Latin America III	Peru	Latin America	South and Central America	2005	96.3189	70.2462	-	-	-	-	-	-	-	aadA_93*	-	tetB.v2_2325*	catA1_2229*	OXA-1_999	-	AKG29_01340	AKG29_01350	strA.v1_2409*	strB.v1_2410	sul2_2284	-	-	-	-	-	0	0	0	0	0
ERR212342	ERR212342	sh1362_5735454	Baker et al, 2017 (Latin America strains)	include	exclude	exclude	exclude	exclude	exclude	-	3.4.1	3	3.4	3.4.1	Latin America III	Peru	Latin America	South and Central America	2000	96.32	95.1106	-	-	-	-	-	-	-	aadA_93*	-	tetB.v2_2325*	catA1_2229*	OXA-1_999	-	AKG29_01340	AKG29_01350	strA.v1_2409*	strB.v1_2410	sul2_2284	-	-	-	-	-	0	0	0	0	0
ERR212349	ERR212349	sh1369_5735461	Baker et al, 2017 (Latin America strains)	include	exclude	exclude	exclude	exclude	exclude	-	3.4.1	3	3.4	3.4.1	Latin America III	Peru	Latin America	South and Central America	2006	96.3208	95.3535	-	-	-	-	-	-	-	aadA_93*	-	tetB.v2_2325*	catA1_2229*	OXA-1_999	-	AKG29_01340	AKG29_01350	strA.v1_2409*	strB.v1_2410	sul2_2284	-	-	-	-	-	0	0	0	0	0
ERR200458	ERR200458	sh1387_5764257	Baker et al, 2017 (Latin America strains)	include	exclude	exclude	exclude	exclude	exclude	-	3.4.1	3	3.4	3.4.1	Latin America III	Peru	Latin America	South and Central America	2011	96.3228	27.8523	-	-	-	-	-	-	-	aadA_93*	-	tetB.v2_2325*	catA1_2229*	OXA-1_999	-	AKG29_01340	AKG29_01350	strA.v1_2409*	strB.v1_2410	sul2_2284	-	-	-	-	-	0	0	0	0	0
ERR1009129	ERR1009129	61015	Baker et al, 2017 (Latin America strains)	include	exclude	exclude	exclude	exclude	exclude	-	5.1.4	5	5.1	5.1.4	-	Venezuela	Latin America	South and Central America	2000	96.3248	100	SSON_3891	SSON_3892	SSON_3893	-	-	sat-2_193	dfrA1.v1_2357	aadA_93*	SSON_3897*	tetB.v2_2325*	-	-	-	-	-	-	-	-	-	-	-	-	-	0	0	0	0	0
ERR212345	ERR212345	sh1365_5735457	Baker et al, 2017 (Latin America strains)	include	exclude	exclude	exclude	exclude	exclude	-	3.4.1	3	3.4	3.4.1	Latin America III	Peru	Latin America	South and Central America	1999	96.3295	95.0216	-	-	-	-	-	-	-	aadA_93*	-	tetB.v2_2325*	catA1_2229*	OXA-1_999	-	AKG29_01340	AKG29_01350	strA.v1_2409*	strB.v1_2410	sul2_2284	-	-	-	-	-	0	0	0	0	0
ERR316238	ERR316238	sha0023 7202675	Baker et al, 2017 (Latin America strains)	include	exclude	exclude	exclude	exclude	exclude	-	3.7.22	3	3.7	3.7.22	-	Paraguay	Latin America	South and Central America	2008	96.332	36.136	SSON_3891	SSON_3892	SSON_3893	SSON_3894	SSON_3895	sat-2_193	dfrA1.v1_2357	aadA_93*	SSON_3897*	-	-	-	-	AKG29_01340*?	-	-	-	-	-	-	-	-	-	0	0	0	0	0
ERR212358	ERR212358	sh1378_5735470	Baker et al, 2017 (Latin America strains)	include	exclude	exclude	exclude	exclude	exclude	-	3.4.1	3	3.4	3.4.1	Latin America III	Peru	Latin America	South and Central America	2009	96.3329	88.19	-	-	-	-	-	-	-	aadA_93*	-	tetB.v2_2325*	catA1_2229*	OXA-1_999	-	AKG29_01340	AKG29_01350	strA.v1_2409*	strB.v1_2410	sul2_2284	-	-	-	-	-	0	0	0	0	0
ERR1009136	ERR1009136	61050	Baker et al, 2017 (Latin America strains)	include	exclude	exclude	exclude	exclude	exclude	-	5.1.4	5	5.1	5.1.4	-	Venezuela	Latin America	South and Central America	1999	96.3331	100	SSON_3891	SSON_3892	SSON_3893	-	-	sat-2_193	dfrA1.v1_2357	aadA_93*	SSON_3897*	tetB.v2_2325*	-	-	-	-	-	-	-	-	-	-	-	-	-	0	0	0	0	0
ERR212334	ERR212334	sh1354_5735446	Baker et al, 2017 (Latin America strains)	include	exclude	exclude	exclude	exclude	exclude	-	3.4.1	3	3.4	3.4.1	Latin America III	Peru	Latin America	South and Central America	1999	96.3365	80.613	-	-	-	-	-	-	-	aadA_93*	-	tetB.v2_2325*	catA1_2229*	OXA-1_999	-	AKG29_01340	AKG29_01350	strA.v1_2409*	strB.v1_2410	sul2_2284	-	-	-	-	-	0	0	0	0	0
ERR200501	ERR200501	sh1430_5764300	Baker et al, 2017 (Latin America strains)	include	exclude	exclude	exclude	exclude	exclude	-	3.7.23	3	3.7	3.7.23	-	Argentina	Latin America	South and Central America	2005	96.3379	29.0142	SSON_3891	SSON_3892	SSON_3893	SSON_3894	SSON_3895	sat-2_193	dfrA1.v1_2357	aadA_93*	SSON_3897	-	-	-	-	AKG29_01340	AKG29_01350	strA.v1_2409*	strB.v1_2410	sul2_2284	tetA.v2_2318	-	-	-	-	0	0	0	0	0
ERR212360	ERR212360	sh1380_5735472	Baker et al, 2017 (Latin America strains)	include	exclude	exclude	exclude	exclude	exclude	-	3.4.1	3	3.4	3.4.1	Latin America III	Peru	Latin America	South and Central America	2010	96.3416	95.347	-	-	-	-	-	-	-	aadA_93*	-	tetB.v2_2325*	catA1_2229*	OXA-1_999	-	AKG29_01340	AKG29_01350	strA.v1_2409*	strB.v1_2410	sul2_2284	-	-	-	-	-	0	0	0	0	0
ERR200498	ERR200498	sh1427_5764297	Baker et al, 2017 (Latin America strains)	include	exclude	exclude	exclude	exclude	exclude	-	3.7.23	3	3.7	3.7.23	-	Argentina	Latin America	South and Central America	2002	96.3435	73.8101	SSON_3891	SSON_3892	SSON_3893	SSON_3894	SSON_3895	sat-2_193	dfrA1.v1_2357	aadA_93*	SSON_3897	-	-	-	-	AKG29_01340	AKG29_01350	strA.v1_2409*	strB.v1_2410	sul2_2284	tetA.v2_2318	-	-	-	-	0	0	0	0	0
ERR316351	ERR316351	1228_10 7212503	Baker et al, 2017 (Latin America strains)	include	exclude	exclude	exclude	exclude	exclude	-	3.4.1	3	3.4	3.4.1	Latin America III	Chile	Latin America	South and Central America	2010	96.3444	33.0438	-	-	-	-	-	-	-	aadA_93*	-	tetB.v2_2325*	catA1_2229*	OXA-1_999	-	AKG29_01340	AKG29_01350	strA.v1_2409*	strB.v1_2410	sul2_2284	-	-	-	-	-	0	0	0	0	0
ERR200457	ERR200457	sh1386_5764256	Baker et al, 2017 (Latin America strains)	include	exclude	exclude	exclude	exclude	exclude	-	3.4.1	3	3.4	3.4.1	Latin America III	Peru	Latin America	South and Central America	2011	96.3474	28.7069	-	-	-	-	-	-	-	aadA_93*	-	tetB.v2_2325*	catA1_2229*	OXA-1_999	-	AKG29_01340	AKG29_01350	strA.v1_2409*	strB.v1_2410	sul2_2284	-	-	-	-	-	0	0	0	0	0
ERR316225	ERR316225	sha0009 7202709	Baker et al, 2017 (Latin America strains)	include	exclude	exclude	exclude	exclude	exclude	-	3.4.3	3	3.4	3.4.3	Latin America III	Paraguay	Latin America	South and Central America	2012	96.351	59.592	-	-	-	-	-	-	-	-	-	-	-	-	-	AKG29_01340*?	-	-	strB.v1_2410?	sul2_2284	-	-	-	-	-	0	0	0	0	0
ERR200473	ERR200473	sh1402_5764272	Baker et al, 2017 (Latin America strains)	include	exclude	exclude	exclude	exclude	exclude	-	3.7.23	3	3.7	3.7.23	-	Argentina	Latin America	South and Central America	2007	96.3514	31.8287	SSON_3891	SSON_3892	SSON_3893	SSON_3894	SSON_3895	sat-2_193	dfrA1.v1_2357	aadA_93*	SSON_3897	-	-	-	-	AKG29_01340	AKG29_01350	strA.v1_2409*	strB.v1_2410	sul2_2284	tetA.v2_2318	-	-	-	-	0	0	0	0	0
ERR316356	ERR316356	2499_10 7212468	Baker et al, 2017 (Latin America strains)	include	exclude	exclude	exclude	exclude	exclude	-	3.4.1	3	3.4	3.4.1	Latin America III	Chile	Latin America	South and Central America	2010	96.3556	95.4304	-	-	-	-	-	-	-	aadA_93*	-	tetB.v2_2325*	catA1_2229*	OXA-1_999	-	AKG29_01340	AKG29_01350	strA.v1_2409*	strB.v1_2410	sul2_2284	-	-	-	-	-	0	0	0	0	0
ERR200467	ERR200467	sh1396_5764266	Baker et al, 2017 (Latin America strains)	include	exclude	exclude	exclude	exclude	exclude	-	3.4.1	3	3.4	3.4.1	Latin America III	Peru	Latin America	South and Central America	2011	96.3618	94.954	-	-	-	-	-	-	-	aadA_93*	-	tetB.v2_2325*	catA1_2229*	OXA-1_999	-	AKG29_01340	AKG29_01350	strA.v1_2409*	strB.v1_2410	sul2_2284	-	-	-	-	-	0	0	0	0	0
ERR316265	ERR316265	726_327 7202714	Baker et al, 2017 (Latin America strains)	include	exclude	exclude	exclude	exclude	exclude	-	3.4.1	3	3.4	3.4.1	Latin America III	Colombia	Latin America	South and Central America	NA	96.3674	68.3803	-	-	-	-	-	-	-	aadA_93*	-	tetB.v2_2325*	catA1_2229*	OXA-1_999	-	AKG29_01340	AKG29_01350	strA.v1_2409*	strB.v1_2410	sul2_2284	-	-	-	-	-	0	0	0	0	1
ERR212340	ERR212340	sh1360_5735452	Baker et al, 2017 (Latin America strains)	include	exclude	exclude	exclude	exclude	exclude	-	3.4.1	3	3.4	3.4.1	Latin America III	Peru	Latin America	South and Central America	1999	96.3676	95.0499	-	-	-	-	-	-	-	aadA_93*	-	tetB.v2_2325*	catA1_2229*	OXA-1_999	-	AKG29_01340	AKG29_01350	strA.v1_2409*	strB.v1_2410	sul2_2284	-	-	-	-	-	0	0	0	0	0
ERR212362	ERR212362	sh1382_5735474	Baker et al, 2017 (Latin America strains)	include	exclude	exclude	exclude	exclude	exclude	-	3.4.1	3	3.4	3.4.1	Latin America III	Peru	Latin America	South and Central America	2010	96.3716	95.3229	-	-	-	-	-	-	-	aadA_93*	-	tetB.v2_2325*	catA1_2229*	OXA-1_999	-	AKG29_01340	AKG29_01350	strA.v1_2409*	strB.v1_2410	sul2_2284	-	-	-	-	-	0	0	0	0	0
ERR316378	ERR316378	ETA_42 7212447	Baker et al, 2017 (Latin America strains)	include	exclude	exclude	exclude	exclude	exclude	-	3.7.18	3	3.7	3.7.18	-	Guatemala	Latin America	South and Central America	2012	96.3746	27.5446	SSON_3891	SSON_3892	SSON_3893	SSON_3894	SSON_3895	sat-2_193	dfrA1.v1_2357	aadA_93*	SSON_3897	-	-	-	-	AKG29_01340	AKG29_01350	strA.v1_2409*	strB.v1_2410	sul2_2284	tetA.v2_2318	-	-	-	-	0	0	0	0	0
ERR212328	ERR212328	sh1348_5735440	Baker et al, 2017 (Latin America strains)	include	exclude	exclude	exclude	exclude	exclude	-	3.4.1	3	3.4	3.4.1	Latin America III	Peru	Latin America	South and Central America	1999	96.3786	95.1584	-	-	-	-	-	-	-	aadA_93*	-	tetB.v2_2325*	catA1_2229*	OXA-1_999*	-	AKG29_01340	AKG29_01350	strA.v1_2409*	strB.v1_2410	sul2_2284	-	-	-	-	-	0	0	0	0	0
ERR316292	9789_6_83	1359_243 7202658	Baker et al, 2017 (Latin America strains)	include	exclude	exclude	exclude	exclude	exclude	-	5.1.6	5	5.1	5.1.6	-	Colombia	Latin America	South and Central America	NA	96.3844	29.5587	-	-	-	-	-	-	-	-	-	-	-	-	-	-	AKG29_01350*?	-	-	-	-	-	-	-	-	0	0	0	0	0
ERR212343	ERR212343	sh1363_5735455	Baker et al, 2017 (Latin America strains)	include	exclude	exclude	exclude	exclude	exclude	-	3.4.1	3	3.4	3.4.1	Latin America III	Peru	Latin America	South and Central America	1999	96.3851	95.1148	-	-	-	-	-	-	-	aadA_93*	-	tetB.v2_2325*	catA1_2229*	OXA-1_999	-	AKG29_01340	AKG29_01350	strA.v1_2409*	strB.v1_2410	sul2_2284	-	-	-	-	-	0	0	0	0	0
ERR200484	ERR200484	sh1413_5764283	Baker et al, 2017 (Latin America strains)	include	exclude	exclude	exclude	exclude	exclude	-	3.7.22	3	3.7	3.7.22	-	Argentina	Latin America	South and Central America	2007	96.3862	25.1879	SSON_3891	SSON_3892	SSON_3893	SSON_3894	SSON_3895	sat-2_193	dfrA1.v1_2357	aadA_93*	SSON_3897	-	-	-	-	AKG29_01340	AKG29_01350	strA.v1_2409*	strB.v1_2410	sul2_2284	tetA.v2_2318	-	-	-	-	0	0	0	0	0
ERR212353	ERR212353	sh1373_5735465	Baker et al, 2017 (Latin America strains)	include	exclude	exclude	exclude	exclude	exclude	-	3.4.1	3	3.4	3.4.1	Latin America III	Peru	Latin America	South and Central America	2006	96.389	95.8123	-	-	-	-	-	-	-	aadA_93*	-	tetB.v2_2325*	catA1_2229*	OXA-1_999	-	AKG29_01340	AKG29_01350	strA.v1_2409*	strB.v1_2410	sul2_2284	-	-	-	-	-	0	0	0	0	0
ERR212335	ERR212335	sh1355_5735447	Baker et al, 2017 (Latin America strains)	include	exclude	exclude	exclude	exclude	exclude	-	3.4.1	3	3.4	3.4.1	Latin America III	Peru	Latin America	South and Central America	1999	96.3944	94.8543	-	-	-	-	-	-	-	aadA_93*	-	tetB.v2_2325*	catA1_2229*	OXA-1_999	-	AKG29_01340	AKG29_01350	strA.v1_2409*	strB.v1_2410	sul2_2284	-	-	-	-	-	0	0	0	0	0
ERR212355	ERR212355	sh1375_5735467	Baker et al, 2017 (Latin America strains)	include	exclude	exclude	exclude	exclude	exclude	-	3.4.1	3	3.4	3.4.1	Latin America III	Peru	Latin America	South and Central America	2008	96.3997	95.4744	-	-	-	-	-	-	-	aadA_93*	-	tetB.v2_2325*	catA1_2229*	OXA-1_999	-	AKG29_01340	AKG29_01350	strA.v1_2409*	strB.v1_2410	sul2_2284	-	-	-	-	-	0	0	0	0	0
ERR316264	ERR316264	681_237 7202702	Baker et al, 2017 (Latin America strains)	include	exclude	exclude	exclude	exclude	exclude	-	3.4.1	3	3.4	3.4.1	Latin America III	Colombia	Latin America	South and Central America	NA	96.4009	42.0764	-	-	-	-	-	-	-	aadA_93*	-	tetB.v2_2325*	catA1_2229*	OXA-1_999	-	-	AKG29_01350?	-	-	-	-	-	-	-	-	0	0	0	0	0
ERR200463	ERR200463	sh1392_5764262	Baker et al, 2017 (Latin America strains)	include	exclude	exclude	exclude	exclude	exclude	-	3.4.1	3	3.4	3.4.1	Latin America III	Peru	Latin America	South and Central America	2011	96.4028	28.9965	-	-	-	-	-	-	-	aadA_93*	-	tetB.v2_2325*	catA1_2229*	OXA-1_999	-	AKG29_01340	AKG29_01350	strA.v1_2409*	strB.v1_2410	sul2_2284	-	-	-	-	-	0	0	0	0	0
ERR200464	ERR200464	sh1393_5764263	Baker et al, 2017 (Latin America strains)	include	exclude	exclude	exclude	exclude	exclude	-	3.4.1	3	3.4	3.4.1	Latin America III	Peru	Latin America	South and Central America	2011	96.4051	27.8273	-	-	-	-	-	-	-	aadA_93*	-	tetB.v2_2325*	catA1_2229*	OXA-1_999	-	AKG29_01340	AKG29_01350	strA.v1_2409*	strB.v1_2410	sul2_2284	-	-	-	-	-	0	0	0	0	0
ERR316243	ERR316243	sha0028 7202640	Baker et al, 2017 (Latin America strains)	include	exclude	exclude	exclude	exclude	exclude	-	3.7.22	3	3.7	3.7.22	-	Paraguay	Latin America	South and Central America	2011	96.4115	95.0374	SSON_3891	SSON_3892	SSON_3893	SSON_3894	SSON_3895	sat-2_193	dfrA1.v1_2357	aadA_93*	SSON_3897*	-	-	-	-	-	-	-	strB.v1_2410*?	-	-	-	-	-	-	0	0	0	0	0
ERR316354	ERR316354	2165_10 7212444	Baker et al, 2017 (Latin America strains)	include	exclude	exclude	exclude	exclude	exclude	-	3.4.1	3	3.4	3.4.1	Latin America III	Chile	Latin America	South and Central America	2010	96.4287	28.0136	-	-	-	-	-	-	-	aadA_93*	-	tetB.v2_2325*	catA1_2229*	OXA-1_999	-	AKG29_01340*?	-	strA.v1_2409*?	strB.v1_2410*?	sul2_2284?	tetA.v2_2318?	-	-	-	-	0	0	0	0	0
ERR212341	ERR212341	sh1361_5735453	Baker et al, 2017 (Latin America strains)	include	exclude	exclude	exclude	exclude	exclude	-	3.4.1	3	3.4	3.4.1	Latin America III	Peru	Latin America	South and Central America	1999	96.43	95.3493	-	-	-	-	-	-	-	aadA_93*	-	tetB.v2_2325*	catA1_2229*	OXA-1_999	-	AKG29_01340	AKG29_01350	strA.v1_2409*	strB.v1_2410	sul2_2284	-	-	-	-	-	0	0	0	0	0
ERR200466	ERR200466	sh1395_5764265	Baker et al, 2017 (Latin America strains)	include	exclude	exclude	exclude	exclude	exclude	-	3.4.1	3	3.4	3.4.1	Latin America III	Peru	Latin America	South and Central America	2011	96.4338	75.9109	-	-	-	-	-	-	-	aadA_93*	-	tetB.v2_2325*	catA1_2229*	OXA-1_999	-	AKG29_01340	AKG29_01350	strA.v1_2409*	strB.v1_2410	sul2_2284	-	-	-	-	-	0	0	0	0	0
ERR316268	ERR316268	1759_249 7202655	Baker et al, 2017 (Latin America strains)	include	exclude	exclude	exclude	exclude	exclude	-	3.4.1	3	3.4	3.4.1	Latin America III	Colombia	Latin America	South and Central America	2011	96.4416	34.6715	-	-	-	-	-	-	-	aadA_93*	-	tetB.v2_2325*	catA1_2229*	OXA-1_999	-	AKG29_01340	AKG29_01350	strA.v1_2409*	strB.v1_2410	sul2_2284	-	-	-	-	-	0	0	1	0	0
ERR200461	ERR200461	sh1390_5764260	Baker et al, 2017 (Latin America strains)	include	exclude	exclude	exclude	exclude	exclude	-	3.4.1	3	3.4	3.4.1	Latin America III	Peru	Latin America	South and Central America	2011	96.4534	31.0746	-	-	-	-	-	-	-	aadA_93*	-	tetB.v2_2325*	catA1_2229*	OXA-1_999	-	AKG29_01340	AKG29_01350	strA.v1_2409*	strB.v1_2410	sul2_2284	-	-	-	-	-	0	0	0	0	0
ERR212336	ERR212336	sh1356_5735448	Baker et al, 2017 (Latin America strains)	include	exclude	exclude	exclude	exclude	exclude	-	3.4.1	3	3.4	3.4.1	Latin America III	Peru	Latin America	South and Central America	1999	96.4662	95.0703	-	-	-	-	-	-	-	aadA_93*	-	tetB.v2_2325*	catA1_2229*	OXA-1_999	-	AKG29_01340	AKG29_01350	strA.v1_2409*	strB.v1_2410	sul2_2284	-	-	-	-	-	0	0	0	0	0
ERR212348	ERR212348	sh1368_5735460	Baker et al, 2017 (Latin America strains)	include	exclude	exclude	exclude	exclude	exclude	-	3.4.1	3	3.4	3.4.1	Latin America III	Peru	Latin America	South and Central America	2005	96.4731	95.2209	-	-	-	-	-	-	-	aadA_93*	-	tetB.v2_2325*	catA1_2229*	OXA-1_999	-	AKG29_01340	AKG29_01350	strA.v1_2409*	strB.v1_2410	sul2_2284	-	-	-	-	-	0	0	0	0	0
ERR316376	ERR316376	ETA_40 7212518	Baker et al, 2017 (Latin America strains)	include	exclude	exclude	exclude	exclude	exclude	-	3.7.18	3	3.7	3.7.18	-	Guatemala	Latin America	South and Central America	2012	96.4778	44.5545	SSON_3891	SSON_3892	SSON_3893	SSON_3894	SSON_3895	sat-2_193	dfrA1.v1_2357	aadA_93*	SSON_3897	-	-	-	-	AKG29_01340	AKG29_01350	strA.v1_2409*	strB.v1_2410	sul2_2284	tetA.v2_2318	-	-	-	-	0	0	0	0	0
ERR212356	ERR212356	sh1376_5735468	Baker et al, 2017 (Latin America strains)	include	exclude	exclude	exclude	exclude	exclude	-	3.4.1	3	3.4	3.4.1	Latin America III	Peru	Latin America	South and Central America	2009	96.4887	95.2561	-	-	-	-	-	-	-	aadA_93*	-	tetB.v2_2325*	catA1_2229*	OXA-1_999	-	AKG29_01340	AKG29_01350	strA.v1_2409*	strB.v1_2410	sul2_2284	-	-	-	-	-	0	0	0	0	0
ERR316345	ERR316345	610_10 7212526	Baker et al, 2017 (Latin America strains)	include	exclude	exclude	exclude	exclude	exclude	-	3.4.1	3	3.4	3.4.1	Latin America III	Chile	Latin America	South and Central America	2010	96.49	95.5648	-	-	-	-	-	-	-	aadA_93*	-	tetB.v2_2325*	catA1_2229*	OXA-1_999	-	AKG29_01340	AKG29_01350	strA.v1_2409*	strB.v1_2410	sul2_2284	-	-	-	-	-	0	0	0	0	0
ERR200482	ERR200482	sh1411_5764281	Baker et al, 2017 (Latin America strains)	include	exclude	exclude	exclude	exclude	exclude	-	3.7.22	3	3.7	3.7.22	-	Argentina	Latin America	South and Central America	2008	96.5176	24.8139	SSON_3891	SSON_3892	SSON_3893	SSON_3894	SSON_3895	sat-2_193	dfrA1.v1_2357	aadA_93*	SSON_3897	-	-	-	-	AKG29_01340	AKG29_01350	strA.v1_2409*	strB.v1_2410	sul2_2284	tetA.v2_2318	-	-	-	-	0	0	0	0	0
ERR316267	ERR316267	1722_156 7202643	Baker et al, 2017 (Latin America strains)	include	exclude	exclude	exclude	exclude	exclude	-	3.4.1	3	3.4	3.4.1	Latin America III	Colombia	Latin America	South and Central America	NA	96.5292	66.5303	SSON_3891?	SSON_3892*?	SSON_3893?	SSON_3894*?	SSON_3895*?	-	dfrA1.v1_2357?	aadA_93*	SSON_3897*?	tetB.v2_2325*	catA1_2229*	OXA-1_999	-	AKG29_01340	AKG29_01350	strA.v1_2409*	strB.v1_2410	sul2_2284	-	-	-	-	-	0	0	0	0	0
ERR1009120	ERR1009120	53995	Baker et al, 2017 (Latin America strains)	include	exclude	exclude	exclude	exclude	exclude	-	5.1.6	5	5.1	5.1.6	-	Venezuela	Latin America	South and Central America	1998	96.532	100	SSON_3891	SSON_3892*?	-	-	SSON_3895	sat-2_193	dfrA1.v1_2357	aadA_93*	SSON_3897	-	-	-	TEM-150_1641*	-	-	-	-	-	-	-	-	-	-	0	0	0	0	0
ERR316400	ERR316400	Sh_1015 7212521	Baker et al, 2017 (Latin America strains)	include	exclude	exclude	exclude	exclude	exclude	-	3.7.18	3	3.7	3.7.18	-	Guatemala	Latin America	South and Central America	2011	96.5368	27.6136	SSON_3891	SSON_3892	SSON_3893	SSON_3894	SSON_3895	sat-2_193	dfrA1.v1_2357	aadA_93*	SSON_3897	-	-	-	-	AKG29_01340	AKG29_01350	strA.v1_2409*	strB.v1_2410	sul2_2284	tetA.v2_2318	-	-	-	-	0	0	0	0	0
ERR316275	ERR316275	1565_278 7202644	Baker et al, 2017 (Latin America strains)	include	exclude	exclude	exclude	exclude	exclude	-	3.4.1	3	3.4	3.4.1	Latin America III	Colombia	Latin America	South and Central America	NA	96.557	29.904	-	-	-	-	-	-	-	aadA_93*	-	tetB.v2_2325*	catA1_2229*	OXA-1_999	-	AKG29_01340	AKG29_01350	strA.v1_2409*	strB.v1_2410	sul2_2284	tetA.v2_2318*	-	-	-	-	0	0	0	0	0
ERR316253	ERR316253	1342_212 7202665	Baker et al, 2017 (Latin America strains)	include	exclude	exclude	exclude	exclude	exclude	-	3.4.1	3	3.4	3.4.1	Latin America III	Colombia	Latin America	South and Central America	2008	96.5882	37.2445	-	-	SSON_3893*?	-	SSON_3895*?	-	dfrA1.v1_2357*?	aadA_93*	-	tetB.v2_2325*	catA1_2229*	OXA-1_999	-	AKG29_01340	AKG29_01350	strA.v1_2409*	strB.v1_2410	sul2_2284	tetA.v2_2318*	-	-	-	-	0	0	0	0	0
ERR316299	9789_6_90	sh1483 7202647	Baker et al, 2017 (Latin America strains)	include	exclude	exclude	exclude	exclude	exclude	-	5.1.6	5	5.1	5.1.6	-	Costa Rica	Latin America	South and Central America	2008	96.6024	28.6554	-	-	-	-	-	-	-	-	-	-	-	-	-	-	-	-	-	-	-	-	-	-	-	0	0	0	0	0
ERR212344	ERR212344	sh1364_5735456	Baker et al, 2017 (Latin America strains)	include	exclude	exclude	exclude	exclude	exclude	-	3.4.1	3	3.4	3.4.1	Latin America III	Peru	Latin America	South and Central America	1999	96.6048	95.049	-	-	-	-	-	-	-	aadA_93*	-	tetB.v2_2325*	catA1_2229*	OXA-1_999	-	AKG29_01340	AKG29_01350	strA.v1_2409*	strB.v1_2410	sul2_2284	-	-	-	-	-	0	0	0	0	0
ERR1009156	ERR1009156	63061	Baker et al, 2017 (Latin America strains)	include	exclude	exclude	exclude	exclude	exclude	-	5.1.6	5	5.1	5.1.6	-	Venezuela	Latin America	South and Central America	2000	96.6054	100	SSON_3891	SSON_3892*?	-	-	SSON_3895	sat-2_193	dfrA1.v1_2357	aadA_93*	SSON_3897	tetB.v2_2325*	-	-	TEM-183_1675*	-	-	-	-	-	-	-	-	-	-	0	0	0	0	0
ERR200526	8403_8_71	sh1455_5764324	Baker et al, 2017 (Latin America strains)	include	exclude	exclude	exclude	exclude	exclude	-	5.1.6	5	5.1	5.1.6	-	Costa Rica	Latin America	South and Central America	2003	96.6106	99.9972	-	-	-	-	-	-	-	-	-	-	-	-	-	-	-	-	-	-	-	sul1_2283	-	-	-	0	0	0	0	0
ERR316388	ERR316388	ETA_52 7212472	Baker et al, 2017 (Latin America strains)	include	exclude	exclude	exclude	exclude	exclude	-	3.7.18	3	3.7	3.7.18	-	Guatemala	Latin America	South and Central America	2012	96.6154	31.9445	SSON_3891	SSON_3892	SSON_3893	SSON_3894	SSON_3895	sat-2_193	dfrA1.v1_2357	aadA_93*	SSON_3897	-	-	-	-	AKG29_01340	AKG29_01350	strA.v1_2409*	strB.v1_2410	sul2_2284	tetA.v2_2318	-	-	-	-	0	0	0	0	0
ERR1009133	ERR1009133	61027	Baker et al, 2017 (Latin America strains)	include	exclude	exclude	exclude	exclude	exclude	-	5.1.1	5	5.1	5.1.1	-	Venezuela	Latin America	South and Central America	2000	96.6649	99.8642	SSON_3891	SSON_3892	SSON_3893	-	-	sat-2_193	dfrA1.v1_2357	aadA_93*	SSON_3897*	tetB.v2_2325*	-	-	-	-	-	-	-	-	-	-	-	-	-	0	0	0	0	0
ERR316282	9789_6_73	815_132 7202633	Baker et al, 2017 (Latin America strains)	include	exclude	exclude	exclude	exclude	exclude	-	5.1.3	5	5.1	5.1.3	-	Colombia	Latin America	South and Central America	NA	96.683	39.8343	SSON_3891	SSON_3892*?	-	-	SSON_3895	sat-2_193	dfrA1.v1_2357	aadA_93*	SSON_3897	tetB.v2_2325*	-	-	TEM-168_1745*	-	-	-	-	sul2_2284	-	-	-	-	-	0	0	0	0	0
ERR316271	ERR316271	1833_387 7202691	Baker et al, 2017 (Latin America strains)	include	exclude	exclude	exclude	exclude	exclude	-	3.4.1	3	3.4	3.4.1	Latin America III	Colombia	Latin America	South and Central America	NA	96.685	35.0464	SSON_3891*?	-	-	-	-	sat-2_193*?	-	aadA_93*	-	tetB.v2_2325*	catA1_2229*	OXA-1_999	-	AKG29_01340	AKG29_01350?	strA.v1_2409*	strB.v1_2410	sul2_2284	tetA.v2_2318*	-	-	-	-	0	0	0	0	0
ERR1009134	ERR1009134	61046	Baker et al, 2017 (Latin America strains)	include	exclude	exclude	exclude	exclude	exclude	-	5.1.4	5	5.1	5.1.4	-	Venezuela	Latin America	South and Central America	2000	96.693	100	SSON_3891	SSON_3892	SSON_3893	-	-	sat-2_193	dfrA1.v1_2357	aadA_93*	SSON_3897*	tetB.v2_2325*	-	-	-	-	-	-	-	-	-	-	-	-	-	0	0	0	0	0
ERR316370	ERR316370	6B189_11 7212446	Baker et al, 2017 (Latin America strains)	include	exclude	exclude	exclude	exclude	exclude	-	3.4.1	3	3.4	3.4.1	Latin America III	Chile	Latin America	South and Central America	2011	96.7137	94.9021	-	-	-	-	-	-	-	aadA_93*	-	tetB.v2_2325*	catA1_2229*	OXA-1_999	-	AKG29_01340	AKG29_01350	strA.v1_2409*	strB.v1_2410	sul2_2284	-	-	-	-	-	0	0	0	0	0
ERR316222	ERR316222	sha0006 7202673	Baker et al, 2017 (Latin America strains)	include	exclude	exclude	exclude	exclude	exclude	-	3.7.22	3	3.7	3.7.22	-	Paraguay	Latin America	South and Central America	2012	96.7308	44.25	SSON_3891	SSON_3892	SSON_3893	SSON_3894	SSON_3895	sat-2_193	dfrA1.v1_2357	aadA_93*	SSON_3897	-	-	-	-	AKG29_01340	AKG29_01350	strA.v1_2409*	strB.v1_2410	sul2_2284	tetA.v2_2318*	-	-	-	-	0	0	0	0	0
ERR316262	ERR316262	1731_193 7202678	Baker et al, 2017 (Latin America strains)	include	exclude	exclude	exclude	exclude	exclude	-	3.4.1	3	3.4	3.4.1	Latin America III	Colombia	Latin America	South and Central America	2011	96.7634	96.0491	-	-	-	-	-	-	-	aadA_93*	-	tetB.v2_2325*	catA1_2229*	OXA-1_999	-	AKG29_01340	AKG29_01350	strA.v1_2409*	strB.v1_2410	sul2_2284	-	-	-	-	-	0	0	0	0	0
ERR212332	ERR212332	sh1352_5735444	Baker et al, 2017 (Latin America strains)	include	exclude	exclude	exclude	exclude	exclude	-	3.4.1	3	3.4	3.4.1	Latin America III	Peru	Latin America	South and Central America	1999	96.773	95.1375	-	-	-	-	-	-	-	aadA_93*	SSON_3897*?	tetB.v2_2325*	catA1_2229*	OXA-1_999	-	AKG29_01340	AKG29_01350	strA.v1_2409*	strB.v1_2410	sul2_2284	-	-	-	-	-	0	0	0	0	0
ERR212331	ERR212331	sh1351_5735443	Baker et al, 2017 (Latin America strains)	include	exclude	exclude	exclude	exclude	exclude	-	3.4.1	3	3.4	3.4.1	Latin America III	Peru	Latin America	South and Central America	1999	96.7906	95.1755	-	-	-	-	-	-	-	aadA_93*	-	tetB.v2_2325*	catA1_2229*	OXA-1_999	-	AKG29_01340	AKG29_01350	strA.v1_2409*	strB.v1_2410	sul2_2284	-	-	-	-	-	0	0	0	0	0
ERR316306	9803_4_1	sh1490 7212438	Baker et al, 2017 (Latin America strains)	include	exclude	exclude	exclude	exclude	exclude	-	5.1.6	5	5.1	5.1.6	-	Costa Rica	Latin America	South and Central America	2009	96.8051	29.644	-	-	-	-	-	-	-	-	-	-	-	-	-	-	-	-	-	-	-	-	-	-	-	0	0	0	0	0
ERR316305	ERR316305	sh1489 7202719	Baker et al, 2017 (Latin America strains)	include	exclude	exclude	exclude	exclude	exclude	-	3.7.18	3	3.7	3.7.18	-	Costa Rica	Latin America	South and Central America	2009	96.81	30.9115	SSON_3891	SSON_3892	SSON_3893	SSON_3894	SSON_3895	sat-2_193	dfrA1.v1_2357	ant3''-IIa_124*	SSON_3897	-	-	-	TEM-214_1659*	-	-	strA.v1_2409*?	-	-	tetA.v1_2317	sul1_2283	-	-	-	0	0	0	0	0
ERR316231	ERR316231	sha0016 7202686	Baker et al, 2017 (Latin America strains)	include	exclude	exclude	exclude	exclude	exclude	-	3.7.23	3	3.7	3.7.23	-	Paraguay	Latin America	South and Central America	2008	96.8125	60.0179	SSON_3891	SSON_3892	SSON_3893	SSON_3894	SSON_3895	sat-2_193	dfrA1.v1_2357	aadA_93*	SSON_3897	-	-	-	-	-	-	-	-	sul2_2284?	-	-	-	-	-	0	0	0	0	0
ERR316276	ERR316276	1799_324 7202656	Baker et al, 2017 (Latin America strains)	include	exclude	exclude	exclude	exclude	exclude	-	3.4.1	3	3.4	3.4.1	Latin America III	Colombia	Latin America	South and Central America	NA	96.8268	38.348	-	-	-	-	-	-	-	aadA_93*	-	tetB.v2_2325*	catA1_2229*	OXA-1_999	-	AKG29_01340	AKG29_01350	strA.v1_2409*	strB.v1_2410	sul2_2284	-	-	-	-	-	0	0	1	0	0
ERR316227	ERR316227	sha0011 7202638	Baker et al, 2017 (Latin America strains)	include	exclude	exclude	exclude	exclude	exclude	-	3.7.22	3	3.7	3.7.22	-	Paraguay	Latin America	South and Central America	2010	96.8363	39.6707	SSON_3891	SSON_3892	SSON_3893	SSON_3894	SSON_3895	sat-2_193	dfrA1.v1_2357	aadA_93*	SSON_3897	-	-	-	-	AKG29_01340	AKG29_01350	strA.v1_2409*	strB.v1_2410	sul2_2284	tetA.v2_2318*	-	-	-	-	0	0	0	0	0
ERR316278	ERR316278	1442_168 7202680	Baker et al, 2017 (Latin America strains)	include	exclude	exclude	exclude	exclude	exclude	-	3.4.1	3	3.4	3.4.1	Latin America III	Colombia	Latin America	South and Central America	2009	96.8435	31.901	-	-	-	-	-	-	-	aadA_93*	-	tetB.v2_2325*	catA1_2229*	OXA-1_999	-	AKG29_01340	AKG29_01350	strA.v1_2409*	strB.v1_2410	sul2_2284	-	-	-	-	-	0	0	0	0	0
ERR1009143	ERR1009143	62906	Baker et al, 2017 (Latin America strains)	include	exclude	exclude	exclude	exclude	exclude	-	5.1.1	5	5.1	5.1.1	-	Venezuela	Latin America	South and Central America	2000	96.8457	99.8591	SSON_3891	SSON_3892	SSON_3893	-	-	sat-2_193	dfrA1.v1_2357	aadA_93*	SSON_3897*	tetB.v2_2325*	-	-	-	-	-	-	-	-	-	-	-	-	-	0	0	0	0	0
ERR200550	8403_8_95	sh1479_5764349	Baker et al, 2017 (Latin America strains)	include	exclude	exclude	exclude	exclude	exclude	-	5.1.6	5	5.1	5.1.6	-	Costa Rica	Latin America	South and Central America	2007	96.8971	28.6629	SSON_3891	SSON_3892*?	-	-	SSON_3895	sat-2_193	dfrA1.v1_2357	aadA_93*	SSON_3897	tetB.v2_2325*	-	-	TEM-150_1641*	-	-	-	-	sul2_2284	-	-	-	-	-	0	1	0	0	0
ERR316283	9789_6_74	1452_189 7202645	Baker et al, 2017 (Latin America strains)	include	exclude	exclude	exclude	exclude	exclude	-	5.1.1	5	5.1	5.1.1	-	Colombia	Latin America	South and Central America	2009	96.9188	29.0586	SSON_3891	SSON_3892	SSON_3893	-	-	sat-2_193	dfrA1.v1_2357	aadA_93*	SSON_3897*	tetB.v2_2325*	-	-	-	-	-	-	-	sul2_2284	-	-	-	-	-	0	0	0	0	0
ERR1009141	ERR1009141	62881	Baker et al, 2017 (Latin America strains)	include	exclude	exclude	exclude	exclude	exclude	-	5.1.1	5	5.1	5.1.1	-	Venezuela	Latin America	South and Central America	2000	96.9524	99.8633	SSON_3891	SSON_3892	SSON_3893	-	-	sat-2_193	dfrA1.v1_2357	aadA_93*	SSON_3897*	tetB.v2_2325*	-	-	-	-	-	-	-	-	-	-	-	-	-	0	0	0	0	0
ERR1009138	ERR1009138	52152	Baker et al, 2017 (Latin America strains)	include	exclude	exclude	exclude	exclude	exclude	-	5.1.5	5	5.1	5.1.5	-	Venezuela	Latin America	South and Central America	1997	96.9544	99.9972	SSON_3891	SSON_3892*?	-	-	SSON_3895	sat-2_193	dfrA1.v1_2357	aadA_93*	SSON_3897	tetB.v2_2325*	-	-	TEM-150_1641*	-	-	-	-	-	-	-	-	-	-	0	0	0	0	0
ERR316365	ERR316365	1326_11 7212481	Baker et al, 2017 (Latin America strains)	include	exclude	exclude	exclude	exclude	exclude	-	3.4.1	3	3.4	3.4.1	Latin America III	Chile	Latin America	South and Central America	2011	97	95.2575	-	-	-	-	-	-	-	aadA_93*	-	tetB.v2_2325*	catA1_2229*	OXA-1_999	-	AKG29_01340	AKG29_01350	strA.v1_2409*	strB.v1_2410	sul2_2284	-	-	-	-	-	0	0	0	0	0
ERR316232	ERR316232	sha0017 7202698	Baker et al, 2017 (Latin America strains)	include	exclude	exclude	exclude	exclude	exclude	-	3.7.22	3	3.7	3.7.22	-	Paraguay	Latin America	South and Central America	2008	97.0155	34.5116	SSON_3891	SSON_3892	SSON_3893	SSON_3894	SSON_3895	sat-2_193	dfrA1.v1_2357	aadA_93*	SSON_3897	-	-	-	-	AKG29_01340	AKG29_01350	strA.v1_2409*	strB.v1_2410	sul2_2284	tetA.v2_2318*	-	-	-	-	0	0	0	0	0
ERR212337	ERR212337	sh1357_5735449	Baker et al, 2017 (Latin America strains)	include	exclude	exclude	exclude	exclude	exclude	-	3.4.1	3	3.4	3.4.1	Latin America III	Peru	Latin America	South and Central America	1999	97.0292	95.0926	-	-	-	-	-	-	-	aadA_93*	-	tetB.v2_2325*	catA1_2229*	OXA-1_999	-	AKG29_01340	AKG29_01350	strA.v1_2409*	strB.v1_2410	sul2_2284	-	-	-	-	-	0	0	0	0	0
ERR316348	ERR316348	903_10 7212467	Baker et al, 2017 (Latin America strains)	include	exclude	exclude	exclude	exclude	exclude	-	3.7.22	3	3.7	3.7.22	-	Chile	Latin America	South and Central America	2010	97.0372	26.1996	SSON_3891	SSON_3892	SSON_3893	SSON_3894	SSON_3895	sat-2_193	dfrA1.v1_2357	aadA_93*	SSON_3897	-	-	-	-	AKG29_01340	AKG29_01350	strA.v1_2409*	strB.v1_2410	sul2_2284	tetA.v2_2318	-	-	-	-	0	0	0	0	0
ERR316279	ERR316279	1470_5 7202692	Baker et al, 2017 (Latin America strains)	include	exclude	exclude	exclude	exclude	exclude	-	3.4.1	3	3.4	3.4.1	Latin America III	Colombia	Latin America	South and Central America	2010	97.0538	35.172	-	-	-	-	-	-	-	aadA_93*	-	tetB.v2_2325*	catA1_2229*	OXA-1_999	TEM-1_1667*?	AKG29_01340	AKG29_01350	strA.v1_2409*	strB.v1_2410	sul2_2284	tetA.v2_2318*?	-	-	-	-	0	0	0	0	0
ERR316286	9789_6_77	912_306 7202681	Baker et al, 2017 (Latin America strains)	include	exclude	exclude	exclude	exclude	exclude	-	5.1.1	5	5.1	5.1.1	-	Colombia	Latin America	South and Central America	NA	97.0684	35.121	SSON_3891	SSON_3892	SSON_3893	-	-	sat-2_193	dfrA1.v1_2357	aadA_93*	SSON_3897*	tetB.v2_2325*	-	-	-	-	-	-	-	sul2_2284	-	-	-	-	-	0	0	0	0	0
ERR316396	ERR316396	Sh_614 7212473	Baker et al, 2017 (Latin America strains)	include	exclude	exclude	exclude	exclude	exclude	-	3.7.18	3	3.7	3.7.18	-	Guatemala	Latin America	South and Central America	2011	97.0943	29.6231	SSON_3891	SSON_3892	SSON_3893	SSON_3894	SSON_3895	sat-2_193	dfrA1.v1_2357	aadA_93*	SSON_3897	-	-	-	-	AKG29_01340	AKG29_01350	strA.v1_2409*	strB.v1_2410	sul2_2284	tetA.v2_2318	-	-	-	-	0	0	0	0	0
ERR316247	9789_6_38	328_140 7202688	Baker et al, 2017 (Latin America strains)	include	exclude	exclude	exclude	exclude	exclude	-	5.1.1	5	5.1	5.1.1	-	Colombia	Latin America	South and Central America	NA	97.0964	54.3893	-	-	-	-	-	-	-	-	-	tetB.v2_2325*	-	-	TEM-30_1690*	-	-	strA.v1_2409*	strB.v1_2410*	sul2_2284	-	-	-	-	-	0	0	0	0	0
ERR316350	ERR316350	1008_10 7212491	Baker et al, 2017 (Latin America strains)	include	exclude	exclude	exclude	exclude	exclude	-	3.4.1	3	3.4	3.4.1	Latin America III	Chile	Latin America	South and Central America	2010	97.1067	95.1041	-	-	-	-	-	-	-	aadA_93*	-	tetB.v2_2325*	catA1_2229*	OXA-1_999	-	AKG29_01340	AKG29_01350	strA.v1_2409*	strB.v1_2410	sul2_2284	tetA.v2_2318	-	-	-	-	0	0	0	0	0
ERR200515	ERR200515	sh1444_5764314	Baker et al, 2017 (Latin America strains)	include	exclude	exclude	exclude	exclude	exclude	-	3.7.23	3	3.7	3.7.23	-	Argentina	Latin America	South and Central America	2008	97.2692	25.6162	SSON_3891	SSON_3892	SSON_3893	SSON_3894	SSON_3895	sat-2_193	dfrA1.v1_2357	aadA_93*	SSON_3897	-	-	-	-	AKG29_01340	AKG29_01350	strA.v1_2409*	strB.v1_2410	sul2_2284	tetA.v2_2318	-	-	-	-	0	0	0	0	0
ERR200544	8403_8_89	sh1473_5764343	Baker et al, 2017 (Latin America strains)	include	exclude	exclude	exclude	exclude	exclude	-	5.1.6	5	5.1	5.1.6	-	Costa Rica	Latin America	South and Central America	2006	97.3153	29.219	SSON_3891	SSON_3892*?	-	-	SSON_3895	sat-2_193	dfrA1.v1_2357	aadA_93*	SSON_3897	tetB.v2_2325*	-	-	TEM-150_1641*	-	-	-	-	sul2_2284	-	-	-	-	-	0	1	0	0	0
ERR316245	ERR316245	sha0030 7202664	Baker et al, 2017 (Latin America strains)	include	exclude	exclude	exclude	exclude	exclude	-	3.7.22	3	3.7	3.7.22	-	Paraguay	Latin America	South and Central America	2012	97.3264	37.6551	SSON_3891	SSON_3892	SSON_3893	SSON_3894	SSON_3895	sat-2_193	dfrA1.v1_2357	ant3''-IIa_124*?	SSON_3897	-	-	-	-	AKG29_01340	AKG29_01350	strA.v1_2409*	strB.v1_2410	sul2_2284	tetA.v2_2318*	-	-	-	-	0	0	0	0	0
ERR316248	9789_6_39	330_142 7202700	Baker et al, 2017 (Latin America strains)	include	exclude	exclude	exclude	exclude	exclude	-	5.1.1	5	5.1	5.1.1	-	Colombia	Latin America	South and Central America	NA	97.3436	44.8187	-	-	-	-	-	-	-	-	-	tetB.v2_2325*	-	-	TEM-206_1678*	-	-	strA.v1_2409*	strB.v1_2410*	sul2_2284	-	-	-	-	-	0	0	0	0	0
ERR212338	8489_1_70	sh1358_5735450	Baker et al, 2017 (Latin America strains)	include	exclude	exclude	exclude	exclude	exclude	-	5.1.2	5	5.1	5.1.2	-	Peru	Latin America	South and Central America	1999	97.3589	76.7062	SSON_3891	SSON_3892*?	-	-	SSON_3895	sat-2_193	dfrA1.v1_2357	aadA_93*	SSON_3897	tetB.v2_2325*	-	-	TEM-150_1641*	AKG29_01340?	-	strA.v1_2409*?	strB.v1_2410*?	sul2_2284	-	-	-	-	-	0	0	0	0	0
ERR316375	ERR316375	ETA_39 7212506	Baker et al, 2017 (Latin America strains)	include	exclude	exclude	exclude	exclude	exclude	-	3.7.18	3	3.7	3.7.18	-	Guatemala	Latin America	South and Central America	2012	97.3735	35.5418	SSON_3891	SSON_3892	SSON_3893	SSON_3894	SSON_3895	sat-2_193	dfrA1.v1_2357	aadA_93*	SSON_3897	-	-	-	-	AKG29_01340	AKG29_01350	strA.v1_2409*	strB.v1_2410	sul2_2284	tetA.v2_2318	-	-	-	-	0	0	0	0	0
ERR316374	ERR316374	ETA_38 7212494	Baker et al, 2017 (Latin America strains)	include	exclude	exclude	exclude	exclude	exclude	-	3.7.18	3	3.7	3.7.18	-	Guatemala	Latin America	South and Central America	2012	97.3748	40.6671	SSON_3891	SSON_3892	SSON_3893	SSON_3894	SSON_3895	sat-2_193	dfrA1.v1_2357	aadA_93*	SSON_3897	-	-	-	-	AKG29_01340	AKG29_01350	strA.v1_2409*	strB.v1_2410	sul2_2284	tetA.v2_2318	-	-	-	-	0	0	0	0	0
ERR316269	ERR316269	1760_250 7202667	Baker et al, 2017 (Latin America strains)	include	exclude	exclude	exclude	exclude	exclude	-	3.4.1	3	3.4	3.4.1	Latin America III	Colombia	Latin America	South and Central America	2011	97.4062	33.2728	SSON_3891*?	-	-	SSON_3894*?	SSON_3895*?	sat-2_193*?	-	aadA_93*	SSON_3897*?	tetB.v2_2325*	catA1_2229*	OXA-1_999	-	AKG29_01340	AKG29_01350	strA.v1_2409*	strB.v1_2410	sul2_2284	tetA.v2_2318*?	-	-	-	-	0	0	1	0	0
ERR316389	ERR316389	ETA_53 7212484	Baker et al, 2017 (Latin America strains)	include	exclude	exclude	exclude	exclude	exclude	-	3.7.18	3	3.7	3.7.18	-	Guatemala	Latin America	South and Central America	2012	97.4162	35.4134	SSON_3891	SSON_3892	SSON_3893	SSON_3894	SSON_3895	sat-2_193	dfrA1.v1_2357	aadA_93*	SSON_3897	-	-	-	-	-	AKG29_01350?	-	-	sul2_2284*?	-	-	-	-	-	0	0	0	0	0
ERR1009145	ERR1009145	62855	Baker et al, 2017 (Latin America strains)	include	exclude	exclude	exclude	exclude	exclude	-	5.1.1	5	5.1	5.1.1	-	Venezuela	Latin America	South and Central America	2000	97.5219	99.823	SSON_3891	SSON_3892	SSON_3893	-	-	sat-2_193	dfrA1.v1_2357	aadA_93*	SSON_3897*	tetB.v2_2325*	-	-	-	-	-	-	-	-	-	-	-	-	-	0	0	0	0	0
ERR200516	ERR200516	sh1445_5764315	Baker et al, 2017 (Latin America strains)	include	exclude	exclude	exclude	exclude	exclude	-	2.10.3	2	2.10	2.10.3	Latin America IIa	Argentina	Latin America	South and Central America	2004	97.6374	25.2361	-	-	-	-	-	-	-	-	-	-	-	-	-	-	-	-	-	-	-	-	-	-	-	0	0	0	0	0
ERR316251	9789_6_42	1315_174 7202641	Baker et al, 2017 (Latin America strains)	include	exclude	exclude	exclude	exclude	exclude	-	5.1.6	5	5.1	5.1.6	-	Colombia	Latin America	South and Central America	2008	97.7948	37.9035	-	-	-	-	SSON_3895	sat-2_193	dfrA1.v1_2357	aadA_93*	SSON_3897	tetB.v2_2325*	-	-	-	-	-	-	-	sul2_2284	tetA.v2_2318*?	-	-	-	-	0	0	0	0	0
ERR316291	9789_6_82	1170_240 7202646	Baker et al, 2017 (Latin America strains)	include	exclude	exclude	exclude	exclude	exclude	-	5.1.6	5	5.1	5.1.6	-	Colombia	Latin America	South and Central America	NA	97.8304	34.2001	-	-	-	-	-	-	-	-	-	-	-	-	-	AKG29_01340?	-	-	-	sul2_2284*?	-	-	-	-	-	0	0	0	0	0
ERR316362	ERR316362	752_11 7212445	Baker et al, 2017 (Latin America strains)	include	exclude	exclude	exclude	exclude	exclude	-	3.7.25	3	3.7	3.7.25	-	Chile	Latin America	South and Central America	2011	97.9126	28.6351	SSON_3891	SSON_3892	SSON_3893	SSON_3894	SSON_3895	sat-2_193	dfrA1.v1_2357	aadA_93*	SSON_3897	-	-	-	-	AKG29_01340	AKG29_01350	strA.v1_2409*	strB.v1_2410	sul2_2284	tetA.v2_2318	-	-	-	-	0	0	0	0	0
ERR316346	ERR316346	723_10 7212443	Baker et al, 2017 (Latin America strains)	include	exclude	exclude	exclude	exclude	exclude	-	3.4.1	3	3.4	3.4.1	Latin America III	Chile	Latin America	South and Central America	2010	98.1151	37.9972	-	-	-	-	-	-	-	aadA_93*	-	tetB.v2_2325*	catA1_2229*	OXA-1_999	-	AKG29_01340?	-	strA.v1_2409*?	strB.v1_2410*?	sul2_2284?	tetA.v2_2318*?	-	-	-	-	0	0	0	0	0
ERR316218	ERR316218	sha0002 7202625	Baker et al, 2017 (Latin America strains)	include	exclude	exclude	exclude	exclude	exclude	-	3.4.3	3	3.4	3.4.3	Latin America III	Paraguay	Latin America	South and Central America	2011	98.1441	95.4995	SSON_3891*?	SSON_3892*?	-	-	SSON_3895*?	-	-	aadA_93*?	-	-	-	-	-	AKG29_01340	AKG29_01350	strA.v1_2409*	strB.v1_2410	sul2_2284	tetA.v2_2318*	-	-	-	-	0	0	0	0	0
ERR316249	9789_6_40	1313_123 7202712	Baker et al, 2017 (Latin America strains)	include	exclude	exclude	exclude	exclude	exclude	-	5.1.1	5	5.1	5.1.1	-	Colombia	Latin America	South and Central America	2008	98.2566	32.8492	SSON_3891	SSON_3892	SSON_3893	-	-	sat-2_193	dfrA1.v1_2357	aadA_93*	SSON_3897*	tetB.v2_2325*	-	-	-	AKG29_01340*?	AKG29_01350?	-	-	sul2_2284	-	-	-	-	-	0	0	0	0	0
ERR316386	ERR316386	ETA_50 7212448	Baker et al, 2017 (Latin America strains)	include	exclude	exclude	exclude	exclude	exclude	-	3.7.18	3	3.7	3.7.18	-	Guatemala	Latin America	South and Central America	2012	98.2626	29.7501	SSON_3891	SSON_3892*	SSON_3893	SSON_3894	SSON_3895	sat-2_193	dfrA1.v1_2357	aadA_93*	SSON_3897	-	-	-	-	AKG29_01340	AKG29_01350	strA.v1_2409*	strB.v1_2410	sul2_2284	tetA.v2_2318	-	-	-	-	0	0	0	0	0
ERR212339	ERR212339	sh1359_5735451	Baker et al, 2017 (Latin America strains)	include	exclude	exclude	exclude	exclude	exclude	-	2.11.1	2	2.11	2.11.1	Latin America IIb	Peru	Latin America	South and Central America	1999	98.2844	72.7164	-	-	-	-	-	-	-	aadA_93	-	-	catA1_2229*	-	-	-	-	-	-	-	tetA.v1_2317	sul1_2283	-	-	-	0	0	0	0	0
ERR200522	ERR200522	sh1451_5764321	Baker et al, 2017 (Latin America strains)	include	exclude	exclude	exclude	exclude	exclude	-	2.12.1	2	2.12	2.12.1	Latin America IIb	Costa Rica	Latin America	South and Central America	2002	98.299	26.0439	SSON_3891	SSON_3892	SSON_3893	SSON_3894	SSON_3895	sat-2_193	dfrA1.v1_2357	aadA_93*	SSON_3897	-	-	-	TEM-206_1678*	-	-	-	-	sul2_2284	-	-	-	-	-	0	0	0	0	0
ERR200462	ERR200462	sh1391_5764261	Baker et al, 2017 (Latin America strains)	include	exclude	exclude	exclude	exclude	exclude	-	3.4.1	3	3.4	3.4.1	Latin America III	Peru	Latin America	South and Central America	2011	98.3032	30.1635	-	-	-	-	-	-	-	aadA_93*	SSON_3897*?	tetB.v2_2325*	catA1_2229*	OXA-1_999	-	AKG29_01340	AKG29_01350	strA.v1_2409*	strB.v1_2410	sul2_2284	-	-	-	-	-	0	0	0	0	0
ERR1009144	ERR1009144	62845	Baker et al, 2017 (Latin America strains)	include	exclude	exclude	exclude	exclude	exclude	-	2.10.1	2	2.10	2.10.1	Latin America IIa	Venezuela	Latin America	South and Central America	2000	98.3177	99.9583	SSON_3891	SSON_3892	SSON_3893	SSON_3894	SSON_3895	sat-2_193	dfrA1.v1_2357	aadA_93*	SSON_3897	tetB.v2_2325*	-	-	TEM-30_1690*	-	-	strA.v1_2409*	strB.v1_2410*	-	-	-	-	-	-	0	0	0	0	0
ERR1009135	ERR1009135	61047	Baker et al, 2017 (Latin America strains)	include	exclude	exclude	exclude	exclude	exclude	-	2.10.1	2	2.10	2.10.1	Latin America IIa	Venezuela	Latin America	South and Central America	2000	98.6047	99.6876	SSON_3891	SSON_3892	SSON_3893	SSON_3894	SSON_3895	sat-2_193	dfrA1.v1_2357	aadA_93*	SSON_3897	-	-	-	-	-	-	-	-	-	-	-	-	-	-	0	0	0	0	0
ERR316317	ERR316317	UR_SH_04 7212475	Baker et al, 2017 (Latin America strains)	include	exclude	exclude	exclude	exclude	exclude	-	2.11.2	2	2.11	2.11.2	Latin America IIb	Uruguay	Latin America	South and Central America	2003	98.6139	82.6661	-	-	-	-	-	-	-	-	-	-	-	-	-	-	-	-	-	sul2_2284*?	-	-	-	-	-	0	0	0	0	0
ERR1009155	ERR1009155	63247	Baker et al, 2017 (Latin America strains)	include	exclude	exclude	exclude	exclude	exclude	-	2.10.1	2	2.10	2.10.1	Latin America IIa	Venezuela	Latin America	South and Central America	1999	98.6655	99.6881	SSON_3891	SSON_3892	SSON_3893	SSON_3894	SSON_3895	sat-2_193	dfrA1.v1_2357	aadA15_101*?	SSON_3897	-	-	-	-	-	-	-	-	-	-	-	-	-	-	0	0	0	0	0
ERR200546	ERR200546	sh1475_5764345	Baker et al, 2017 (Latin America strains)	include	exclude	exclude	exclude	exclude	exclude	-	2.12.4	2	2.12	2.12.4	Latin America IIb	Costa Rica	Latin America	South and Central America	2007	98.7096	29.9865	SSON_3891	SSON_3892	SSON_3893	SSON_3894	SSON_3895	sat-2_193	dfrA1.v1_2357	aadA_93*	SSON_3897	tetB.v2_2325*	-	-	-	-	-	-	-	-	-	sul1_2283*	-	-	-	0	0	0	0	0
ERR316340	ERR316340	UR_SH_63 7212466	Baker et al, 2017 (Latin America strains)	include	exclude	exclude	exclude	exclude	exclude	-	2.11.2	2	2.11	2.11.2	Latin America IIb	Uruguay	Latin America	South and Central America	2010	98.713	98.8391	-	-	-	-	-	-	-	-	-	-	-	-	-	-	-	-	-	-	-	-	-	-	-	0	0	0	0	0
ERR200456	ERR200456	sh1385_5764255	Baker et al, 2017 (Latin America strains)	include	exclude	exclude	exclude	exclude	exclude	-	3.4.1	3	3.4	3.4.1	Latin America III	Peru	Latin America	South and Central America	2011	98.726	95.0782	SSON_3891*?	SSON_3892*?	-	-	-	-	-	aadA_93*	-	tetB.v2_2325*	catA1_2229*	OXA-1_999	-	AKG29_01340	AKG29_01350	strA.v1_2409*	strB.v1_2410	sul2_2284	tetA.v1_2317*?	-	-	-	-	0	0	0	0	0
ERR200540	ERR200540	sh1469_5764339	Baker et al, 2017 (Latin America strains)	include	exclude	exclude	exclude	exclude	exclude	-	2.12.4	2	2.12	2.12.4	Latin America IIb	Costa Rica	Latin America	South and Central America	2006	98.7422	35.6716	SSON_3891	SSON_3892	SSON_3893	SSON_3894	SSON_3895	sat-2_193	dfrA1.v1_2357	aadA_93*	SSON_3897	tetB.v2_2325*	-	-	-	-	-	-	-	sul2_2284	-	-	-	-	-	0	0	0	0	0
ERR200460	ERR200460	sh1389_5764259	Baker et al, 2017 (Latin America strains)	include	exclude	exclude	exclude	exclude	exclude	-	3.4.1	3	3.4	3.4.1	Latin America III	Peru	Latin America	South and Central America	2011	98.7607	60.6644	-	-	-	-	-	-	-	aadA_93*	-	tetB.v2_2325*	catA1_2229*	OXA-1_999	-	AKG29_01340	AKG29_01350	strA.v1_2409*	strB.v1_2410	sul2_2284	-	-	-	-	-	0	0	0	0	0
ERR200525	ERR200525	sh1454_5764324	Baker et al, 2017 (Latin America strains)	include	exclude	exclude	exclude	exclude	exclude	-	2.12.1	2	2.12	2.12.1	Latin America IIb	Costa Rica	Latin America	South and Central America	2003	98.7719	43.0223	SSON_3891	SSON_3892	SSON_3893	SSON_3894	SSON_3895	-	dfrA1.v1_2357	aadA_93*	SSON_3897	-	-	-	TEM-206_1678*	-	-	-	-	sul2_2284	-	-	-	-	-	0	0	0	0	0
ERR200503	ERR200503	sh1432_5764302	Baker et al, 2017 (Latin America strains)	include	exclude	exclude	exclude	exclude	exclude	-	2.11.1	2	2.11	2.11.1	Latin America IIb	Argentina	Latin America	South and Central America	2005	98.7754	25.3121	-	-	-	-	-	-	-	-	-	-	-	-	-	-	-	-	-	-	-	-	-	-	-	0	0	0	0	0
ERR316309	ERR316309	sh1493 7212474	Baker et al, 2017 (Latin America strains)	include	exclude	exclude	exclude	exclude	exclude	-	2.12.4	2	2.12	2.12.4	Latin America IIb	Costa Rica	Latin America	South and Central America	2009	98.7855	31.9376	SSON_3891	SSON_3892	SSON_3893	-	SSON_3895	sat-2_193	dfrA1.v1_2357	aadA_93*	SSON_3897	tetB.v2_2325*	-	-	-	-	-	-	-	-	-	sul1_2283*	-	-	-	0	0	0	0	0
ERR200533	ERR200533	sh1462_5764332	Baker et al, 2017 (Latin America strains)	include	exclude	exclude	exclude	exclude	exclude	-	2.12.4	2	2.12	2.12.4	Latin America IIb	Costa Rica	Latin America	South and Central America	2004	98.8	34.2724	SSON_3891	SSON_3892	SSON_3893	SSON_3894	SSON_3895	sat-2_193	-	aadA_93*	SSON_3897	tetB.v2_2325*	-	-	TEM-217_1662*	-	-	strA.v1_2409*	strB.v1_2410*	sul2_2284	-	-	-	-	-	0	0	0	0	0
ERR200530	ERR200530	sh1459_5764329	Baker et al, 2017 (Latin America strains)	include	exclude	exclude	exclude	exclude	exclude	-	2.12.4	2	2.12	2.12.4	Latin America IIb	Costa Rica	Latin America	South and Central America	2004	98.8204	37.5536	SSON_3891	SSON_3892	SSON_3893	SSON_3894	SSON_3895	sat-2_193	dfrA1.v1_2357	aadA_93*	SSON_3897	tetB.v2_2325*	-	-	TEM-206_1678*	-	-	strA.v1_2409*	strB.v1_2410*	sul2_2284	-	-	-	-	-	0	0	0	0	0
ERR316307	ERR316307	sh1491 7212450	Baker et al, 2017 (Latin America strains)	include	exclude	exclude	exclude	exclude	exclude	-	2.12.4	2	2.12	2.12.4	Latin America IIb	Costa Rica	Latin America	South and Central America	2009	98.8212	29.9693	SSON_3891	SSON_3892	SSON_3893	SSON_3894	SSON_3895*	sat-2_193	dfrA1.v1_2357	aadA_93*	SSON_3897	tetB.v2_2325*	-	-	-	-	-	-	-	-	-	sul1_2283*	-	-	-	0	0	0	0	0
ERR200524	8403_8_69	sh1453_5764323	Baker et al, 2017 (Latin America strains)	include	exclude	exclude	exclude	exclude	exclude	-	5.1.6	5	5.1	5.1.6	-	Costa Rica	Latin America	South and Central America	2003	98.8458	71.3237	-	-	-	-	-	-	-	-	-	-	-	-	TEM-217_1662*	-	-	strA.v1_2409*	strB.v1_2410*	sul2_2284	-	-	-	-	-	0	0	0	0	0
ERR316390	ERR316390	ETA_149 7212496	Baker et al, 2017 (Latin America strains)	include	exclude	exclude	exclude	exclude	exclude	-	3.7.18	3	3.7	3.7.18	-	Guatemala	Latin America	South and Central America	2012	98.8584	89.5502	SSON_3891	SSON_3892	SSON_3893	SSON_3894	SSON_3895	sat-2_193	dfrA1.v1_2357	aadA_93*	SSON_3897	-	-	-	-	AKG29_01340	AKG29_01350	strA.v1_2409*	strB.v1_2410	sul2_2284	tetA.v2_2318	-	-	-	-	0	0	0	0	0
ERR200528	ERR200528	sh1457_5764327	Baker et al, 2017 (Latin America strains)	include	exclude	exclude	exclude	exclude	exclude	-	2.10.6	2	2.10	2.10.6	Latin America IIa	Costa Rica	Latin America	South and Central America	2003	98.8585	27.5107	-	-	-	-	-	-	-	-	-	-	-	-	-	-	AKG29_01350?	-	-	-	-	-	-	-	-	0	0	0	0	0
ERR316397	ERR316397	Sh_710 7212485	Baker et al, 2017 (Latin America strains)	include	exclude	exclude	exclude	exclude	exclude	-	2.12.4	2	2.12	2.12.4	Latin America IIb	Guatemala	Latin America	South and Central America	NA	98.8597	99.7224	SSON_3891	SSON_3892	SSON_3893	SSON_3894	SSON_3895	sat-2_193	dfrA1.v1_2357	aadA_93*	SSON_3897	tetB.v2_2325*	-	-	-	-	-	-	-	-	-	sul1_2283*	-	-	-	0	0	0	0	0
ERR316381	ERR316381	ETA_45 7212483	Baker et al, 2017 (Latin America strains)	include	exclude	exclude	exclude	exclude	exclude	-	2.12.4	2	2.12	2.12.4	Latin America IIb	Guatemala	Latin America	South and Central America	2012	98.8872	86.25	SSON_3891	SSON_3892	SSON_3893	SSON_3894	SSON_3895	sat-2_193	dfrA1.v1_2357	aadA1.v1_94*	SSON_3897	tetB.v2_2325*	-	-	-	-	AKG29_01350*?	-	-	-	-	sul1_2283*	-	-	-	0	0	0	0	0
ERR200508	ERR200508	sh1437_5764307	Baker et al, 2017 (Latin America strains)	include	exclude	exclude	exclude	exclude	exclude	-	2.9.2	2	2.9	2.9.2	Latin America IIa	Argentina	Latin America	South and Central America	2009	98.9118	25.124	-	-	-	-	-	-	-	-	-	-	-	-	-	AKG29_01340	AKG29_01350	strA.v1_2409*	strB.v1_2410	sul2_2284	-	-	-	-	-	0	0	0	0	0
ERR316311	ERR316311	sh1495 7212498	Baker et al, 2017 (Latin America strains)	include	exclude	exclude	exclude	exclude	exclude	-	2.12.1	2	2.12	2.12.1	Latin America IIb	Costa Rica	Latin America	South and Central America	2010	98.915	25.5698	SSON_3891	SSON_3892	SSON_3893	SSON_3894	SSON_3895	sat-2_193	dfrA1.v1_2357	aadA_93*	SSON_3897	-	-	-	TEM-206_1678*	-	-	-	-	sul2_2284	-	-	-	-	-	0	0	0	0	0
ERR200549	ERR200549	sh1478_5764348	Baker et al, 2017 (Latin America strains)	include	exclude	exclude	exclude	exclude	exclude	-	2.12.1	2	2.12	2.12.1	Latin America IIb	Costa Rica	Latin America	South and Central America	2007	98.916	25.1763	SSON_3891	SSON_3892	SSON_3893	SSON_3894	SSON_3895	sat-2_193	dfrA1.v1_2357	aadA_93*	SSON_3897	-	-	-	TEM-206_1678*	-	-	-	-	sul2_2284	-	-	-	-	-	0	0	0	0	0
ERR200539	ERR200539	sh1468_5764338	Baker et al, 2017 (Latin America strains)	include	exclude	exclude	exclude	exclude	exclude	-	2.12.4	2	2.12	2.12.4	Latin America IIb	Costa Rica	Latin America	South and Central America	2005	98.9206	99.7238	SSON_3891	SSON_3892	SSON_3893*	SSON_3894	SSON_3895	sat-2_193	dfrA1.v1_2357	aadA_93*	SSON_3897	tetB.v2_2325*	-	-	-	-	-	-	-	-	-	sul1_2283*	-	-	-	0	0	0	0	0
ERR200513	ERR200513	sh1442_5764312	Baker et al, 2017 (Latin America strains)	include	exclude	exclude	exclude	exclude	exclude	-	2.10.3	2	2.10	2.10.3	Latin America IIa	Argentina	Latin America	South and Central America	2004	98.9251	25.1972	-	-	-	-	-	-	-	-	-	-	-	-	-	-	-	-	-	-	-	-	-	-	-	0	0	0	0	0
ERR316301	ERR316301	sh1485 7202671	Baker et al, 2017 (Latin America strains)	include	exclude	exclude	exclude	exclude	exclude	-	2.12.1	2	2.12	2.12.1	Latin America IIb	Costa Rica	Latin America	South and Central America	2008	98.9383	32.0395	SSON_3891	SSON_3892	SSON_3893	SSON_3894	SSON_3895	sat-2_193*	-	aadA24_108*?	SSON_3897	-	-	-	TEM-214_1659*	-	-	-	-	-	tetA.v2_2318*	sul1_2283	-	-	-	0	0	0	0	0
ERR316287	ERR316287	1518_190 7202693	Baker et al, 2017 (Latin America strains)	include	exclude	exclude	exclude	exclude	exclude	-	2.10.1	2	2.10	2.10.1	Latin America IIa	Colombia	Latin America	South and Central America	2010	98.9422	33.0971	-	-	-	-	-	-	dfrA1.v1_2357	-	-	-	-	-	-	-	-	strA.v1_2409*	strB.v1_2410	sul2_2284	-	-	-	-	-	0	0	0	0	0
ERR200551	ERR200551	sh1480_5764350	Baker et al, 2017 (Latin America strains)	include	exclude	exclude	exclude	exclude	exclude	-	2.12.1	2	2.12	2.12.1	Latin America IIb	Costa Rica	Latin America	South and Central America	2008	98.9442	25.2964	SSON_3891	SSON_3892	SSON_3893	SSON_3894	SSON_3895	-	dfrA1.v1_2357	aadA_93*	SSON_3897	-	-	-	TEM-214_1659*	-	-	-	-	sul2_2284	-	-	-	-	-	0	0	0	0	0
ERR316303	ERR316303	sh1487 7202695	Baker et al, 2017 (Latin America strains)	include	exclude	exclude	exclude	exclude	exclude	-	2.12.1	2	2.12	2.12.1	Latin America IIb	Costa Rica	Latin America	South and Central America	2008	98.9463	26.9833	SSON_3891	SSON_3892	SSON_3893	SSON_3894	SSON_3895	sat-2_193	dfrA1.v1_2357	aadA_93*	SSON_3897	-	-	-	TEM-206_1678*	-	AKG29_01350?	-	-	sul2_2284	-	-	-	-	-	0	0	0	0	0
ERR200545	ERR200545	sh1474_5764344	Baker et al, 2017 (Latin America strains)	include	exclude	exclude	exclude	exclude	exclude	-	2.12.4	2	2.12	2.12.4	Latin America IIb	Costa Rica	Latin America	South and Central America	2007	98.9463	28.8246	SSON_3891	SSON_3892	SSON_3893	SSON_3894	SSON_3895	sat-2_193	dfrA1.v1_2357	aadA_93*	SSON_3897	tetB.v2_2325*	-	-	-	-	-	-	-	-	-	sul1_2283*	-	-	-	0	0	0	0	0
ERR200537	ERR200537	sh1466_5764336	Baker et al, 2017 (Latin America strains)	include	exclude	exclude	exclude	exclude	exclude	-	2.12.4	2	2.12	2.12.4	Latin America IIb	Costa Rica	Latin America	South and Central America	2005	98.9556	99.6978	SSON_3891	SSON_3892	SSON_3893	SSON_3894	SSON_3895	sat-2_193	dfrA1.v1_2357	aadA1.v1_94*	SSON_3897	tetB.v2_2325*	-	-	-	-	-	-	-	-	-	sul1_2283*	-	-	-	0	0	0	0	0
ERR200521	ERR200521	sh1450_5764320	Baker et al, 2017 (Latin America strains)	include	exclude	exclude	exclude	exclude	exclude	-	2.12.1	2	2.12	2.12.1	Latin America IIb	Costa Rica	Latin America	South and Central America	2002	98.9572	25.6375	SSON_3891	SSON_3892	SSON_3893	SSON_3894	SSON_3895	sat-2_193	dfrA1.v1_2357	aadA_93*	SSON_3897	-	-	-	TEM-198_1654*	-	-	-	-	sul2_2284	-	-	-	-	-	0	0	0	0	0
ERR200538	ERR200538	sh1467_5764337	Baker et al, 2017 (Latin America strains)	include	exclude	exclude	exclude	exclude	exclude	-	2.12.4	2	2.12	2.12.4	Latin America IIb	Costa Rica	Latin America	South and Central America	2005	98.9783	99.6978	SSON_3891	SSON_3892	SSON_3893	SSON_3894	SSON_3895	sat-2_193	dfrA1.v1_2357	aadA_93*	SSON_3897	tetB.v2_2325*	-	-	-	-	-	-	-	-	-	sul1_2283*	-	-	-	0	0	0	0	0
ERR200536	ERR200536	sh1465_5764335	Baker et al, 2017 (Latin America strains)	include	exclude	exclude	exclude	exclude	exclude	-	2.12.1	2	2.12	2.12.1	Latin America IIb	Costa Rica	Latin America	South and Central America	2004	98.9879	70.3625	SSON_3891	SSON_3892	SSON_3893	SSON_3894	SSON_3895	sat-2_193	dfrA1.v1_2357	aadA_93*	SSON_3897	-	-	-	TEM-214_1659*	-	-	-	-	sul2_2284	-	-	-	-	-	0	0	0	0	0
ERR316330	ERR316330	UR_SH_33 7212441	Baker et al, 2017 (Latin America strains)	include	exclude	exclude	exclude	exclude	exclude	-	2.11.2	2	2.11	2.11.2	Latin America IIb	Uruguay	Latin America	South and Central America	2007	99.0038	25.5415	-	-	-	-	-	-	-	-	-	-	-	-	-	-	-	-	-	-	-	-	-	-	-	0	0	0	0	0
ERR200548	ERR200548	sh1477_5764347	Baker et al, 2017 (Latin America strains)	include	exclude	exclude	exclude	exclude	exclude	-	2.12.1	2	2.12	2.12.1	Latin America IIb	Costa Rica	Latin America	South and Central America	2007	99.0277	27.2595	SSON_3891	SSON_3892	SSON_3893	SSON_3894	SSON_3895	sat-2_193	dfrA1.v1_2357	aadA_93*	SSON_3897	-	-	-	TEM-206_1678*	-	-	-	-	sul2_2284	-	-	-	-	-	0	0	0	0	0
ERR200547	ERR200547	sh1476_5764346	Baker et al, 2017 (Latin America strains)	include	exclude	exclude	exclude	exclude	exclude	-	2.12.1	2	2.12	2.12.1	Latin America IIb	Costa Rica	Latin America	South and Central America	2007	99.0408	99.7233	SSON_3891	SSON_3892	SSON_3893	SSON_3894	SSON_3895	sat-2_193	dfrA1.v1_2357	aadA_93*	SSON_3897	-	-	-	TEM-198_1654*	-	-	-	-	sul2_2284	-	-	-	-	-	0	0	0	0	0
ERR200506	ERR200506	sh1435_5764305	Baker et al, 2017 (Latin America strains)	include	exclude	exclude	exclude	exclude	exclude	-	2.10.3	2	2.10	2.10.3	Latin America IIa	Argentina	Latin America	South and Central America	2004	99.047	99.7896	-	-	-	-	-	-	-	-	-	-	-	-	-	-	-	-	-	-	-	-	-	-	-	0	0	0	0	0
ERR316296	ERR316296	1837_394 7202706	Baker et al, 2017 (Latin America strains)	include	exclude	exclude	exclude	exclude	exclude	-	2.10.1	2	2.10	2.10.1	Latin America IIa	Colombia	Latin America	South and Central America	2011	99.0489	32.3195	SSON_3891	SSON_3892	SSON_3893	SSON_3894	SSON_3895	sat-2_193	dfrA1.v1_2357	aadA_93*	SSON_3897	-	-	-	-	-	-	-	-	-	-	-	-	-	-	0	0	0	0	0
ERR316321	ERR316321	UR_SH_11 7212523	Baker et al, 2017 (Latin America strains)	include	exclude	exclude	exclude	exclude	exclude	-	2.11.3	2	2.11	2.11.3	Latin America IIb	Uruguay	Latin America	South and Central America	2003	99.0658	99.9986	-	-	-	-	-	-	-	-	-	-	-	-	TEM-198_1654*?	-	-	strA.v1_2409*	strB.v1_2410*?	sul2_2284	-	-	-	-	-	0	0	0	0	0
ERR200512	ERR200512	sh1441_5764311	Baker et al, 2017 (Latin America strains)	include	exclude	exclude	exclude	exclude	exclude	-	2.10.5	2	2.10	2.10.5	Latin America IIa	Argentina	Latin America	South and Central America	2005	99.0746	25.9304	-	-	-	-	-	-	-	-	-	-	-	-	-	-	-	-	-	-	-	-	-	-	-	0	0	0	0	0
ERR1009158	ERR1009158	844948	Baker et al, 2017 (Latin America strains)	include	exclude	exclude	exclude	exclude	exclude	-	2.10.1	2	2.10	2.10.1	Latin America IIa	Venezuela	Latin America	South and Central America	2014	99.0761	99.6876	SSON_3891	SSON_3892	SSON_3893	SSON_3894	SSON_3895	sat-2_193	dfrA1.v1_2357	aadA_93*	SSON_3897	-	-	-	-	AKG29_01340	-	strA.v1_2409*	strB.v1_2410	sul2_2284?	-	-	-	-	-	0	0	0	0	0
ERR316327	ERR316327	UR_SH_24 7212500	Baker et al, 2017 (Latin America strains)	include	exclude	exclude	exclude	exclude	exclude	-	2.11.2	2	2.11	2.11.2	Latin America IIb	Uruguay	Latin America	South and Central America	2005	99.0768	30.7799	-	-	-	-	-	-	-	-	-	-	-	-	TEM-198_1654*	AKG29_01340*?	-	strA.v1_2409*	strB.v1_2410*	sul2_2284	-	-	-	-	-	0	0	0	0	0
ERR316335	ERR316335	UR_SH_52 7212501	Baker et al, 2017 (Latin America strains)	include	exclude	exclude	exclude	exclude	exclude	-	2.11.2	2	2.11	2.11.2	Latin America IIb	Uruguay	Latin America	South and Central America	2010	99.0843	25.1583	-	-	-	-	-	-	-	-	-	-	-	-	-	-	-	-	-	-	-	-	-	-	-	0	0	0	0	0
ERR1009130	ERR1009130	61017	Baker et al, 2017 (Latin America strains)	include	exclude	exclude	exclude	exclude	exclude	-	2.10.1	2	2.10	2.10.1	Latin America IIa	Venezuela	Latin America	South and Central America	2000	99.0867	99.6876	SSON_3891	SSON_3892	SSON_3893	SSON_3894	SSON_3895	sat-2_193	dfrA1.v1_2357	aadA_93*	SSON_3897	-	-	-	-	AKG29_01340	-	strA.v1_2409*	strB.v1_2410	sul2_2284?	-	-	-	-	-	0	0	0	0	0
ERR200529	ERR200529	sh1458_5764328	Baker et al, 2017 (Latin America strains)	include	exclude	exclude	exclude	exclude	exclude	-	2.12.3	2	2.12	2.12.3	Latin America IIb	Costa Rica	Latin America	South and Central America	2004	99.0911	36.2435	-	-	-	-	-	-	-	-	-	-	-	-	-	-	-	-	-	-	-	-	-	-	-	0	0	0	0	0
ERR316332	ERR316332	UR_SH_39 7212465	Baker et al, 2017 (Latin America strains)	include	exclude	exclude	exclude	exclude	exclude	-	2.11.2	2	2.11	2.11.2	Latin America IIb	Uruguay	Latin America	South and Central America	2009	99.096	26.0421	-	-	-	-	-	-	-	-	-	-	-	-	-	-	-	strA.v1_2409*	strB.v1_2410*	sul2_2284	-	-	-	-	-	0	0	0	0	0
ERR316302	ERR316302	sh1486 7202683	Baker et al, 2017 (Latin America strains)	include	exclude	exclude	exclude	exclude	exclude	-	2.12.1	2	2.12	2.12.1	Latin America IIb	Costa Rica	Latin America	South and Central America	2008	99.0966	30.1867	SSON_3891	SSON_3892	SSON_3893	SSON_3894	SSON_3895	sat-2_193*	dfrA1.v1_2357	aadA_93*	SSON_3897	-	-	-	TEM-214_1659*	-	-	-	-	sul2_2284	-	-	-	-	-	0	0	0	0	0
ERR316329	ERR316329	UR_SH_32 7212524	Baker et al, 2017 (Latin America strains)	include	exclude	exclude	exclude	exclude	exclude	-	2.11.2	2	2.11	2.11.2	Latin America IIb	Uruguay	Latin America	South and Central America	2007	99.0998	25.1379	-	-	-	-	-	-	-	-	-	-	-	-	-	-	-	-	-	-	-	-	-	-	-	0	0	0	0	0
ERR316325	ERR316325	UR_SH_21 7212476	Baker et al, 2017 (Latin America strains)	include	exclude	exclude	exclude	exclude	exclude	-	2.11.2	2	2.11	2.11.2	Latin America IIb	Uruguay	Latin America	South and Central America	2004	99.1007	25.073	-	-	-	-	-	-	-	-	-	-	-	-	-	-	-	-	-	-	-	-	-	-	-	0	0	0	0	0
ERR316336	ERR316336	UR_SH_53 7212513	Baker et al, 2017 (Latin America strains)	include	exclude	exclude	exclude	exclude	exclude	-	2.11.2	2	2.11	2.11.2	Latin America IIb	Uruguay	Latin America	South and Central America	2010	99.1019	35.0524	-	-	-	-	-	-	-	-	-	-	-	-	-	-	-	-	-	-	-	-	-	-	-	0	0	0	0	0
ERR316298	ERR316298	sh1482 7202635	Baker et al, 2017 (Latin America strains)	include	exclude	exclude	exclude	exclude	exclude	-	2.12.4	2	2.12	2.12.4	Latin America IIb	Costa Rica	Latin America	South and Central America	2008	99.1025	34.6298	SSON_3891	SSON_3892	SSON_3893	SSON_3894	SSON_3895	sat-2_193	dfrA1.v1_2357	aadA_93*	SSON_3897	tetB.v2_2325*	-	-	-	AKG29_01340	AKG29_01350*?	strA.v1_2409*?	strB.v1_2410*?	sul2_2284	tetA.v2_2318*?	-	-	-	-	0	0	0	0	0
ERR200517	ERR200517	sh1446_5764316	Baker et al, 2017 (Latin America strains)	include	exclude	exclude	exclude	exclude	exclude	-	2.10.5	2	2.10	2.10.5	Latin America IIa	Argentina	Latin America	South and Central America	2010	99.1039	31.0784	-	-	-	-	-	-	-	-	-	-	-	-	TEM-198_1654*	-	-	strA.v1_2409*	strB.v1_2410*	sul2_2284	-	-	-	-	-	0	0	0	0	0
ERR1009142	ERR1009142	62902	Baker et al, 2017 (Latin America strains)	include	exclude	exclude	exclude	exclude	exclude	-	2.10.1	2	2.10	2.10.1	Latin America IIa	Venezuela	Latin America	South and Central America	2000	99.1045	99.9467	SSON_3891	SSON_3892	SSON_3893	SSON_3894	SSON_3895	sat-2_193	-	aadA_93*	SSON_3897	tetB.v2_2325*	-	-	TEM-34_1692*	-	-	strA.v1_2409*	strB.v1_2410*	-	-	-	-	-	-	0	0	0	0	0
ERR1009137	ERR1009137	52147	Baker et al, 2017 (Latin America strains)	include	exclude	exclude	exclude	exclude	exclude	-	2.10.1	2	2.10	2.10.1	Latin America IIa	Venezuela	Latin America	South and Central America	1997	99.1084	99.9435	-	-	-	-	-	-	-	-	-	-	-	-	TEM-207_1756*	-	-	strA.v1_2409*	strB.v1_2410*	-	-	-	-	-	-	0	0	0	0	0
ERR1009157	ERR1009157	844939	Baker et al, 2017 (Latin America strains)	include	exclude	exclude	exclude	exclude	exclude	-	2.10.1	2	2.10	2.10.1	Latin America IIa	Venezuela	Latin America	South and Central America	2014	99.1095	33.5295	SSON_3891	SSON_3892	SSON_3893	SSON_3894	SSON_3895	sat-2_193	dfrA1.v1_2357	aadA_93*	SSON_3897	-	-	-	-	AKG29_01340	-	-	-	sul2_2284	-	-	-	-	-	0	0	0	0	0
ERR316315	ERR316315	UR_G_480 7212451	Baker et al, 2017 (Latin America strains)	include	exclude	exclude	exclude	exclude	exclude	-	2.11.2	2	2.11	2.11.2	Latin America IIb	Uruguay	Latin America	South and Central America	2002	99.1098	27.628	-	-	-	-	-	-	-	-	-	-	-	-	-	-	-	-	-	-	-	-	-	-	-	0	0	0	0	0
ERR1009128	ERR1009128	60903	Baker et al, 2017 (Latin America strains)	include	exclude	exclude	exclude	exclude	exclude	-	2.10.1	2	2.10	2.10.1	Latin America IIa	Venezuela	Latin America	South and Central America	1999	99.1104	30.9824	SSON_3891	SSON_3892	SSON_3893	SSON_3894	SSON_3895	sat-2_193	dfrA1.v1_2357	aadA_93*	SSON_3897	-	-	-	-	AKG29_01340	-	strA.v1_2409*	strB.v1_2410	-	-	-	-	-	-	0	0	0	0	0
ERR1009150	ERR1009150	62931	Baker et al, 2017 (Latin America strains)	include	exclude	exclude	exclude	exclude	exclude	-	2.10.1	2	2.10	2.10.1	Latin America IIa	Venezuela	Latin America	South and Central America	2000	99.1107	99.9583	SSON_3891	SSON_3892	SSON_3893	SSON_3894	SSON_3895	sat-2_193	dfrA1.v1_2357	aadA_93*	SSON_3897	tetB.v2_2325*	-	-	TEM-30_1690*	-	-	strA.v1_2409*	strB.v1_2410*	-	-	-	-	-	-	0	0	0	0	0
ERR316333	ERR316333	UR_B209 7212477	Baker et al, 2017 (Latin America strains)	include	exclude	exclude	exclude	exclude	exclude	-	2.11.2	2	2.11	2.11.2	Latin America IIb	Uruguay	Latin America	South and Central America	2009	99.1112	25.193	-	-	-	-	-	-	-	-	-	-	-	-	-	-	-	-	-	-	-	-	-	-	-	0	0	0	0	0
ERR1009131	ERR1009131	61022	Baker et al, 2017 (Latin America strains)	include	exclude	exclude	exclude	exclude	exclude	-	2.10.1	2	2.10	2.10.1	Latin America IIa	Venezuela	Latin America	South and Central America	2000	99.1112	99.9435	-	-	-	-	-	-	-	-	-	-	-	-	TEM-168_1745*	-	-	-	-	-	-	sul1_2283*?	-	-	-	0	0	0	0	0
ERR1009121	ERR1009121	53997	Baker et al, 2017 (Latin America strains)	include	exclude	exclude	exclude	exclude	exclude	-	2.10.1	2	2.10	2.10.1	Latin America IIa	Venezuela	Latin America	South and Central America	1998	99.1136	99.6876	SSON_3891	SSON_3892	SSON_3893*?	SSON_3894	SSON_3895	sat-2_193	dfrA1.v1_2357	aadA_93*	SSON_3897	-	-	-	-	AKG29_01340*	-	strA.v1_2409*	strB.v1_2410	sul2_2284?	-	-	-	-	-	0	0	0	0	0
ERR200514	ERR200514	sh1443_5764313	Baker et al, 2017 (Latin America strains)	include	exclude	exclude	exclude	exclude	exclude	-	2.10.5	2	2.10	2.10.5	Latin America IIa	Argentina	Latin America	South and Central America	2007	99.1136	25.3951	-	-	-	-	-	-	-	-	-	-	-	-	-	-	-	-	-	-	-	-	-	-	-	0	0	0	0	0
ERR316341	ERR316341	UR_SH_69 7212478	Baker et al, 2017 (Latin America strains)	include	exclude	exclude	exclude	exclude	exclude	-	2.11.2	2	2.11	2.11.2	Latin America IIb	Uruguay	Latin America	South and Central America	2011	99.1151	40.1786	-	-	-	-	-	-	-	-	-	-	-	-	-	-	-	-	strB.v1_2410*?	-	-	-	-	-	-	0	0	0	0	0
ERR1009152	ERR1009152	62921	Baker et al, 2017 (Latin America strains)	include	exclude	exclude	exclude	exclude	exclude	-	2.10.1	2	2.10	2.10.1	Latin America IIa	Venezuela	Latin America	South and Central America	2000	99.1158	99.9583	SSON_3891	SSON_3892	SSON_3893	SSON_3894	SSON_3895	sat-2_193	-	aadA_93*	SSON_3897	tetB.v2_2325*	-	-	TEM-30_1690*	-	-	strA.v1_2409*	strB.v1_2410*	-	-	-	-	-	-	0	0	0	0	0
ERR316337	ERR316337	UR_SH_54 7212525	Baker et al, 2017 (Latin America strains)	include	exclude	exclude	exclude	exclude	exclude	-	2.11.2	2	2.11	2.11.2	Latin America IIb	Uruguay	Latin America	South and Central America	2010	99.1185	25.0901	-	-	-	-	-	-	-	-	-	-	-	-	-	-	-	-	-	-	-	-	-	-	-	0	0	0	0	0
ERR1009123	ERR1009123	54000	Baker et al, 2017 (Latin America strains)	include	exclude	exclude	exclude	exclude	exclude	-	2.10.1	2	2.10	2.10.1	Latin America IIa	Venezuela	Latin America	South and Central America	1998	99.1198	99.6876	SSON_3891	SSON_3892	SSON_3893	SSON_3894	SSON_3895	sat-2_193	dfrA1.v1_2357	aadA_93*	SSON_3897	-	-	-	-	AKG29_01340	-	strA.v1_2409*	strB.v1_2410	sul2_2284*?	-	-	-	-	-	0	0	0	0	0
ERR1009119	ERR1009119	53964	Baker et al, 2017 (Latin America strains)	include	exclude	exclude	exclude	exclude	exclude	-	2.10.1	2	2.10	2.10.1	Latin America IIa	Venezuela	Latin America	South and Central America	1998	99.1203	99.9583	SSON_3891	SSON_3892	SSON_3893	SSON_3894	SSON_3895	sat-2_193	-	aadA_93*	SSON_3897	tetB.v2_2325*	-	-	TEM-214_1659*	-	-	strA.v1_2409*	strB.v1_2410*	-	-	-	-	-	-	0	0	0	0	0
ERR1009118	ERR1009118	53827	Baker et al, 2017 (Latin America strains)	include	exclude	exclude	exclude	exclude	exclude	-	2.10.1	2	2.10	2.10.1	Latin America IIa	Venezuela	Latin America	South and Central America	1998	99.1206	99.6844	SSON_3891	SSON_3892	SSON_3893	SSON_3894	SSON_3895	sat-2_193	dfrA1.v1_2357	aadA_93*	SSON_3897	-	-	-	-	AKG29_01340	-	strA.v1_2409*	strB.v1_2410	sul2_2284*?	tetA.v1_2317	-	-	-	-	0	0	0	0	0
ERR1009146	ERR1009146	62856	Baker et al, 2017 (Latin America strains)	include	exclude	exclude	exclude	exclude	exclude	-	2.10.1	2	2.10	2.10.1	Latin America IIa	Venezuela	Latin America	South and Central America	2000	99.121	99.9639	SSON_3891	SSON_3892	SSON_3893	SSON_3894	SSON_3895	sat-2_193	-	aadA15_101*	SSON_3897	-	-	-	TEM-206_1678*	-	-	strA.v1_2409*	strB.v1_2410*	-	-	-	-	-	-	0	0	0	0	0
ERR1009148	ERR1009148	62924	Baker et al, 2017 (Latin America strains)	include	exclude	exclude	exclude	exclude	exclude	-	2.10.1	2	2.10	2.10.1	Latin America IIa	Venezuela	Latin America	South and Central America	2000	99.1227	99.6876	SSON_3891	SSON_3892	SSON_3893	SSON_3894	SSON_3895	sat-2_193	dfrA1.v1_2357	aadA_93*	SSON_3897	-	-	-	-	AKG29_01340	-	strA.v1_2409*	strB.v1_2410	sul2_2284?	-	-	-	-	-	0	0	0	0	0
ERR1009125	ERR1009125	61012	Baker et al, 2017 (Latin America strains)	include	exclude	exclude	exclude	exclude	exclude	-	2.10.1	2	2.10	2.10.1	Latin America IIa	Venezuela	Latin America	South and Central America	2000	99.1234	99.9435	SSON_3891	SSON_3892	SSON_3893	SSON_3894	SSON_3895	sat-2_193	-	ant3''-IIa_124*	SSON_3897	-	-	-	TEM-206_1678*	-	-	strA.v1_2409*	strB.v1_2410*	sul2_2284*?	-	-	-	-	-	0	0	0	0	0
ERR1009139	ERR1009139	62861	Baker et al, 2017 (Latin America strains)	include	exclude	exclude	exclude	exclude	exclude	-	2.10.1	2	2.10	2.10.1	Latin America IIa	Venezuela	Latin America	South and Central America	2000	99.1242	99.8637	-	-	-	-	-	-	dfrA1.v1_2357	-	-	-	-	-	-	-	-	strA.v1_2409*	strB.v1_2410	sul2_2284*?	-	-	-	-	-	0	0	0	0	0
ERR1009124	ERR1009124	60998	Baker et al, 2017 (Latin America strains)	include	exclude	exclude	exclude	exclude	exclude	-	2.10.1	2	2.10	2.10.1	Latin America IIa	Venezuela	Latin America	South and Central America	2000	99.1248	99.6876	SSON_3891	SSON_3892	SSON_3893	SSON_3894	SSON_3895	sat-2_193	dfrA1.v1_2357	aadA_93*	SSON_3897	-	-	-	-	-	-	-	-	-	-	-	-	-	-	0	0	0	0	0
ERR1009147	ERR1009147	62561	Baker et al, 2017 (Latin America strains)	include	exclude	exclude	exclude	exclude	exclude	-	2.10.1	2	2.10	2.10.1	Latin America IIa	Venezuela	Latin America	South and Central America	2000	99.1279	99.9592	SSON_3891	SSON_3892	SSON_3893	SSON_3894	SSON_3895	sat-2_193	-	aadA_93*	SSON_3897	tetB.v2_2325*	-	-	TEM-30_1690*	-	-	strA.v1_2409*	strB.v1_2410*	-	-	-	-	-	-	0	0	0	0	0
ERR316384	ERR316384	ETA_48 7212519	Baker et al, 2017 (Latin America strains)	include	exclude	exclude	exclude	exclude	exclude	-	2.12.4	2	2.12	2.12.4	Latin America IIb	Guatemala	Latin America	South and Central America	2012	99.129	43.8862	SSON_3891	SSON_3892	SSON_3893	SSON_3894	SSON_3895	sat-2_193	dfrA1.v1_2357	aadA_93*	SSON_3897	tetB.v2_2325*	-	-	TEM-206_1678*	-	AKG29_01350?	strA.v1_2409*	strB.v1_2410*	sul2_2284?	-	-	-	-	-	0	0	0	0	0
ERR1009122	ERR1009122	53998	Baker et al, 2017 (Latin America strains)	include	exclude	exclude	exclude	exclude	exclude	-	2.10.1	2	2.10	2.10.1	Latin America IIa	Venezuela	Latin America	South and Central America	1998	99.1294	99.9402	-	-	-	-	-	-	-	-	-	-	-	-	TEM-176_1646*	-	-	-	-	-	-	-	-	-	-	0	0	0	0	0
ERR316334	ERR316334	UR_SH_48 7212489	Baker et al, 2017 (Latin America strains)	include	exclude	exclude	exclude	exclude	exclude	-	2.11.2	2	2.11	2.11.2	Latin America IIb	Uruguay	Latin America	South and Central America	2010	99.1295	83.0137	-	-	-	-	-	-	-	-	-	-	-	-	-	-	-	-	-	-	-	-	-	-	-	0	0	0	0	0
ERR200519	ERR200519	sh1448_5764318	Baker et al, 2017 (Latin America strains)	include	exclude	exclude	exclude	exclude	exclude	-	2.12.2	2	2.12	2.12.2	Latin America IIb	Costa Rica	Latin America	South and Central America	2002	99.131	76.0411	SSON_3891	SSON_3892	SSON_3893	SSON_3894	SSON_3895*	sat-2_193	dfrA1.v1_2357	aadA_93*	SSON_3897	-	-	-	-	-	-	-	-	sul2_2284	-	-	-	-	-	0	0	0	0	0
ERR316369	ERR316369	1508_10 7212529	Baker et al, 2017 (Latin America strains)	include	exclude	exclude	exclude	exclude	exclude	-	2.10.5	2	2.10	2.10.5	Latin America IIa	Chile	Latin America	South and Central America	2010	99.1336	27.2864	-	-	-	-	-	-	-	-	-	-	-	-	-	-	-	-	-	-	-	-	-	-	-	0	0	0	0	0
ERR1009153	ERR1009153	62935	Baker et al, 2017 (Latin America strains)	include	exclude	exclude	exclude	exclude	exclude	-	2.10.1	2	2.10	2.10.1	Latin America IIa	Venezuela	Latin America	South and Central America	2000	99.1356	99.9639	-	-	-	-	-	-	-	-	-	tetB.v1_2324*	-	-	TEM-207_1756*	-	-	strA.v1_2409*	strB.v1_2410*	-	-	-	-	-	-	0	0	0	0	0
ERR1009154	ERR1009154	62586	Baker et al, 2017 (Latin America strains)	include	exclude	exclude	exclude	exclude	exclude	-	2.10.1	2	2.10	2.10.1	Latin America IIa	Venezuela	Latin America	South and Central America	2000	99.1369	52.2556	SSON_3891	SSON_3892	SSON_3893	SSON_3894	SSON_3895	sat-2_193	-	aadA_93*	SSON_3897	tetB.v2_2325*	-	-	TEM-207_1756*	-	-	strA.v1_2409*	strB.v1_2410*	-	-	-	-	-	-	0	0	0	0	0
ERR1009151	ERR1009151	62932	Baker et al, 2017 (Latin America strains)	include	exclude	exclude	exclude	exclude	exclude	-	2.10.1	2	2.10	2.10.1	Latin America IIa	Venezuela	Latin America	South and Central America	2000	99.1406	99.9639	SSON_3891	SSON_3892	SSON_3893	SSON_3894	SSON_3895	sat-2_193	-	aadA15_101*	SSON_3897	-	-	-	TEM-176_1646*	AKG29_01340*?	-	strA.v1_2409*	strB.v1_2410*	-	-	-	-	-	-	0	0	0	0	0
ERR200531	ERR200531	sh1460_5764330	Baker et al, 2017 (Latin America strains)	include	exclude	exclude	exclude	exclude	exclude	-	2.12.1	2	2.12	2.12.1	Latin America IIb	Costa Rica	Latin America	South and Central America	2004	99.1438	46.9867	SSON_3891	SSON_3892	SSON_3893	SSON_3894	SSON_3895	sat-2_193	dfrA1.v1_2357	aadA_93*	SSON_3897	-	-	-	TEM-206_1678*	-	-	-	-	sul2_2284	-	-	-	-	-	0	0	0	0	0
ERR200523	ERR200523	sh1452_5764322	Baker et al, 2017 (Latin America strains)	include	exclude	exclude	exclude	exclude	exclude	-	2.12.3	2	2.12	2.12.3	Latin America IIb	Costa Rica	Latin America	South and Central America	2002	99.1444	25.1142	SSON_3891*?	-	-	-	-	-	-	-	-	-	-	-	-	-	-	-	-	sul2_2284	-	-	-	-	-	0	0	0	0	0
ERR1009149	ERR1009149	62926	Baker et al, 2017 (Latin America strains)	include	exclude	exclude	exclude	exclude	exclude	-	2.10.1	2	2.10	2.10.1	Latin America IIa	Venezuela	Latin America	South and Central America	2000	99.1462	99.9305	SSON_3891	SSON_3892	SSON_3893	SSON_3894	SSON_3895	sat-2_193	dfrA1.v1_2357	aadA_93*	SSON_3897	tetB.v2_2325*	-	-	TEM-217_1662*	-	-	strA.v1_2409*	strB.v1_2410*	-	-	-	-	-	-	0	0	0	0	0
ERR316339	ERR316339	UR_SH_62 7212454	Baker et al, 2017 (Latin America strains)	include	exclude	exclude	exclude	exclude	exclude	-	2.11.2	2	2.11	2.11.2	Latin America IIb	Uruguay	Latin America	South and Central America	2010	99.1471	31.4561	-	-	-	-	-	-	-	-	-	-	-	-	TEM-206_1678*	-	-	strA.v1_2409*	strB.v1_2410*	sul2_2284	-	-	-	-	-	0	0	0	0	0
ERR316297	ERR316297	sh1481 7202718	Baker et al, 2017 (Latin America strains)	include	exclude	exclude	exclude	exclude	exclude	-	2.12.4	2	2.12	2.12.4	Latin America IIb	Costa Rica	Latin America	South and Central America	2008	99.1505	35.4204	SSON_3891	SSON_3892	SSON_3893	SSON_3894	SSON_3895	sat-2_193	dfrA1.v1_2357	aadA_93*	SSON_3897	tetB.v2_2325*	-	-	-	AKG29_01340?	-	-	strB.v1_2410*?	sul2_2284	tetA.v2_2318*?	-	-	-	-	0	0	0	0	0
ERR200518	ERR200518	sh1447_5764317	Baker et al, 2017 (Latin America strains)	include	exclude	exclude	exclude	exclude	exclude	-	2.12.1	2	2.12	2.12.1	Latin America IIb	Costa Rica	Latin America	South and Central America	2002	99.1542	55.8571	SSON_3891	SSON_3892	SSON_3893	SSON_3894	SSON_3895	sat-2_193	dfrA1.v1_2357	aadA_93*	SSON_3897	-	-	-	TEM-206_1678*	-	-	-	-	sul2_2284	-	-	-	-	-	0	0	0	0	0
ERR316323	ERR316323	UR_SH_19 7212452	Baker et al, 2017 (Latin America strains)	include	exclude	exclude	exclude	exclude	exclude	-	2.11.2	2	2.11	2.11.2	Latin America IIb	Uruguay	Latin America	South and Central America	2004	99.1599	27.3902	-	-	-	-	-	-	-	-	-	-	-	-	-	AKG29_01340*?	-	strA.v1_2409*?	strB.v1_2410?	sul2_2284*?	tetA.v1_2317*?	-	-	-	-	0	0	0	0	0
ERR200470	ERR200470	sh1399_5764269	Baker et al, 2017 (Latin America strains)	include	exclude	exclude	exclude	exclude	exclude	-	3.7.23	3	3.7	3.7.23	-	Argentina	Latin America	South and Central America	2009	99.1865	84.9708	SSON_3891	SSON_3892	SSON_3893	SSON_3894	SSON_3895	sat-2_193	dfrA1.v1_2357	aadA_93*	SSON_3897	tetB.v2_2325*?	catA1_2229*?	-	TEM-30_1690*	AKG29_01340	AKG29_01350	strA.v1_2409*	strB.v1_2410	sul2_2284	tetA.v2_2318	-	-	-	-	0	0	0	0	0
ERR316258	ERR316258	1403_95 7202630	Baker et al, 2017 (Latin America strains)	include	exclude	exclude	exclude	exclude	exclude	-	2.10.1	2	2.10	2.10.1	Latin America IIa	Colombia	Latin America	South and Central America	2009	99.187	58.9297	-	-	-	-	-	-	dfrA1.v1_2357	-	-	-	-	-	-	-	-	strA.v1_2409*	strB.v1_2410*	sul2_2284	-	-	-	-	-	0	0	0	0	0
ERR316324	ERR316324	UR_SH_20 7212464	Baker et al, 2017 (Latin America strains)	include	exclude	exclude	exclude	exclude	exclude	-	2.11.2	2	2.11	2.11.2	Latin America IIb	Uruguay	Latin America	South and Central America	2004	99.195	25.6064	-	-	-	-	-	-	-	-	-	-	-	-	-	-	AKG29_01350?	-	-	-	-	-	-	-	-	0	0	0	0	0
ERR200534	ERR200534	sh1463_5764333	Baker et al, 2017 (Latin America strains)	include	exclude	exclude	exclude	exclude	exclude	-	2.10.6	2	2.10	2.10.6	Latin America IIa	Costa Rica	Latin America	South and Central America	2004	99.2027	24.6624	-	-	-	-	-	-	-	-	-	-	-	-	-	-	-	-	-	sul2_2284	-	-	-	-	-	0	0	0	0	0
ERR316385	ERR316385	ETA_49 7212531	Baker et al, 2017 (Latin America strains)	include	exclude	exclude	exclude	exclude	exclude	-	2.12.4	2	2.12	2.12.4	Latin America IIb	Guatemala	Latin America	South and Central America	2012	99.2064	41.6844	SSON_3891	SSON_3892	SSON_3893	SSON_3894	SSON_3895	sat-2_193	dfrA1.v1_2357	aadA_93*	SSON_3897	tetB.v2_2325*	-	-	TEM-217_1662*	-	-	strA.v1_2409*	strB.v1_2410*	sul2_2284	-	-	-	-	-	0	0	0	0	0
ERR200542	ERR200542	sh1471_5764341	Baker et al, 2017 (Latin America strains)	include	exclude	exclude	exclude	exclude	exclude	-	2.10.6	2	2.10	2.10.6	Latin America IIa	Costa Rica	Latin America	South and Central America	2006	99.2227	99.6793	-	-	SSON_3893*?	-	-	-	-	-	SSON_3897*?	-	-	-	TEM-206_1678*	-	-	strA.v1_2409*	strB.v1_2410*	sul2_2284	tetA.v1_2317	-	-	-	-	0	0	0	0	0
ERR316328	ERR316328	UR_SH_29 7212512	Baker et al, 2017 (Latin America strains)	include	exclude	exclude	exclude	exclude	exclude	-	2.10.4	2	2.10	2.10.4	Latin America IIa	Uruguay	Latin America	South and Central America	2006	99.2243	74.5271	-	-	-	-	-	-	-	-	-	-	-	-	-	AKG29_01340*?	-	strA.v1_2409*?	strB.v1_2410*?	-	-	-	-	-	-	0	0	0	0	0
ERR200535	ERR200535	sh1464_5764334	Baker et al, 2017 (Latin America strains)	include	exclude	exclude	exclude	exclude	exclude	-	2.12.1	2	2.12	2.12.1	Latin America IIb	Costa Rica	Latin America	South and Central America	2004	99.2318	32.0562	SSON_3891	SSON_3892	SSON_3893	SSON_3894	SSON_3895	sat-2_193	dfrA1.v1_2357	aadA_93*	SSON_3897	-	-	-	TEM-217_1662*	-	-	-	-	sul2_2284	-	-	-	-	-	0	0	0	0	0
ERR316342	ERR316342	UR_SH_70 7212490	Baker et al, 2017 (Latin America strains)	include	exclude	exclude	exclude	exclude	exclude	-	2.11.2	2	2.11	2.11.2	Latin America IIb	Uruguay	Latin America	South and Central America	2011	99.2327	25.2403	-	-	-	-	-	-	-	-	-	-	-	-	-	-	AKG29_01350?	-	-	-	-	-	-	-	-	0	0	0	0	0
ERR200543	ERR200543	sh1472_5764342	Baker et al, 2017 (Latin America strains)	include	exclude	exclude	exclude	exclude	exclude	-	2.12.4	2	2.12	2.12.4	Latin America IIb	Costa Rica	Latin America	South and Central America	2006	99.2482	75.345	SSON_3891	SSON_3892	SSON_3893	SSON_3894	SSON_3895	sat-2_193	dfrA1.v1_2357	aadA_93*	SSON_3897	tetB.v2_2325*	-	-	TEM-104_1633*?	-	-	strA.v1_2409*?	strB.v1_2410*?	sul2_2284	tetA.v2_2318*?	-	-	-	-	0	0	0	0	0
ERR200532	ERR200532	sh1461_5764331	Baker et al, 2017 (Latin America strains)	include	exclude	exclude	exclude	exclude	exclude	-	2.12.1	2	2.12	2.12.1	Latin America IIb	Costa Rica	Latin America	South and Central America	2004	99.2498	79.4971	SSON_3891	SSON_3892	SSON_3893	SSON_3894	SSON_3895	sat-2_193	dfrA1.v1_2357	aadA_93*	SSON_3897	-	-	-	TEM-198_1654*	-	-	-	-	sul2_2284	-	-	-	-	-	0	0	0	0	0
ERR316319	ERR316319	UR_SH_09 7212499	Baker et al, 2017 (Latin America strains)	include	exclude	exclude	exclude	exclude	exclude	-	2.11.2	2	2.11	2.11.2	Latin America IIb	Uruguay	Latin America	South and Central America	2003	99.258	63.4506	-	-	-	-	-	-	-	-	-	-	-	-	-	AKG29_01340*?	-	-	-	sul2_2284*?	-	-	-	-	-	0	0	0	0	0
ERR316304	ERR316304	sh1488 7202707	Baker et al, 2017 (Latin America strains)	include	exclude	exclude	exclude	exclude	exclude	-	2.12.4	2	2.12	2.12.4	Latin America IIb	Costa Rica	Latin America	South and Central America	2008	99.2668	99.8841	SSON_3891	SSON_3892	SSON_3893	SSON_3894	SSON_3895	sat-2_193	dfrA1.v1_2357	aadA_93*	SSON_3897	tetB.v2_2325*	-	-	-	AKG29_01340?	-	strA.v1_2409*?	strB.v1_2410*?	sul2_2284?	tetA.v2_2318*?	-	-	-	-	0	0	0	0	0
ERR316257	ERR316257	1402_94 7202713	Baker et al, 2017 (Latin America strains)	include	exclude	exclude	exclude	exclude	exclude	-	2.10.1	2	2.10	2.10.1	Latin America IIa	Colombia	Latin America	South and Central America	2009	99.2669	28.9558	-	-	-	-	-	-	dfrA1.v1_2357	-	-	-	-	-	-	-	-	strA.v1_2409*	strB.v1_2410*	sul2_2284	-	-	-	-	-	0	0	0	0	0
ERR316338	ERR316338	UR_SH_57 7212442	Baker et al, 2017 (Latin America strains)	include	exclude	exclude	exclude	exclude	exclude	-	2.11.2	2	2.11	2.11.2	Latin America IIb	Uruguay	Latin America	South and Central America	2010	99.2737	26.1297	-	-	-	-	-	-	-	-	-	-	-	-	-	-	-	-	-	-	-	-	-	-	-	0	0	0	0	0
ERR200507	ERR200507	sh1436_5764306	Baker et al, 2017 (Latin America strains)	include	exclude	exclude	exclude	exclude	exclude	-	2.10.4	2	2.10	2.10.4	Latin America IIa	Argentina	Latin America	South and Central America	2006	99.2835	95.4559	-	-	-	-	-	-	-	-	-	-	-	-	-	-	-	-	-	sul2_2284	-	-	-	-	-	0	0	0	0	0
ERR316294	ERR316294	1529_205 7202682	Baker et al, 2017 (Latin America strains)	include	exclude	exclude	exclude	exclude	exclude	-	2.10.1	2	2.10	2.10.1	Latin America IIa	Colombia	Latin America	South and Central America	2010	99.3141	31.5501	SSON_3891	SSON_3892	SSON_3893	SSON_3894	SSON_3895	sat-2_193	dfrA1.v1_2357	aadA_93*	SSON_3897	-	-	-	-	AKG29_01340	AKG29_01350	strA.v1_2409*	strB.v1_2410	sul2_2284	tetA.v2_2318*	-	-	-	-	0	0	0	0	0
ERR316320	ERR316320	UR_SH_10 7212511	Baker et al, 2017 (Latin America strains)	include	exclude	exclude	exclude	exclude	exclude	-	2.11.2	2	2.11	2.11.2	Latin America IIb	Uruguay	Latin America	South and Central America	2003	99.3409	90.5832	-	-	-	-	-	-	-	-	-	-	-	-	-	-	-	-	-	-	-	-	-	-	-	0	0	0	0	0
ERR316293	ERR316293	1408_102 7202670	Baker et al, 2017 (Latin America strains)	include	exclude	exclude	exclude	exclude	exclude	-	2.10.1	2	2.10	2.10.1	Latin America IIa	Colombia	Latin America	South and Central America	2009	99.3654	28.0557	SSON_3891	SSON_3892	SSON_3893	SSON_3894	SSON_3895	sat-2_193	dfrA1.v1_2357	aadA_93*	SSON_3897	-	-	-	-	AKG29_01340	AKG29_01350	strA.v1_2409*	strB.v1_2410	sul2_2284	tetA.v2_2318*	-	-	-	-	0	0	0	0	0
ERR316326	ERR316326	UR_SH_23 7212488	Baker et al, 2017 (Latin America strains)	include	exclude	exclude	exclude	exclude	exclude	-	2.11.2	2	2.11	2.11.2	Latin America IIb	Uruguay	Latin America	South and Central America	2005	99.462	28.5442	-	-	-	-	-	-	-	-	-	-	-	-	-	AKG29_01340*?	-	strA.v1_2409*?	strB.v1_2410*?	sul2_2284*?	-	-	-	-	-	0	0	0	0	0
ERR316314	ERR316314	UR_G_395 7212439	Baker et al, 2017 (Latin America strains)	include	exclude	exclude	exclude	exclude	exclude	-	2.10.4	2	2.10	2.10.4	Latin America IIa	Uruguay	Latin America	South and Central America	2001	99.5127	58.1794	-	-	-	-	-	-	-	-	-	-	-	-	-	AKG29_01340*?	AKG29_01350?	strA.v1_2409*	strB.v1_2410	sul2_2284?	tetA.v2_2318	-	-	-	-	0	0	0	0	0
ERR316313	ERR316313	UR_G_222 7212522	Baker et al, 2017 (Latin America strains)	include	exclude	exclude	exclude	exclude	exclude	-	2.10.7	2	2.10	2.10.7	Latin America IIa	Uruguay	Latin America	South and Central America	2000	99.5224	37.365	SSON_3891	SSON_3892	SSON_3893	SSON_3894	SSON_3895*	sat-2_193	dfrA1.v1_2357	aadA_93*	SSON_3897*	-	-	-	-	-	-	-	-	sul2_2284	-	-	-	-	-	0	0	0	0	0
ERR200541	ERR200541	sh1470_5764340	Baker et al, 2017 (Latin America strains)	include	exclude	exclude	exclude	exclude	exclude	-	2.12.1	2	2.12	2.12.1	Latin America IIb	Costa Rica	Latin America	South and Central America	2006	99.5235	71.1379	SSON_3891	SSON_3892	SSON_3893	SSON_3894	SSON_3895	sat-2_193	dfrA1.v1_2357	aadA_93*	SSON_3897	tetB.v2_2325*?	-	-	TEM-214_1659*	AKG29_01340*?	AKG29_01350?	-	strB.v1_2410*?	sul2_2284	-	-	-	-	-	0	0	0	0	0
ERR1009140	ERR1009140	62872	Baker et al, 2017 (Latin America strains)	include	exclude	exclude	exclude	exclude	exclude	-	2.10.1	2	2.10	2.10.1	Latin America IIa	Venezuela	Latin America	South and Central America	2000	99.5363	99.6876	-	-	-	-	-	-	-	-	-	-	-	-	-	-	-	-	-	-	-	-	-	-	-	0	0	0	0	0
ERR316300	ERR316300	sh1484 7202659	Baker et al, 2017 (Latin America strains)	include	exclude	exclude	exclude	exclude	exclude	-	2.12.1	2	2.12	2.12.1	Latin America IIb	Costa Rica	Latin America	South and Central America	2008	99.5385	42.0319	SSON_3891	SSON_3892	SSON_3893	SSON_3894	SSON_3895	sat-2_193	dfrA1.v1_2357	aadA_93*	SSON_3897	-	-	OXA-1_999*?	TEM-206_1678*	AKG29_01340?	AKG29_01350?	strA.v1_2409*	strB.v1_2410	sul2_2284	tetA.v1_2317*?	-	-	-	-	0	0	0	0	0
ERR316367	ERR316367	1405_11 7212505	Baker et al, 2017 (Latin America strains)	include	exclude	exclude	exclude	exclude	exclude	-	3.4.1	3	3.4	3.4.1	Latin America III	Chile	Latin America	South and Central America	2011	99.5528	76.4235	-	-	-	-	-	-	-	aadA_93*	-	tetB.v2_2325*	catA1_2229*	OXA-1_999	-	AKG29_01340	AKG29_01350	strA.v1_2409*	strB.v1_2410	sul2_2284	-	-	-	-	-	0	0	0	0	0
ERR200509	ERR200509	sh1438_5764308	Baker et al, 2017 (Latin America strains)	include	exclude	exclude	exclude	exclude	exclude	-	2.9.2	2	2.9	2.9.2	Latin America IIa	Argentina	Latin America	South and Central America	2002	99.5702	24.8872	-	-	-	-	-	-	-	-	-	-	-	-	-	AKG29_01340	AKG29_01350	strA.v1_2409*	strB.v1_2410	sul2_2284	-	-	-	-	-	0	0	0	0	0
ERR200510	ERR200510	sh1439_5764309	Baker et al, 2017 (Latin America strains)	include	exclude	exclude	exclude	exclude	exclude	-	2.9.2	2	2.9	2.9.2	Latin America IIa	Argentina	Latin America	South and Central America	2009	99.5914	24.5762	-	-	-	-	-	-	-	-	-	-	-	-	-	-	-	-	-	-	-	-	-	-	-	0	0	0	0	0
ERR200471	ERR200471	sh1400_5764270	Baker et al, 2017 (Latin America strains)	include	exclude	exclude	exclude	exclude	exclude	-	3.7.23	3	3.7	3.7.23	-	Argentina	Latin America	South and Central America	2005	99.5973	27.8935	SSON_3891	SSON_3892	SSON_3893	SSON_3894	SSON_3895	sat-2_193	dfrA1.v1_2357	aadA_93*	SSON_3897	-	-	-	TEM-186_1676*?	AKG29_01340	AKG29_01350	strA.v1_2409*	strB.v1_2410	sul2_2284	tetA.v2_2318	-	-	-	-	0	0	0	0	0
ERR316363	ERR316363	808_11 7212457	Baker et al, 2017 (Latin America strains)	include	exclude	exclude	exclude	exclude	exclude	-	3.4.1	3	3.4	3.4.1	Latin America III	Chile	Latin America	South and Central America	2011	99.6449	94.9813	-	-	-	-	-	-	-	aadA_93*	-	tetB.v2_2325*	catA1_2229*	OXA-1_999	-	AKG29_01340	AKG29_01350	strA.v1_2409*	strB.v1_2410	sul2_2284	tetA.v2_2318	-	-	-	-	0	0	0	0	0
ERR316312	ERR316312	sh1496 7212510	Baker et al, 2017 (Latin America strains)	include	exclude	exclude	exclude	exclude	exclude	-	2.12.1	2	2.12	2.12.1	Latin America IIb	Costa Rica	Latin America	South and Central America	2010	99.6599	46.4796	SSON_3891	SSON_3892	SSON_3893	SSON_3894	SSON_3895	sat-2_193	dfrA1.v1_2357	aadA_93*	SSON_3897	-	-	-	TEM-206_1678*	AKG29_01340?	-	-	strB.v1_2410?	sul2_2284*?	tetA.v1_2317*?	-	-	-	-	0	0	0	0	0
ERR200511	ERR200511	sh1440_5764310	Baker et al, 2017 (Latin America strains)	include	exclude	exclude	exclude	exclude	exclude	-	2.10.5	2	2.10	2.10.5	Latin America IIa	Argentina	Latin America	South and Central America	2009	99.7257	24.2786	-	-	-	-	-	-	-	-	-	-	-	-	-	-	-	-	-	-	-	-	-	-	-	0	0	0	0	0
ERR200527	ERR200527	sh1456_5764326	Baker et al, 2017 (Latin America strains)	include	exclude	exclude	exclude	exclude	exclude	-	2.12.1	2	2.12	2.12.1	Latin America IIb	Costa Rica	Latin America	South and Central America	2003	99.7657	26.0291	SSON_3891	SSON_3892	SSON_3893	SSON_3894	SSON_3895	sat-2_193	dfrA1.v1_2357	aadA_93*	SSON_3897	-	-	-	TEM-198_1654*	-	-	-	-	sul2_2284	-	-	-	-	-	0	0	0	0	0
ERR200520	ERR200520	sh1449_5764319	Baker et al, 2017 (Latin America strains)	include	exclude	exclude	exclude	exclude	exclude	-	2.10.6	2	2.10	2.10.6	Latin America IIa	Costa Rica	Latin America	South and Central America	2002	99.8157	32.7894	-	-	-	-	-	-	-	-	-	-	-	-	TEM-217_1662*	-	-	strA.v1_2409*	strB.v1_2410*	sul2_2284	-	-	-	-	-	0	0	0	0	0
ERR1009127	ERR1009127	61034	Baker et al, 2017 (Latin America strains)	include	exclude	exclude	exclude	exclude	exclude	-	2.10.1	2	2.10	2.10.1	Latin America IIa	Venezuela	Latin America	South and Central America	2000	99.8601	99.9379	-	-	-	-	-	-	-	-	-	tetB.v2_2325*	-	-	TEM-176_1646*	-	-	strA.v1_2409*	strB.v1_2410*	-	-	-	-	-	-	0	0	0	0	0
ERR1009132	ERR1009132	61026	Baker et al, 2017 (Latin America strains)	include	exclude	exclude	exclude	exclude	exclude	-	2.10.1	2	2.10	2.10.1	Latin America IIa	Venezuela	Latin America	South and Central America	2000	99.8613	99.9583	-	-	-	-	-	-	-	-	-	tetB.v1_2324*	-	-	TEM-30_1690*	-	-	strA.v1_2409*	strB.v1_2410*	-	-	-	-	-	-	0	0	0	0	0
ERR1009126	ERR1009126	61033	Baker et al, 2017 (Latin America strains)	include	exclude	exclude	exclude	exclude	exclude	-	2.10.1	2	2.10	2.10.1	Latin America IIa	Venezuela	Latin America	South and Central America	2000	99.8647	99.6844	-	-	-	-	-	-	-	-	-	-	-	-	-	-	-	-	-	-	-	-	-	-	-	0	0	0	0	0
ERR316318	ERR316318	UR_SH_06 7212487	Baker et al, 2017 (Latin America strains)	include	exclude	exclude	exclude	exclude	exclude	-	2.10.7	2	2.10	2.10.7	Latin America IIa	Uruguay	Latin America	South and Central America	2003	99.9243	41.7061	SSON_3891	SSON_3892	SSON_3893	SSON_3894	SSON_3895*	sat-2_193	dfrA1.v1_2357	aadA_93*	SSON_3897*	-	-	-	-	AKG29_01340?	AKG29_01350?	strA.v1_2409*?	-	sul2_2284	-	-	-	-	-	0	0	0	0	0
SRR3530526	SRR3530526	209721	Baker et al, 2018 (UK & France strains)	include	exclude	exclude	exclude	exclude	exclude	-	3.7.29.1.2	3	3.7	3.7.29	VN2.MSM2	United Kingdom	Europe	Europe	2016	94.3373	25.9637	SSON_3891	SSON_3892	SSON_3893	SSON_3894	SSON_3895	sat-2_193	dfrA1.v1_2357?	aadA_93*	SSON_3897	-	-	-	-	-	-	-	-	-	-	-	-	-	-	0	1	0	0	0
ERR1364292	ERR1364292	SONNEI_150	Baker et al, 2018 (UK & France strains)	include	exclude	exclude	exclude	exclude	exclude	-	3.6.1.1.3.1	3	3.6	3.6.1	CipR.MSM1	United Kingdom	Europe	Europe	2013	94.4077	24.9224	SSON_3891	SSON_3892	SSON_3893	SSON_3894	SSON_3895	sat-2_193	dfrA1.v1_2357*	-	SSON_3897	-	-	-	-	-	-	-	-	-	-	-	-	-	-	1	1	0	1	0
ERR1364281	ERR1364281	SONNEI_139	Baker et al, 2018 (UK & France strains)	include	exclude	exclude	exclude	exclude	exclude	-	3.6.3	3	3.6	3.6.3	Central Asia III	United Kingdom	Europe	Europe	2012	94.4584	24.7745	SSON_3891	SSON_3892	SSON_3893*	SSON_3894*	SSON_3895	sat-2_193	dfrA1.v1_2357	-	SSON_3897	-	-	-	-	AKG29_01340	-	strA.v1_2409*	strB.v1_2410	sul2_2284	tetA.v2_2318	-	-	-	-	0	0	0	0	1
ERR1364269	ERR1364269	SONNEI_127	Baker et al, 2018 (UK & France strains)	include	exclude	exclude	exclude	exclude	exclude	-	3.7.16	3	3.7	3.7.16	-	United Kingdom	Europe	Europe	2012	94.5073	23.1214	SSON_3891	SSON_3892	SSON_3893	SSON_3894	SSON_3895	sat-2_193	dfrA1.v1_2357	aadA_93*	SSON_3897	-	-	-	-	-	-	-	-	-	-	-	-	-	-	0	0	0	0	0
ERR1516081	ERR1516081	201009727	Baker et al, 2018 (UK & France strains)	include	exclude	exclude	exclude	exclude	exclude	-	3.7.25	3	3.7	3.7.25	-	France	Europe	Europe	2010	94.734	24.6091	SSON_3891	SSON_3892	SSON_3893	SSON_3894	SSON_3895	sat-2_193	dfrA1.v1_2357	aadA_93*	SSON_3897	-	-	-	-	AKG29_01340	-	strA.v1_2409*	strB.v1_2410	sul2_2284	tetA.v2_2318	-	-	-	-	0	0	0	0	0
ERR1364273	ERR1364273	SONNEI_131	Baker et al, 2018 (UK & France strains)	include	exclude	exclude	exclude	exclude	exclude	-	3.6.1.1.3	3	3.6	3.6.1	CipR	United Kingdom	Europe	Europe	2012	94.7923	24.5512	SSON_3891	SSON_3892	SSON_3893	SSON_3894	SSON_3895	sat-2_193	dfrA1.v1_2357*	-	SSON_3897	-	-	-	-	AKG29_01340	-	strA.v1_2409*	strB.v1_2410	sul2_2284	tetA.v2_2318	-	-	-	-	1	1	0	1	0
ERR1364282	ERR1364282	SONNEI_140	Baker et al, 2018 (UK & France strains)	include	exclude	exclude	exclude	exclude	exclude	-	3.6.1.1.3.1	3	3.6	3.6.1	CipR.MSM1	United Kingdom	Europe	Europe	2013	94.8095	24.1776	SSON_3891	SSON_3892	SSON_3893	SSON_3894	SSON_3895	sat-2_193	dfrA1.v1_2357*	-	SSON_3897	-	-	-	-	-	-	-	-	-	-	-	-	-	-	1	1	0	1	0
ERR1541604	ERR1541604	201403597	Baker et al, 2018 (UK & France strains)	include	exclude	exclude	exclude	exclude	exclude	-	3.7.15	3	3.7	3.7.15	-	France	Europe	Europe	2014	94.8957	26.0453	SSON_3891	SSON_3892	SSON_3893	SSON_3894	SSON_3895*	sat-2_193	dfrA1.v1_2357	aadA_93*	SSON_3897	-	-	-	-	AKG29_01340	-	strA.v1_2409*	strB.v1_2410	sul2_2284	tetA.v2_2318	-	-	-	-	0	0	0	0	0
SRR3531252	SRR3531252	149192	Baker et al, 2018 (UK & France strains)	include	exclude	exclude	exclude	exclude	exclude	MSM	3.7.25	3	3.7	3.7.25	-	United Kingdom	Europe	Europe	2015	94.8973	94.8098	SSON_3891	SSON_3892	SSON_3893	SSON_3894	SSON_3895	sat-2_193	dfrA1.v1_2357	aadA_93*	SSON_3897	tetB.v2_2325*	-	-	TEM-143_1733*	-	-	-	-	sul2_2284	-	-	-	-	-	0	0	0	0	0
ERR1364263	ERR1364263	SONNEI_121	Baker et al, 2018 (UK & France strains)	include	exclude	exclude	exclude	exclude	exclude	-	3.7.18	3	3.7	3.7.18	-	United Kingdom	Europe	Europe	2012	94.8998	25.3103	SSON_3891	SSON_3892	SSON_3893	SSON_3894	SSON_3895	sat-2_193	dfrA1.v1_2357	aadA_93*	SSON_3897	-	-	-	-	-	-	-	-	-	-	sul1_2283	-	-	mphA_2174*	0	0	0	0	0
ERR1516065	ERR1516065	201001217	Baker et al, 2018 (UK & France strains)	include	exclude	exclude	exclude	exclude	exclude	-	3.7.25	3	3.7	3.7.25	-	France	Europe	Europe	2010	94.9236	25.0684	SSON_3891	SSON_3892	SSON_3893	SSON_3894	SSON_3895	sat-2_193	dfrA1.v1_2357	aadA_93*	SSON_3897	-	-	-	-	AKG29_01340	AKG29_01350?	strA.v1_2409*	strB.v1_2410	sul2_2284	tetA.v2_2318	-	-	-	-	0	0	0	0	0
ERR1364233	ERR1364233	SONNEI_091	Baker et al, 2018 (UK & France strains)	include	exclude	exclude	exclude	exclude	exclude	-	3.6.1.1.3.1	3	3.6	3.6.1	CipR.MSM1	United Kingdom	Europe	Europe	2011	94.9613	94.8627	SSON_3891	SSON_3892	SSON_3893	SSON_3894	SSON_3895	sat-2_193	dfrA1.v1_2357*	-	SSON_3897	-	-	-	-	AKG29_01340	-	strA.v1_2409*	strB.v1_2410	sul2_2284	tetA.v2_2318	-	-	-	-	1	1	0	1	0
ERR1541612	ERR1541612	201408085	Baker et al, 2018 (UK & France strains)	include	exclude	exclude	exclude	exclude	exclude	-	3.6.1.1.3.1	3	3.6	3.6.1	CipR.MSM1	France	Europe	Europe	2014	94.9688	31.3142	SSON_3891	SSON_3892	SSON_3893	SSON_3894	SSON_3895	sat-2_193	dfrA1.v1_2357*	-	SSON_3897	-	-	-	-	AKG29_01340	-	strA.v1_2409*	strB.v1_2410	sul2_2284	tetA.v2_2318	-	-	-	-	1	1	0	1	0
ERR1364161	ERR1364161	SONNEI_019	Baker et al, 2018 (UK & France strains)	include	exclude	exclude	exclude	exclude	exclude	-	3.7.16	3	3.7	3.7.16	-	United Kingdom	Europe	Europe	2008	95.0146	24.2133	SSON_3891	SSON_3892	SSON_3893	SSON_3894	SSON_3895	sat-2_193	dfrA1.v1_2357	aadA_93*	SSON_3897	-	-	-	-	-	-	-	-	-	-	-	-	-	-	0	0	0	0	0
ERR1364157	ERR1364157	SONNEI_015	Baker et al, 2018 (UK & France strains)	include	exclude	exclude	exclude	exclude	exclude	-	3.6.1	3	3.6	3.6.1	CipR_parent	United Kingdom	Europe	Europe	2008	95.0293	24.1795	SSON_3891	SSON_3892	SSON_3893	SSON_3894	SSON_3895	sat-2_193	dfrA1.v1_2357	-	SSON_3897	-	-	-	-	AKG29_01340	-	strA.v1_2409*	strB.v1_2410	sul2_2284	tetA.v2_2318	-	-	-	-	0	1	0	0	0
ERR1364251	ERR1364251	SONNEI_109	Baker et al, 2018 (UK & France strains)	include	exclude	exclude	exclude	exclude	exclude	-	3.6	3	3.6	NA	Central Asia III	United Kingdom	Europe	Europe	2011	95.0734	N/A	SSON_3891	SSON_3892	SSON_3893	SSON_3894	SSON_3895*	sat-2_193	dfrA1.v1_2357	-	SSON_3897	-	-	-	-	AKG29_01340	-	strA.v1_2409*	strB.v1_2410*	sul2_2284	tetA.v2_2318	-	-	-	-	0	1	0	0	0
ERR1364164	ERR1364164	SONNEI_022	Baker et al, 2018 (UK & France strains)	include	exclude	exclude	exclude	exclude	exclude	-	3.7.16	3	3.7	3.7.16	-	United Kingdom	Europe	Europe	2008	95.0959	23.9311	SSON_3891	SSON_3892	SSON_3893	SSON_3894	SSON_3895	sat-2_193	dfrA1.v1_2357	aadA_93*	SSON_3897	-	-	-	-	AKG29_01340	AKG29_01350?	strA.v1_2409*	strB.v1_2410	sul2_2284*	tetA.v2_2318	-	-	-	-	0	0	0	0	0
ERR1364235	ERR1364235	SONNEI_093	Baker et al, 2018 (UK & France strains)	include	exclude	exclude	exclude	exclude	exclude	-	3.7.16	3	3.7	3.7.16	-	United Kingdom	Europe	Europe	2011	95.1035	93.2388	SSON_3891	SSON_3892	SSON_3893	SSON_3894	SSON_3895	sat-2_193	dfrA1.v1_2357	aadA_93*	SSON_3897	-	-	-	-	AKG29_01340	-	strA.v1_2409*	strB.v1_2410	sul2_2284*	tetA.v2_2318	-	-	-	-	0	0	0	0	0
ERR1364155	ERR1364155	SONNEI_013	Baker et al, 2018 (UK & France strains)	include	exclude	exclude	exclude	exclude	exclude	-	3.7.16	3	3.7	3.7.16	-	United Kingdom	Europe	Europe	2008	95.1207	24.4552	SSON_3891	SSON_3892	SSON_3893	SSON_3894	SSON_3895	sat-2_193	dfrA1.v1_2357	aadA_93*	SSON_3897	-	-	-	-	AKG29_01340	-	strA.v1_2409*	strB.v1_2410	sul2_2284*	tetA.v2_2318	-	-	-	-	0	0	0	0	0
ERR1364180	ERR1364180	SONNEI_038	Baker et al, 2018 (UK & France strains)	include	exclude	exclude	exclude	exclude	exclude	-	3.7.16	3	3.7	3.7.16	-	United Kingdom	Europe	Europe	2009	95.1219	24.1132	SSON_3891	SSON_3892	SSON_3893	SSON_3894	SSON_3895	sat-2_193	dfrA1.v1_2357	aadA_93*	SSON_3897	-	-	-	-	AKG29_01340	AKG29_01350?	strA.v1_2409*	strB.v1_2410	sul2_2284*	tetA.v2_2318	-	-	-	-	0	0	0	0	0
ERR1364320	ERR1364320	SONNEI_178	Baker et al, 2018 (UK & France strains)	include	exclude	exclude	exclude	exclude	exclude	-	3.7.25	3	3.7	3.7.25	-	United Kingdom	Europe	Europe	2014	95.1391	24.6369	SSON_3891	SSON_3892	SSON_3893	SSON_3894	SSON_3895	sat-2_193	dfrA1.v1_2357	aadA_93*	SSON_3897	-	-	-	-	AKG29_01340	-	strA.v1_2409*	strB.v1_2410	sul2_2284	tetA.v2_2318	-	-	-	-	0	0	0	0	0
ERR1364294	ERR1364294	SONNEI_152	Baker et al, 2018 (UK & France strains)	include	exclude	exclude	exclude	exclude	exclude	-	3.7.16	3	3.7	3.7.16	-	United Kingdom	Europe	Europe	2013	95.1393	25.1884	SSON_3891	SSON_3892	SSON_3893	SSON_3894	SSON_3895	sat-2_193	dfrA1.v1_2357	aadA_93*	SSON_3897	-	-	-	-	AKG29_01340	-	strA.v1_2409*	strB.v1_2410	sul2_2284*	tetA.v2_2318	-	-	-	-	0	0	0	0	0
ERR1364285	ERR1364285	SONNEI_143	Baker et al, 2018 (UK & France strains)	include	exclude	exclude	exclude	exclude	exclude	-	3.7.25	3	3.7	3.7.25	-	United Kingdom	Europe	Europe	2013	95.1411	25.1972	SSON_3891	SSON_3892	SSON_3893	SSON_3894	SSON_3895	sat-2_193	dfrA1.v1_2357	aadA_93*	SSON_3897	-	-	-	-	AKG29_01340	-	strA.v1_2409*	strB.v1_2410	sul2_2284	tetA.v2_2318	-	-	-	-	0	0	0	0	0
ERR1364154	ERR1364154	SONNEI_012	Baker et al, 2018 (UK & France strains)	include	exclude	exclude	exclude	exclude	exclude	-	3.7.25	3	3.7	3.7.25	-	United Kingdom	Europe	Europe	2008	95.1539	23.9046	SSON_3891	SSON_3892	SSON_3893	SSON_3894	SSON_3895	sat-2_193	dfrA1.v1_2357	aadA_93*	SSON_3897	-	-	-	-	AKG29_01340	-	strA.v1_2409*	strB.v1_2410	sul2_2284	tetA.v2_2318	-	-	-	-	0	0	0	0	0
ERR1364323	ERR1364323	SONNEI_181	Baker et al, 2018 (UK & France strains)	include	exclude	exclude	exclude	exclude	exclude	-	3.7.25	3	3.7	3.7.25	-	United Kingdom	Europe	Europe	2014	95.1564	24.6188	SSON_3891	SSON_3892	SSON_3893	SSON_3894	SSON_3895	sat-2_193	dfrA1.v1_2357	aadA_93*	SSON_3897	-	-	-	-	AKG29_01340	-	strA.v1_2409*	strB.v1_2410	sul2_2284	tetA.v2_2318	-	-	-	-	0	0	0	0	0
ERR1541608	ERR1541608	201407018	Baker et al, 2018 (UK & France strains)	include	exclude	exclude	exclude	exclude	exclude	-	3.7.30.4.1	3	3.7	3.7.30	OJC	France	Europe	Europe	2014	95.1616	28.1063	SSON_3891	SSON_3892	SSON_3893	SSON_3894	SSON_3895	sat-2_193	dfrA1.v1_2357	aadA_93*	SSON_3897	-	-	-	TEM-1_1667	-	-	strA.v1_2409*	-	sul2_2284	-	-	-	-	-	0	0	0	0	0
ERR1364275	ERR1364275	SONNEI_133	Baker et al, 2018 (UK & France strains)	include	exclude	exclude	exclude	exclude	exclude	-	3.6.1.1.3.1	3	3.6	3.6.1	CipR.MSM1	United Kingdom	Europe	Europe	2012	95.1862	24.4524	SSON_3891	SSON_3892	SSON_3893	SSON_3894	SSON_3895	sat-2_193	dfrA1.v1_2357*	-	SSON_3897	-	-	-	-	AKG29_01340	AKG29_01350*?	strA.v1_2409*	strB.v1_2410	sul2_2284	tetA.v2_2318	-	-	-	-	1	1	0	1	0
ERR1364286	ERR1364286	SONNEI_144	Baker et al, 2018 (UK & France strains)	include	exclude	exclude	exclude	exclude	exclude	-	3.6.1	3	3.6	3.6.1	CipR_parent	United Kingdom	Europe	Europe	2013	95.1995	94.9405	SSON_3891	SSON_3892	SSON_3893	SSON_3894	SSON_3895	sat-2_193	dfrA1.v1_2357	-	SSON_3897	-	-	-	TEM-198_1654*	AKG29_01340	-	strA.v1_2409*	strB.v1_2410	sul2_2284	tetA.v2_2318	-	-	-	-	0	1	0	0	0
ERR1364289	ERR1364289	SONNEI_147	Baker et al, 2018 (UK & France strains)	include	exclude	exclude	exclude	exclude	exclude	-	3.7.25	3	3.7	3.7.25	-	United Kingdom	Europe	Europe	2013	95.2044	24.2921	SSON_3891	SSON_3892	SSON_3893	SSON_3894	SSON_3895	sat-2_193	dfrA1.v1_2357	aadA_93*	SSON_3897	-	-	-	-	AKG29_01340	-	strA.v1_2409*	strB.v1_2410	sul2_2284	tetA.v2_2318	-	-	-	-	0	0	0	0	0
ERR1364288	ERR1364288	SONNEI_146	Baker et al, 2018 (UK & France strains)	include	exclude	exclude	exclude	exclude	exclude	-	3.7.8	3	3.7	3.7.8	-	United Kingdom	Europe	Europe	2013	95.2169	24.3542	SSON_3891	SSON_3892	SSON_3893	SSON_3894*	SSON_3895	sat-2_193	dfrA1.v1_2357	aadA_93*	SSON_3897	-	-	-	-	AKG29_01340	-	strA.v1_2409*	strB.v1_2410	sul2_2284	tetA.v2_2318*	-	-	-	-	0	0	0	0	0
ERR1364264	ERR1364264	SONNEI_122	Baker et al, 2018 (UK & France strains)	include	exclude	exclude	exclude	exclude	exclude	-	3.6.3	3	3.6	3.6.3	Central Asia III	United Kingdom	Europe	Europe	2012	95.2174	24.3611	SSON_3891	SSON_3892	SSON_3893*	SSON_3894*	SSON_3895	sat-2_193	dfrA1.v1_2357	-	SSON_3897	-	-	-	-	AKG29_01340	-	strA.v1_2409*	strB.v1_2410	sul2_2284	tetA.v2_2318	-	-	-	-	0	0	0	0	1
SRR3531874	SRR3531874	178859	Baker et al, 2018 (UK & France strains)	include	exclude	exclude	exclude	exclude	exclude	MSM	3.7.25	3	3.7	3.7.25	-	United Kingdom	Europe	Europe	2015	95.2196	95.0254	SSON_3891	SSON_3892	SSON_3893	SSON_3894	SSON_3895	sat-2_193	dfrA1.v1_2357	aadA_93*	SSON_3897	tetB.v2_2325*	-	-	TEM-206_1678*	-	-	-	-	sul2_2284	-	-	-	ermB.v1_2136*	mphA_2174	0	0	0	0	0
ERR1516080	ERR1516080	201009404	Baker et al, 2018 (UK & France strains)	include	exclude	exclude	exclude	exclude	exclude	-	3.7.18	3	3.7	3.7.18	-	France	Europe	Europe	2010	95.2213	30.9416	SSON_3891	SSON_3892	SSON_3893	SSON_3894	SSON_3895	sat-2_193	dfrA1.v1_2357	aadA_93*	SSON_3897	-	-	-	-	-	-	-	-	-	-	-	-	-	-	0	0	0	0	0
ERR1364209	ERR1364209	SONNEI_067	Baker et al, 2018 (UK & France strains)	include	exclude	exclude	exclude	exclude	exclude	-	3.7.16	3	3.7	3.7.16	-	United Kingdom	Europe	Europe	2010	95.2352	24.0047	SSON_3891	SSON_3892	SSON_3893	SSON_3894	SSON_3895	sat-2_193	dfrA1.v1_2357	aadA_93*	SSON_3897	-	-	-	-	AKG29_01340	-	strA.v1_2409*	strB.v1_2410	sul2_2284*	tetA.v2_2318	-	-	-	-	0	0	0	0	0
ERR1364284	ERR1364284	SONNEI_142	Baker et al, 2018 (UK & France strains)	include	exclude	exclude	exclude	exclude	exclude	-	3.7.26	3	3.7	3.7.26	-	United Kingdom	Europe	Europe	2013	95.2578	94.8803	SSON_3891	SSON_3892	SSON_3893	SSON_3894	SSON_3895	sat-2_193	dfrA1.v1_2357	aadA_93*	SSON_3897	-	-	-	-	AKG29_01340	-	strA.v1_2409*	strB.v1_2410	sul2_2284	tetA.v2_2318	-	-	-	-	0	0	0	0	0
ERR1364213	ERR1364213	SONNEI_071	Baker et al, 2018 (UK & France strains)	include	exclude	exclude	exclude	exclude	exclude	-	3.6.1	3	3.6	3.6.1	CipR_parent	United Kingdom	Europe	Europe	2010	95.2728	24.2406	SSON_3891	SSON_3892	SSON_3893	SSON_3894	SSON_3895	sat-2_193	dfrA1.v1_2357	-	SSON_3897	-	-	-	-	AKG29_01340	-	strA.v1_2409*	strB.v1_2410	sul2_2284	tetA.v2_2318	-	-	-	-	0	1	0	0	0
ERR1364313	ERR1364313	SONNEI_171	Baker et al, 2018 (UK & France strains)	include	exclude	exclude	exclude	exclude	exclude	-	3.7.29.1.2	3	3.7	3.7.29	VN2.MSM2	United Kingdom	Europe	Europe	2014	95.3284	24.2925	SSON_3891	SSON_3892	SSON_3893	SSON_3894	SSON_3895	sat-2_193	dfrA1.v1_2357	aadA_93*	SSON_3897	-	-	-	-	-	-	-	-	-	-	-	-	-	-	0	1	0	0	0
ERR1541587	ERR1541587	201211330	Baker et al, 2018 (UK & France strains)	include	exclude	exclude	exclude	exclude	exclude	-	3.7.28	3	3.7	3.7.28	-	France	Europe	Europe	2012	95.3342	27.5311	SSON_3891	SSON_3892	SSON_3893	SSON_3894	SSON_3895	sat-2_193	dfrA1.v1_2357	aadA_93*	SSON_3897	-	-	-	TEM-40_1693*	-	-	strA.v1_2409*	-	sul2_2284	-	-	-	-	-	0	0	0	0	0
SRR3531909	SRR3531909	199832	Baker et al, 2018 (UK & France strains)	include	exclude	exclude	exclude	exclude	exclude	-	3.7.25	3	3.7	3.7.25	-	United Kingdom	Europe	Europe	2015	95.3486	95.0355	SSON_3891	SSON_3892	SSON_3893	SSON_3894	SSON_3895	sat-2_193	dfrA1.v1_2357	aadA_93*	SSON_3897	tetB.v2_2325*	-	-	TEM-207_1756*	AKG29_01340	AKG29_01350?	strA.v1_2409*	strB.v1_2410	sul2_2284	tetA.v2_2318	-	-	ermB.v1_2136*	mphA_2174	0	0	0	0	0
ERR1364184	ERR1364184	SONNEI_042	Baker et al, 2018 (UK & France strains)	include	exclude	exclude	exclude	exclude	exclude	-	3.7.25	3	3.7	3.7.25	-	United Kingdom	Europe	Europe	2009	95.3521	24.509	SSON_3891	SSON_3892	SSON_3893	SSON_3894	SSON_3895	sat-2_193	dfrA1.v1_2357	aadA_93*	SSON_3897	-	-	-	-	AKG29_01340?	-	-	strB.v1_2410?	sul2_2284?	tetA.v2_2318*?	-	-	-	-	0	0	0	0	0
SRR3530549	SRR3530549	182824	Baker et al, 2018 (UK & France strains)	include	exclude	exclude	exclude	exclude	exclude	MSM	3.7.25	3	3.7	3.7.25	-	United Kingdom	Europe	Europe	2015	95.3532	95.0555	SSON_3891	SSON_3892	SSON_3893	SSON_3894	SSON_3895	sat-2_193	dfrA1.v1_2357	aadA_93*	SSON_3897	tetB.v2_2325*	-	-	TEM-217_1662*	AKG29_01340	AKG29_01350	strA.v1_2409*	strB.v1_2410	sul2_2284	tetA.v2_2318	-	-	ermB.v1_2136*	mphA_2174	0	0	0	0	0
SRR3530435	SRR3530435	166179	Baker et al, 2018 (UK & France strains)	include	exclude	exclude	exclude	exclude	exclude	MSM	3.7.25	3	3.7	3.7.25	-	United Kingdom	Europe	Europe	2015	95.355	94.5007	SSON_3891	SSON_3892	SSON_3893	SSON_3894	SSON_3895	sat-2_193	dfrA1.v1_2357	aadA_93*	SSON_3897	tetB.v2_2325*	-	-	TEM-207_1756*	-	-	-	-	sul2_2284	-	-	-	ermB.v1_2136*	mphA_2174	0	0	0	0	0
ERR1541619	ERR1541619	201412145	Baker et al, 2018 (UK & France strains)	include	exclude	exclude	exclude	exclude	exclude	-	3.6.2	3	3.6	3.6.2	Central Asia III	France	Europe	Europe	2014	95.3579	26.5894	SSON_3891	SSON_3892	SSON_3893	SSON_3894	SSON_3895	sat-2_193	dfrA1.v1_2357	-	SSON_3897	-	-	-	-	AKG29_01340	-	strA.v1_2409*	strB.v1_2410	sul2_2284	tetA.v2_2318	-	-	-	-	0	0	0	0	0
ERR1364322	ERR1364322	SONNEI_180	Baker et al, 2018 (UK & France strains)	include	exclude	exclude	exclude	exclude	exclude	-	3.7.25	3	3.7	3.7.25	-	United Kingdom	Europe	Europe	2014	95.3592	25.1337	SSON_3891	SSON_3892	SSON_3893	SSON_3894	SSON_3895	sat-2_193	dfrA1.v1_2357	aadA_93*	SSON_3897	-	-	-	-	AKG29_01340	-	strA.v1_2409*	strB.v1_2410	sul2_2284	tetA.v2_2318	-	-	-	-	0	0	0	0	0
ERR1364326	ERR1364326	SONNEI_184	Baker et al, 2018 (UK & France strains)	include	exclude	exclude	exclude	exclude	exclude	-	3.7.25	3	3.7	3.7.25	-	United Kingdom	Europe	Europe	2014	95.3608	25.6616	SSON_3891	SSON_3892	SSON_3893	SSON_3894	SSON_3895	sat-2_193	dfrA1.v1_2357	aadA_93*	SSON_3897	-	-	-	-	AKG29_01340	-	strA.v1_2409*	strB.v1_2410	sul2_2284	tetA.v2_2318	-	-	-	-	0	0	0	0	0
SRR3531866	SRR3531866	194244	Baker et al, 2018 (UK & France strains)	include	exclude	exclude	exclude	exclude	exclude	MSM	3.7.25	3	3.7	3.7.25	-	United Kingdom	Europe	Europe	2015	95.3651	95.0685	SSON_3891	SSON_3892	SSON_3893	SSON_3894	SSON_3895	sat-2_193	dfrA1.v1_2357	aadA_93*	SSON_3897	tetB.v2_2325*	-	-	TEM-34_1692*	AKG29_01340	AKG29_01350	strA.v1_2409*	strB.v1_2410	sul2_2284	tetA.v2_2318	-	-	ermB.v1_2136*	mphA_2174	0	0	0	0	0
ERR1364234	ERR1364234	SONNEI_092	Baker et al, 2018 (UK & France strains)	include	exclude	exclude	exclude	exclude	exclude	-	3.7.25	3	3.7	3.7.25	-	United Kingdom	Europe	Europe	2011	95.3692	24.9645	SSON_3891	SSON_3892	SSON_3893	SSON_3894	SSON_3895	sat-2_193	dfrA1.v1_2357	aadA_93*	SSON_3897	-	-	-	TEM-198_1654*	AKG29_01340	-	strA.v1_2409*	strB.v1_2410	sul2_2284	tetA.v2_2318	-	CTX-M-15_530	-	-	0	0	0	0	0
SRR3530555	SRR3530555	154837	Baker et al, 2018 (UK & France strains)	include	exclude	exclude	exclude	exclude	exclude	MSM	3.7.25	3	3.7	3.7.25	-	United Kingdom	Europe	Europe	2015	95.3692	94.0656	SSON_3891	SSON_3892	SSON_3893	SSON_3894	SSON_3895	sat-2_193	dfrA1.v1_2357	aadA_93*	SSON_3897	tetB.v2_2325*	-	-	TEM-206_1678*	AKG29_01340	AKG29_01350	strA.v1_2409*	strB.v1_2410	sul2_2284	tetA.v2_2318	-	-	ermB.v1_2136*?	mphA_2174	0	0	0	0	0
ERR1364247	ERR1364247	SONNEI_105	Baker et al, 2018 (UK & France strains)	include	exclude	exclude	exclude	exclude	exclude	-	3.6.3	3	3.6	3.6.3	Central Asia III	United Kingdom	Europe	Europe	2011	95.3697	24.7745	SSON_3891	SSON_3892	SSON_3893*	SSON_3894*	SSON_3895	sat-2_193	dfrA1.v1_2357	-	SSON_3897	-	-	-	-	AKG29_01340	-	strA.v1_2409*	strB.v1_2410	sul2_2284	tetA.v2_2318	-	-	-	-	0	0	0	0	1
ERR1541603	ERR1541603	201401254	Baker et al, 2018 (UK & France strains)	include	exclude	exclude	exclude	exclude	exclude	-	3.6.1	3	3.6	3.6.1	CipR_parent	France	Europe	Europe	2014	95.3709	26.6181	SSON_3891	SSON_3892	SSON_3893	SSON_3894	SSON_3895	sat-2_193	dfrA1.v1_2357*	-	SSON_3897	-	-	-	-	AKG29_01340	-	strA.v1_2409*	strB.v1_2410	sul2_2284	tetA.v2_2318	-	-	-	-	0	1	0	0	0
ERR1541605	ERR1541605	201404910	Baker et al, 2018 (UK & France strains)	include	exclude	exclude	exclude	exclude	exclude	-	3.6.1.1.2	3	3.6	3.6.1	CipR.MSM5	France	Europe	Europe	2014	95.3712	88.8337	SSON_3891	SSON_3892	SSON_3893	SSON_3894	SSON_3895	sat-2_193	dfrA1.v1_2357*	-	SSON_3897	-	-	-	-	AKG29_01340	-	strA.v1_2409*	strB.v1_2410	sul2_2284	tetA.v2_2318	-	-	-	-	1	1	0	1	0
SRR3531882	SRR3531882	203385	Baker et al, 2018 (UK & France strains)	include	exclude	exclude	exclude	include	exclude	-	3.7.25	3	3.7	3.7.25	-	United Kingdom	Europe	Europe	2016	95.3732	95.1166	SSON_3891	SSON_3892	SSON_3893	SSON_3894	SSON_3895	sat-2_193	dfrA1.v1_2357	aadA_93*	SSON_3897	tetB.v2_2325*	-	-	TEM-30_1690*	AKG29_01340	AKG29_01350	strA.v1_2409*	strB.v1_2410	sul2_2284	tetA.v2_2318	-	-	ermB.v1_2136*	mphA_2174	0	0	0	0	0
ERR1541611	ERR1541611	201408083	Baker et al, 2018 (UK & France strains)	include	exclude	exclude	exclude	exclude	exclude	-	3.6.1.1.2	3	3.6	3.6.1	CipR.MSM5	France	Europe	Europe	2014	95.3739	27.0987	SSON_3891	SSON_3892	SSON_3893	SSON_3894	SSON_3895	sat-2_193	dfrA1.v1_2357*	-	SSON_3897	-	-	-	-	AKG29_01340	-	strA.v1_2409*	strB.v1_2410	sul2_2284	tetA.v2_2318	-	-	-	-	1	1	0	1	0
SRR4192106	SRR4192106	196411	Baker et al, 2018 (UK & France strains)	include	exclude	exclude	exclude	exclude	exclude	MSM	3.7.25	3	3.7	3.7.25	-	United Kingdom	Europe	Europe	2015	95.3745	95.0374	SSON_3891	SSON_3892	SSON_3893	SSON_3894	SSON_3895	sat-2_193	dfrA1.v1_2357	aadA_93*	SSON_3897	tetB.v2_2325*	-	-	TEM-143_1733*	AKG29_01340	AKG29_01350	strA.v1_2409*	strB.v1_2410	sul2_2284	tetA.v2_2318	-	-	ermB.v1_2136*	mphA_2174	0	0	0	0	0
ERR1364280	ERR1364280	SONNEI_138	Baker et al, 2018 (UK & France strains)	include	exclude	exclude	exclude	exclude	exclude	-	3.7.25	3	3.7	3.7.25	-	United Kingdom	Europe	Europe	2012	95.3759	94.8933	SSON_3891	SSON_3892	SSON_3893	SSON_3894	SSON_3895	sat-2_193	dfrA1.v1_2357	aadA_93*	SSON_3897	-	-	-	-	AKG29_01340	-	strA.v1_2409*	strB.v1_2410	sul2_2284	tetA.v2_2318	-	-	-	-	0	0	0	0	0
ERR1364201	ERR1364201	SONNEI_059	Baker et al, 2018 (UK & France strains)	include	exclude	exclude	exclude	exclude	exclude	-	3.7.18	3	3.7	3.7.18	-	United Kingdom	Europe	Europe	2010	95.3771	24.122	SSON_3891	SSON_3892	SSON_3893	SSON_3894	SSON_3895	sat-2_193	dfrA1.v1_2357	aadA_93*	SSON_3897	-	-	-	-	AKG29_01340	-	strA.v1_2409*	strB.v1_2410	sul2_2284	tetA.v2_2318	-	-	-	-	0	0	0	0	0
ERR1364307	ERR1364307	SONNEI_165	Baker et al, 2018 (UK & France strains)	include	exclude	exclude	exclude	exclude	exclude	-	3.6.1.1	3	3.6	3.6.1	CipR	United Kingdom	Europe	Europe	2014	95.3771	25.3311	SSON_3891	SSON_3892	SSON_3893	SSON_3894	SSON_3895	sat-2_193	dfrA1.v1_2357*	-	SSON_3897	-	-	-	-	AKG29_01340	-	strA.v1_2409*	strB.v1_2410	sul2_2284	tetA.v2_2318	-	CTX-M-15_530	-	-	1	1	0	1	0
ERR1364202	ERR1364202	SONNEI_060	Baker et al, 2018 (UK & France strains)	include	exclude	exclude	exclude	exclude	exclude	-	3.6.1.1	3	3.6	3.6.1	CipR	United Kingdom	Europe	Europe	2010	95.3779	24.5169	SSON_3891	SSON_3892	SSON_3893	SSON_3894	SSON_3895	sat-2_193	dfrA1.v1_2357*	-	SSON_3897	-	-	-	-	AKG29_01340	-	strA.v1_2409*	strB.v1_2410	sul2_2284	tetA.v2_2318	-	-	-	-	1	1	0	1	0
ERR1364165	ERR1364165	SONNEI_023	Baker et al, 2018 (UK & France strains)	include	exclude	exclude	exclude	exclude	exclude	-	3.6.2	3	3.6	3.6.2	Central Asia III	United Kingdom	Europe	Europe	2008	95.379	24.5803	SSON_3891	SSON_3892	SSON_3893	SSON_3894	SSON_3895	sat-2_193	dfrA1.v1_2357	-	SSON_3897	-	-	-	-	-	-	-	-	-	-	-	-	-	-	0	0	0	0	0
ERR1364195	ERR1364195	SONNEI_053	Baker et al, 2018 (UK & France strains)	include	exclude	exclude	exclude	exclude	exclude	-	3.6.1.1	3	3.6	3.6.1	CipR	United Kingdom	Europe	Europe	2010	95.3805	24.7982	SSON_3891	SSON_3892	SSON_3893	SSON_3894	SSON_3895	sat-2_193	dfrA1.v1_2357*	-	SSON_3897	-	-	-	-	AKG29_01340	-	strA.v1_2409*	strB.v1_2410	sul2_2284	tetA.v2_2318	-	-	-	-	1	1	0	1	0
ERR1541607	ERR1541607	201405577	Baker et al, 2018 (UK & France strains)	include	exclude	exclude	exclude	exclude	exclude	-	3.6.1.1.2	3	3.6	3.6.1	CipR.MSM5	France	Europe	Europe	2014	95.3821	25.5151	SSON_3891	SSON_3892	SSON_3893	SSON_3894	SSON_3895	sat-2_193	dfrA1.v1_2357*	-	SSON_3897	-	-	-	-	AKG29_01340	AKG29_01350*?	strA.v1_2409*	strB.v1_2410	sul2_2284	tetA.v2_2318	-	-	-	-	1	1	0	1	0
SRR4195740	SRR4195740	203679	Baker et al, 2018 (UK & France strains)	include	exclude	exclude	exclude	include	exclude	MSM	3.7.25	3	3.7	3.7.25	-	United Kingdom	Europe	Europe	2016	95.3825	95.0694	SSON_3891	SSON_3892	SSON_3893	SSON_3894	SSON_3895	sat-2_193	dfrA1.v1_2357	aadA_93*	SSON_3897	tetB.v2_2325*	-	-	TEM-217_1662*	AKG29_01340	AKG29_01350	strA.v1_2409*	strB.v1_2410	sul2_2284	tetA.v2_2318	-	-	ermB.v1_2136*	mphA_2174	0	0	0	0	0
ERR1541594	ERR1541594	201306421	Baker et al, 2018 (UK & France strains)	include	exclude	include	exclude	exclude	exclude	-	3.6.1.1.2	3	3.6	3.6.1	CipR.MSM5	France	Europe	Europe	2013	95.3838	26.5676	SSON_3891	SSON_3892	SSON_3893	SSON_3894	SSON_3895	sat-2_193	dfrA1.v1_2357*	-	SSON_3897	-	-	-	-	-	-	-	-	-	-	-	-	-	-	1	1	0	1	0
ERR1541597	ERR1541597	201308172	Baker et al, 2018 (UK & France strains)	include	exclude	exclude	exclude	exclude	exclude	-	3.7.25	3	3.7	3.7.25	-	France	Europe	Europe	2013	95.3841	27.3286	SSON_3891	SSON_3892	SSON_3893	SSON_3894	SSON_3895	sat-2_193	dfrA1.v1_2357	aadA_93*	SSON_3897	-	-	-	-	-	-	-	-	-	-	-	-	-	-	0	0	0	0	0
ERR1364312	ERR1364312	SONNEI_170	Baker et al, 2018 (UK & France strains)	include	exclude	exclude	exclude	exclude	exclude	-	3.6.1.1.3	3	3.6	3.6.1	CipR	United Kingdom	Europe	Europe	2014	95.386	24.7514	SSON_3891	SSON_3892	SSON_3893	SSON_3894	SSON_3895	sat-2_193	dfrA1.v1_2357*	-	SSON_3897	-	-	-	-	AKG29_01340	AKG29_01350*?	strA.v1_2409*	strB.v1_2410	sul2_2284	tetA.v2_2318	-	-	-	-	1	1	0	1	0
SRR3530516	SRR3530516	196416	Baker et al, 2018 (UK & France strains)	include	exclude	exclude	exclude	exclude	exclude	MSM	3.6.1.1.2	3	3.6	3.6.1	CipR.MSM5	United Kingdom	Europe	Europe	2015	95.3869	27.862	SSON_3891	SSON_3892	SSON_3893	SSON_3894	SSON_3895	sat-2_193	dfrA1.v1_2357*	-	SSON_3897	-	-	-	-	AKG29_01340	AKG29_01350	strA.v1_2409*	strB.v1_2410	sul2_2284	tetA.v2_2318	-	-	-	-	1	1	0	1	0
ERR1364177	ERR1364177	SONNEI_035	Baker et al, 2018 (UK & France strains)	include	exclude	exclude	exclude	exclude	exclude	-	3.6.1.1	3	3.6	3.6.1	CipR	United Kingdom	Europe	Europe	2009	95.3878	24.8306	SSON_3891	SSON_3892	SSON_3893	SSON_3894	SSON_3895	sat-2_193	dfrA1.v1_2357*	-	SSON_3897	-	-	-	-	AKG29_01340	AKG29_01350?	strA.v1_2409*	strB.v1_2410	sul2_2284	tetA.v2_2318	-	-	-	-	1	1	0	1	0
SRR4195487	SRR4195487	195775	Baker et al, 2018 (UK & France strains)	include	exclude	exclude	exclude	exclude	exclude	-	3.7.25	3	3.7	3.7.25	-	United Kingdom	Europe	Europe	2015	95.3894	95.0481	SSON_3891	SSON_3892	SSON_3893	SSON_3894	SSON_3895	sat-2_193	dfrA1.v1_2357	aadA_93*	SSON_3897	tetB.v2_2325*	-	-	TEM-206_1678*	AKG29_01340	AKG29_01350	strA.v1_2409*	strB.v1_2410	sul2_2284	tetA.v2_2318	-	-	ermB.v1_2136*	mphA_2174	0	0	0	0	0
ERR1364243	ERR1364243	SONNEI_101	Baker et al, 2018 (UK & France strains)	include	exclude	exclude	exclude	exclude	exclude	-	3.6.1.1	3	3.6	3.6.1	CipR	United Kingdom	Europe	Europe	2011	95.3902	74.0849	SSON_3891	SSON_3892	SSON_3893	SSON_3894	SSON_3895	sat-2_193	dfrA1.v1_2357*	-	SSON_3897	-	-	-	-	-	-	-	-	-	-	-	-	-	-	1	1	0	1	0
ERR1364167	ERR1364167	SONNEI_025	Baker et al, 2018 (UK & France strains)	include	exclude	exclude	exclude	exclude	exclude	-	3.6.1	3	3.6	3.6.1	CipR_parent	United Kingdom	Europe	Europe	2009	95.3908	24.2587	SSON_3891	SSON_3892	SSON_3893	SSON_3894	SSON_3895	sat-2_193	dfrA1.v1_2357	-	SSON_3897	-	-	-	-	AKG29_01340	AKG29_01350?	strA.v1_2409*	strB.v1_2410	sul2_2284	tetA.v2_2318	-	-	-	-	0	1	0	0	0
ERR1364328	ERR1364328	SONNEI_186	Baker et al, 2018 (UK & France strains)	include	exclude	exclude	exclude	exclude	exclude	-	3.6.1.1	3	3.6	3.6.1	CipR	United Kingdom	Europe	Europe	2014	95.3911	24.6137	SSON_3891	SSON_3892	SSON_3893	SSON_3894	SSON_3895	sat-2_193	dfrA1.v1_2357*	-	SSON_3897	-	-	-	-	AKG29_01340	-	strA.v1_2409*	strB.v1_2410	sul2_2284	tetA.v2_2318	-	-	-	-	1	1	0	1	0
ERR1364159	ERR1364159	SONNEI_017	Baker et al, 2018 (UK & France strains)	include	exclude	exclude	exclude	exclude	exclude	-	3.6.2	3	3.6	3.6.2	Central Asia III	United Kingdom	Europe	Europe	2008	95.3914	24.4269	SSON_3891	SSON_3892	SSON_3893	SSON_3894	SSON_3895	sat-2_193	dfrA1.v1_2357	-	SSON_3897	-	-	-	-	-	-	-	-	-	-	-	-	-	-	0	0	0	0	0
SRR3530542	SRR3530542	204414	Baker et al, 2018 (UK & France strains)	include	exclude	exclude	exclude	exclude	exclude	-	3.6.1.1.2	3	3.6	3.6.1	CipR.MSM5	United Kingdom	Europe	Europe	2015	95.3918	25.9424	SSON_3891	SSON_3892	SSON_3893	SSON_3894	SSON_3895	sat-2_193	dfrA1.v1_2357*	-	SSON_3897	-	-	-	-	AKG29_01340	AKG29_01350	strA.v1_2409*	strB.v1_2410	sul2_2284	tetA.v2_2318	-	-	-	-	1	1	0	1	0
ERR1364265	ERR1364265	SONNEI_123	Baker et al, 2018 (UK & France strains)	include	exclude	exclude	exclude	exclude	exclude	-	3.6.1.1.3.1	3	3.6	3.6.1	CipR.MSM1	United Kingdom	Europe	Europe	2012	95.3919	29.0943	SSON_3891	SSON_3892	SSON_3893	SSON_3894	SSON_3895	sat-2_193	dfrA1.v1_2357*	-	SSON_3897	-	-	-	TEM-34_1692*	-	-	-	-	-	-	-	-	ermB.v1_2136*	mphA_2174	1	1	0	1	0
ERR1364208	ERR1364208	SONNEI_066	Baker et al, 2018 (UK & France strains)	include	exclude	exclude	exclude	exclude	exclude	-	3.6.1.1	3	3.6	3.6.1	CipR	United Kingdom	Europe	Europe	2010	95.3924	24.4311	SSON_3891	SSON_3892	SSON_3893	SSON_3894	SSON_3895	sat-2_193	dfrA1.v1_2357*	-	SSON_3897	-	-	-	-	AKG29_01340	AKG29_01350*?	strA.v1_2409*	strB.v1_2410	sul2_2284	tetA.v2_2318	-	-	-	-	1	1	0	1	0
ERR1364197	ERR1364197	SONNEI_055	Baker et al, 2018 (UK & France strains)	include	exclude	exclude	exclude	exclude	exclude	-	3.6.1.1	3	3.6	3.6.1	CipR	United Kingdom	Europe	Europe	2010	95.3927	25.1045	SSON_3891	SSON_3892	SSON_3893	SSON_3894	SSON_3895	sat-2_193	dfrA1.v1_2357*	-	SSON_3897	-	-	-	-	AKG29_01340	-	strA.v1_2409*	strB.v1_2410	sul2_2284	tetA.v2_2318	-	-	-	-	1	1	0	1	0
SRR5006072	SRR5006072	182831	Baker et al, 2018 (UK & France strains)	include	exclude	exclude	exclude	exclude	exclude	MSM	3.7.25	3	3.7	3.7.25	-	United Kingdom	Europe	Europe	2015	95.3927	95.0114	SSON_3891	SSON_3892	SSON_3893	SSON_3894	SSON_3895	sat-2_193	dfrA1.v1_2357	aadA_93*	SSON_3897	tetB.v2_2325*	-	-	TEM-30_1690*	-	-	-	-	sul2_2284	-	-	-	ermB.v1_2136*	mphA_2174	0	0	0	0	0
ERR1364261	ERR1364261	SONNEI_119	Baker et al, 2018 (UK & France strains)	include	exclude	exclude	exclude	exclude	exclude	-	3.6.1.1	3	3.6	3.6.1	CipR	United Kingdom	Europe	Europe	2012	95.393	24.7931	SSON_3891	SSON_3892	SSON_3893	SSON_3894*	SSON_3895	sat-2_193	dfrA1.v1_2357*	-	SSON_3897	-	-	-	-	AKG29_01340	-	strA.v1_2409*	strB.v1_2410	sul2_2284	tetA.v2_2318	-	-	-	-	1	1	0	1	0
ERR1364303	ERR1364303	SONNEI_161	Baker et al, 2018 (UK & France strains)	include	exclude	exclude	exclude	exclude	exclude	-	3.6.1.1	3	3.6	3.6.1	CipR	United Kingdom	Europe	Europe	2014	95.3931	94.7746	SSON_3891	SSON_3892	SSON_3893	SSON_3894	SSON_3895	sat-2_193	dfrA1.v1_2357*	-	SSON_3897	-	-	-	-	AKG29_01340	-	strA.v1_2409*	strB.v1_2410	sul2_2284	tetA.v2_2318	-	-	-	-	1	1	0	1	0
ERR1364266	ERR1364266	SONNEI_124	Baker et al, 2018 (UK & France strains)	include	exclude	exclude	exclude	exclude	exclude	-	3.6.1.1	3	3.6	3.6.1	CipR	United Kingdom	Europe	Europe	2012	95.3948	25.0262	SSON_3891	SSON_3892	SSON_3893	SSON_3894	SSON_3895	sat-2_193	dfrA1.v1_2357*	-	SSON_3897	-	-	-	-	AKG29_01340	-	strA.v1_2409*	strB.v1_2410	sul2_2284	tetA.v2_2318	-	-	-	-	1	1	0	1	0
ERR1541586	ERR1541586	201211243	Baker et al, 2018 (UK & France strains)	include	exclude	exclude	exclude	exclude	exclude	-	3.6.1.1	3	3.6	3.6.1	CipR	France	Europe	Europe	2012	95.3952	25.802	SSON_3891	SSON_3892	SSON_3893	SSON_3894	SSON_3895	sat-2_193	dfrA1.v1_2357*	-	SSON_3897	-	-	-	-	-	-	-	-	-	-	-	-	-	-	1	1	0	1	0
ERR1364256	ERR1364256	SONNEI_114	Baker et al, 2018 (UK & France strains)	include	exclude	exclude	exclude	exclude	exclude	-	3.6.1.1	3	3.6	3.6.1	CipR	United Kingdom	Europe	Europe	2011	95.3955	24.4747	SSON_3891	SSON_3892	SSON_3893	SSON_3894	SSON_3895	sat-2_193	dfrA1.v1_2357*	-	SSON_3897	-	-	-	-	AKG29_01340	-	strA.v1_2409*	strB.v1_2410	sul2_2284	tetA.v2_2318	-	-	-	-	1	1	0	1	0
ERR1364258	ERR1364258	SONNEI_116	Baker et al, 2018 (UK & France strains)	include	exclude	exclude	exclude	exclude	exclude	-	3.6.1.1.3.1	3	3.6	3.6.1	CipR.MSM1	United Kingdom	Europe	Europe	2012	95.3956	24.5131	SSON_3891	SSON_3892	SSON_3893	SSON_3894	SSON_3895	sat-2_193	dfrA1.v1_2357*	-	SSON_3897	-	-	-	-	AKG29_01340	-	strA.v1_2409*	strB.v1_2410	sul2_2284	tetA.v2_2318	-	-	-	-	1	0	0	0	0
ERR1364166	ERR1364166	SONNEI_024	Baker et al, 2018 (UK & France strains)	include	exclude	exclude	exclude	exclude	exclude	-	3.6.1.1	3	3.6	3.6.1	CipR	United Kingdom	Europe	Europe	2008	95.3957	24.0706	SSON_3891	SSON_3892	SSON_3893	SSON_3894	SSON_3895	sat-2_193	dfrA1.v1_2357*	-	SSON_3897	-	-	-	-	AKG29_01340	AKG29_01350?	strA.v1_2409*	strB.v1_2410	sul2_2284	tetA.v2_2318	-	-	-	-	1	1	0	1	0
ERR1364300	ERR1364300	SONNEI_158	Baker et al, 2018 (UK & France strains)	include	exclude	exclude	exclude	exclude	exclude	-	3.6.1.1	3	3.6	3.6.1	CipR	United Kingdom	Europe	Europe	2014	95.396	24.4135	SSON_3891	SSON_3892	SSON_3893	SSON_3894	SSON_3895	sat-2_193	dfrA1.v1_2357*	-	SSON_3897	-	-	-	-	AKG29_01340	-	strA.v1_2409*	strB.v1_2410	sul2_2284	tetA.v2_2318	-	-	-	-	1	1	0	1	0
ERR1516069	ERR1516069	201004752	Baker et al, 2018 (UK & France strains)	include	exclude	include	exclude	exclude	exclude	-	3.6.1.1.3	3	3.6	3.6.1	CipR	France	Europe	Europe	2010	95.3976	24.3713	SSON_3891	SSON_3892	SSON_3893	SSON_3894	SSON_3895	sat-2_193	dfrA1.v1_2357*	-	SSON_3897	-	-	-	-	AKG29_01340	-	strA.v1_2409*	strB.v1_2410	sul2_2284	tetA.v1_2317*?	-	-	-	-	1	1	0	1	0
ERR1364170	ERR1364170	SONNEI_028	Baker et al, 2018 (UK & France strains)	include	exclude	exclude	exclude	exclude	exclude	-	3.6.1	3	3.6	3.6.1	CipR_parent	United Kingdom	Europe	Europe	2009	95.3977	37.8109	SSON_3891	SSON_3892	SSON_3893	SSON_3894	SSON_3895	sat-2_193	-	aadA2_104*	SSON_3897	-	-	-	TEM-217_1662*	AKG29_01340	AKG29_01350?	strA.v1_2409*	strB.v1_2410	-	tetA.v2_2318	sul1_2283	-	-	mphA_2174	0	1	0	0	0
ERR1364173	ERR1364173	SONNEI_031	Baker et al, 2018 (UK & France strains)	include	exclude	exclude	exclude	exclude	exclude	-	3.6.1.1.3	3	3.6	3.6.1	CipR	United Kingdom	Europe	Europe	2009	95.3982	25.1842	SSON_3891	SSON_3892	SSON_3893	SSON_3894	SSON_3895	sat-2_193	dfrA1.v1_2357*	-	SSON_3897	-	-	-	-	AKG29_01340	-	strA.v1_2409*	strB.v1_2410	sul2_2284	tetA.v2_2318	-	-	-	-	1	1	0	1	0
ERR1364228	ERR1364228	SONNEI_086	Baker et al, 2018 (UK & France strains)	include	exclude	exclude	exclude	exclude	exclude	-	3.6.1.1.3.1	3	3.6	3.6.1	CipR.MSM1	United Kingdom	Europe	Europe	2010	95.3983	23.9718	SSON_3891	SSON_3892	SSON_3893	SSON_3894	SSON_3895	sat-2_193	dfrA1.v1_2357*	-	SSON_3897	-	-	-	-	AKG29_01340	-	strA.v1_2409*	strB.v1_2410	sul2_2284	tetA.v2_2318	-	-	-	-	1	1	0	1	0
ERR1364259	ERR1364259	SONNEI_117	Baker et al, 2018 (UK & France strains)	include	exclude	exclude	exclude	exclude	exclude	-	3.6.1.1.3.1	3	3.6	3.6.1	CipR.MSM1	United Kingdom	Europe	Europe	2012	95.3989	29.1106	SSON_3891	SSON_3892	SSON_3893	SSON_3894	SSON_3895	sat-2_193	dfrA1.v1_2357*	-	SSON_3897	-	-	-	TEM-217_1662*	AKG29_01340	-	strA.v1_2409*	strB.v1_2410	sul2_2284	tetA.v2_2318	-	-	ermB.v1_2136*	mphA_2174	1	1	0	1	0
ERR1364291	ERR1364291	SONNEI_149	Baker et al, 2018 (UK & France strains)	include	exclude	exclude	exclude	exclude	exclude	-	3.6.1.1	3	3.6	3.6.1	CipR	United Kingdom	Europe	Europe	2013	95.3992	25.6518	SSON_3891	SSON_3892	SSON_3893	SSON_3894	SSON_3895	sat-2_193	dfrA1.v1_2357*	-	SSON_3897	-	-	-	-	AKG29_01340	AKG29_01350?	strA.v1_2409*	strB.v1_2410	sul2_2284	tetA.v2_2318	-	-	-	-	1	1	0	1	0
ERR1541614	ERR1541614	201409042	Baker et al, 2018 (UK & France strains)	include	exclude	exclude	exclude	exclude	exclude	-	3.6.2	3	3.6	3.6.2	Central Asia III	France	Europe	Europe	2014	95.4	26.0105	SSON_3891	SSON_3892	SSON_3893	SSON_3894	SSON_3895	sat-2_193	dfrA1.v1_2357	-	SSON_3897	-	-	-	-	AKG29_01340	-	strA.v1_2409*	strB.v1_2410	sul2_2284	tetA.v2_2318	-	-	-	-	0	0	0	0	0
ERR1364249	ERR1364249	SONNEI_107	Baker et al, 2018 (UK & France strains)	include	exclude	exclude	exclude	exclude	exclude	-	3.6.1	3	3.6	3.6.1	CipR_parent	United Kingdom	Europe	Europe	2011	95.4005	94.8631	SSON_3891	SSON_3892	SSON_3893	SSON_3894	SSON_3895	sat-2_193	dfrA1.v1_2357*	-	SSON_3897	-	-	-	-	AKG29_01340	AKG29_01350*?	strA.v1_2409*	strB.v1_2410	sul2_2284	tetA.v2_2318	-	-	-	-	0	1	0	0	0
ERR1364186	ERR1364186	SONNEI_044	Baker et al, 2018 (UK & France strains)	include	exclude	exclude	exclude	exclude	exclude	-	3.6.2	3	3.6	3.6.2	Central Asia III	United Kingdom	Europe	Europe	2009	95.4007	24.0432	SSON_3891	SSON_3892	SSON_3893	SSON_3894	SSON_3895	sat-2_193	dfrA1.v1_2357	-	SSON_3897	-	-	-	-	AKG29_01340	-	strA.v1_2409*	strB.v1_2410	sul2_2284	tetA.v2_2318	-	-	-	-	0	0	0	0	0
SRR3530393	SRR3530393	155599	Baker et al, 2018 (UK & France strains)	include	exclude	exclude	exclude	exclude	exclude	MSM	3.7.25	3	3.7	3.7.25	-	United Kingdom	Europe	Europe	2015	95.4009	95.0462	SSON_3891	SSON_3892	SSON_3893	SSON_3894	SSON_3895	sat-2_193	dfrA1.v1_2357	aadA_93*	SSON_3897	tetB.v2_2325*	-	-	TEM-30_1690*	-	-	-	-	sul2_2284	-	-	-	ermB.v1_2136*	mphA_2174	0	0	0	0	0
ERR1364200	ERR1364200	SONNEI_058	Baker et al, 2018 (UK & France strains)	include	exclude	exclude	exclude	exclude	exclude	-	3.6.1.1	3	3.6	3.6.1	CipR	United Kingdom	Europe	Europe	2010	95.401	24.8491	SSON_3891	SSON_3892	SSON_3893	SSON_3894	SSON_3895	sat-2_193	dfrA1.v1_2357*	-	SSON_3897	-	-	-	-	-	-	-	-	-	-	-	-	-	-	1	0	0	0	0
ERR1516073	ERR1516073	201005808	Baker et al, 2018 (UK & France strains)	include	exclude	exclude	exclude	exclude	exclude	-	3.7.28	3	3.7	3.7.28	-	France	Europe	Europe	2010	95.4022	25.0192	SSON_3891	SSON_3892	SSON_3893	SSON_3894	SSON_3895	sat-2_193	dfrA1.v1_2357	aadA_93*	SSON_3897*	-	-	-	-	-	-	-	-	-	-	-	-	-	-	0	0	0	0	0
ERR1364218	ERR1364218	SONNEI_076	Baker et al, 2018 (UK & France strains)	include	exclude	exclude	exclude	exclude	exclude	-	3.6.1.1.3.1	3	3.6	3.6.1	CipR.MSM1	United Kingdom	Europe	Europe	2010	95.4026	24.1961	SSON_3891	SSON_3892	SSON_3893	SSON_3894	SSON_3895	sat-2_193	dfrA1.v1_2357*	-	SSON_3897	-	-	-	-	AKG29_01340	-	strA.v1_2409*	strB.v1_2410	sul2_2284	tetA.v2_2318	-	-	-	-	1	1	0	1	0
ERR1541595	ERR1541595	201306864	Baker et al, 2018 (UK & France strains)	include	exclude	exclude	exclude	exclude	exclude	-	3.6.1	3	3.6	3.6.1	CipR_parent	France	Europe	Europe	2013	95.4034	26.9903	SSON_3891	SSON_3892	SSON_3893*	SSON_3894	SSON_3895	sat-2_193	dfrA1.v1_2357	-	SSON_3897	-	-	-	-	AKG29_01340*?	-	strA.v1_2409*?	strB.v1_2410*?	sul2_2284*?	tetA.v2_2318*?	-	-	-	-	0	1	0	0	0
SRR3531879	SRR3531879	203960	Baker et al, 2018 (UK & France strains)	include	exclude	exclude	exclude	exclude	exclude	MSM	3.6.1.1.2	3	3.6	3.6.1	CipR.MSM5	United Kingdom	Europe	Europe	2015	95.4042	95.0564	SSON_3891	SSON_3892	SSON_3893	SSON_3894	SSON_3895	sat-2_193	dfrA1.v1_2357*	-	SSON_3897	-	-	-	-	AKG29_01340	AKG29_01350	strA.v1_2409*	strB.v1_2410	sul2_2284	tetA.v2_2318	-	-	-	-	1	1	0	1	0
ERR1541590	ERR1541590	201303008	Baker et al, 2018 (UK & France strains)	include	exclude	exclude	exclude	exclude	exclude	-	3.6.1.1	3	3.6	3.6.1	CipR	France	Europe	Europe	2013	95.4042	25.8252	SSON_3891	SSON_3892	SSON_3893	SSON_3894	SSON_3895	sat-2_193	dfrA1.v1_2357*	-	SSON_3897	-	-	-	-	AKG29_01340	-	strA.v1_2409*	strB.v1_2410	sul2_2284	tetA.v2_2318	-	-	-	-	1	1	0	1	0
ERR1364237	ERR1364237	SONNEI_095	Baker et al, 2018 (UK & France strains)	include	exclude	exclude	exclude	exclude	exclude	-	3.6.1.1.3.1	3	3.6	3.6.1	CipR.MSM1	United Kingdom	Europe	Europe	2011	95.4062	27.6182	SSON_3891	SSON_3892	SSON_3893	SSON_3894	SSON_3895	sat-2_193	dfrA1.v1_2357*	-	SSON_3897	-	-	-	-	AKG29_01340	-	strA.v1_2409*	strB.v1_2410	sul2_2284	tetA.v2_2318	-	-	-	-	1	1	0	1	0
SRR4787904	SRR4787904	203959	Baker et al, 2018 (UK & France strains)	include	exclude	exclude	exclude	exclude	exclude	MSM	3.6.1.1.2	3	3.6	3.6.1	CipR.MSM5	United Kingdom	Europe	Europe	2015	95.4065	94.9901	SSON_3891	SSON_3892	SSON_3893	SSON_3894	SSON_3895	sat-2_193	dfrA1.v1_2357*	-	SSON_3897	-	-	-	-	AKG29_01340	AKG29_01350	strA.v1_2409*	strB.v1_2410	sul2_2284	tetA.v2_2318	-	-	-	-	1	1	0	1	0
SRR3531237	SRR3531237	203384	Baker et al, 2018 (UK & France strains)	include	exclude	exclude	exclude	include	exclude	MSM	3.6.1.1.2	3	3.6	3.6.1	CipR.MSM5	United Kingdom	Europe	Europe	2016	95.4067	95.0694	SSON_3891	SSON_3892	SSON_3893	SSON_3894	SSON_3895	sat-2_193	dfrA1.v1_2357*	-	SSON_3897	-	-	-	-	AKG29_01340	AKG29_01350	strA.v1_2409*	strB.v1_2410	sul2_2284	tetA.v2_2318	-	-	-	-	1	1	0	1	0
ERR1364296	ERR1364296	SONNEI_154	Baker et al, 2018 (UK & France strains)	include	exclude	exclude	exclude	exclude	exclude	-	3.7.25	3	3.7	3.7.25	-	United Kingdom	Europe	Europe	2013	95.4067	89.9399	SSON_3891	SSON_3892	SSON_3893	SSON_3894	SSON_3895	sat-2_193	dfrA1.v1_2357	aadA_93*	SSON_3897	-	-	-	-	AKG29_01340	-	strA.v1_2409*	strB.v1_2410	sul2_2284	tetA.v2_2318	-	-	-	-	0	0	0	0	0
ERR1364324	ERR1364324	SONNEI_182	Baker et al, 2018 (UK & France strains)	include	exclude	exclude	exclude	exclude	exclude	-	3.6.1.1	3	3.6	3.6.1	CipR	United Kingdom	Europe	Europe	2014	95.4082	25.0938	SSON_3891	SSON_3892	SSON_3893	SSON_3894	SSON_3895	sat-2_193	dfrA1.v1_2357*	-	SSON_3897	-	-	-	-	AKG29_01340	AKG29_01350?	strA.v1_2409*	strB.v1_2410	sul2_2284	tetA.v2_2318	-	-	-	-	1	1	0	1	0
ERR1364179	ERR1364179	SONNEI_037	Baker et al, 2018 (UK & France strains)	include	exclude	exclude	exclude	exclude	exclude	-	3.6.1	3	3.6	3.6.1	CipR_parent	United Kingdom	Europe	Europe	2009	95.4122	24.2346	SSON_3891	SSON_3892	SSON_3893	SSON_3894	SSON_3895	sat-2_193	dfrA1.v1_2357*	-	SSON_3897	-	-	-	-	AKG29_01340	-	strA.v1_2409*	strB.v1_2410	sul2_2284	tetA.v2_2318	-	-	-	-	0	1	0	0	0
ERR1541606	ERR1541606	201405020	Baker et al, 2018 (UK & France strains)	include	exclude	exclude	exclude	exclude	exclude	-	3.6.1.1.3.1	3	3.6	3.6.1	CipR.MSM1	France	Europe	Europe	2014	95.4127	53.8114	SSON_3891	SSON_3892	SSON_3893	SSON_3894	SSON_3895	sat-2_193	dfrA1.v1_2357*	-	SSON_3897	-	-	-	-	AKG29_01340	-	strA.v1_2409*	strB.v1_2410	sul2_2284	tetA.v2_2318	-	-	-	-	1	1	0	1	0
ERR1364325	ERR1364325	SONNEI_183	Baker et al, 2018 (UK & France strains)	include	exclude	exclude	exclude	exclude	exclude	-	3.6.2	3	3.6	3.6.2	Central Asia III	United Kingdom	Europe	Europe	2014	95.4154	27.989	SSON_3891	SSON_3892	SSON_3893	SSON_3894	SSON_3895	sat-2_193	dfrA1.v1_2357	-	SSON_3897	-	-	-	-	AKG29_01340	-	strA.v1_2409*	strB.v1_2410*?	sul2_2284	tetA.v2_2318	-	-	-	-	0	0	0	0	0
SRR3531250	SRR3531250	200622	Baker et al, 2018 (UK & France strains)	include	exclude	exclude	exclude	exclude	exclude	MSM	3.6.1.1.2	3	3.6	3.6.1	CipR.MSM5	United Kingdom	Europe	Europe	2015	95.4163	94.7547	SSON_3891	SSON_3892	SSON_3893	SSON_3894	SSON_3895	sat-2_193	dfrA1.v1_2357*	-	SSON_3897	-	-	-	-	AKG29_01340	AKG29_01350	strA.v1_2409*	strB.v1_2410	sul2_2284	tetA.v2_2318	-	-	-	-	1	1	0	1	0
ERR1541602	ERR1541602	201400675	Baker et al, 2018 (UK & France strains)	include	exclude	exclude	exclude	exclude	exclude	-	3.6.1.1.3.1	3	3.6	3.6.1	CipR.MSM1	France	Europe	Europe	2014	95.417	34.0199	SSON_3891	SSON_3892	SSON_3893	SSON_3894	SSON_3895	sat-2_193	dfrA1.v1_2357*	-	SSON_3897	-	-	-	-	-	-	-	-	-	-	-	-	-	-	1	1	0	1	0
ERR1364318	ERR1364318	SONNEI_176	Baker et al, 2018 (UK & France strains)	include	exclude	exclude	exclude	exclude	exclude	-	3.6.1.1.3.1	3	3.6	3.6.1	CipR.MSM1	United Kingdom	Europe	Europe	2014	95.4176	29.802	SSON_3891	SSON_3892	SSON_3893	SSON_3894	SSON_3895	sat-2_193	dfrA1.v1_2357*	-	SSON_3897	-	-	-	-	AKG29_01340	-	strA.v1_2409*	strB.v1_2410	sul2_2284	tetA.v2_2318	-	-	-	-	1	1	0	1	0
ERR1364225	ERR1364225	SONNEI_083	Baker et al, 2018 (UK & France strains)	include	exclude	exclude	exclude	exclude	exclude	-	3.6.3	3	3.6	3.6.3	Central Asia III	United Kingdom	Europe	Europe	2010	95.4201	24.3889	SSON_3891	SSON_3892	SSON_3893*	SSON_3894*	SSON_3895	sat-2_193	dfrA1.v1_2357	-	SSON_3897	-	-	-	-	AKG29_01340	AKG29_01350?	strA.v1_2409*	strB.v1_2410	sul2_2284	tetA.v2_2318	-	-	-	-	0	0	0	0	1
ERR1364240	ERR1364240	SONNEI_098	Baker et al, 2018 (UK & France strains)	include	exclude	exclude	exclude	exclude	exclude	-	3.7.25	3	3.7	3.7.25	-	United Kingdom	Europe	Europe	2011	95.424	23.6826	SSON_3891	SSON_3892	SSON_3893	SSON_3894	SSON_3895	sat-2_193	dfrA1.v1_2357	aadA_93*	SSON_3897	-	-	-	-	AKG29_01340	-	strA.v1_2409*	strB.v1_2410	sul2_2284	tetA.v2_2318	-	-	-	-	0	0	0	0	0
ERR1364238	ERR1364238	SONNEI_096	Baker et al, 2018 (UK & France strains)	include	exclude	exclude	exclude	exclude	exclude	-	3.7.25	3	3.7	3.7.25	-	United Kingdom	Europe	Europe	2011	95.4249	24.1141	SSON_3891	SSON_3892	SSON_3893	SSON_3894	SSON_3895	sat-2_193	dfrA1.v1_2357	aadA_93*	SSON_3897	-	-	-	-	AKG29_01340	-	strA.v1_2409*	strB.v1_2410	sul2_2284	tetA.v2_2318	-	-	-	-	0	0	0	0	0
ERR1364185	ERR1364185	SONNEI_043	Baker et al, 2018 (UK & France strains)	include	exclude	exclude	exclude	exclude	exclude	-	3.6.2	3	3.6	3.6.2	Central Asia III	United Kingdom	Europe	Europe	2009	95.4255	24.7588	SSON_3891	SSON_3892	SSON_3893	SSON_3894	SSON_3895	sat-2_193	dfrA1.v1_2357	-	SSON_3897	-	-	-	-	AKG29_01340	-	strA.v1_2409*	strB.v1_2410	sul2_2284	tetA.v2_2318	-	-	-	-	0	0	0	0	0
ERR1541588	ERR1541588	201211535	Baker et al, 2018 (UK & France strains)	include	exclude	exclude	exclude	exclude	exclude	-	3.6.1.1.3.1	3	3.6	3.6.1	CipR.MSM1	France	Europe	Europe	2012	95.4273	27.0918	SSON_3891*	SSON_3892	SSON_3893	SSON_3894	SSON_3895	sat-2_193	dfrA1.v1_2357*	-	SSON_3897	-	-	-	TEM-1_1667*	AKG29_01340	-	strA.v1_2409*	strB.v1_2410	sul2_2284	tetA.v2_2318	-	-	-	-	1	1	0	1	0
SRR3530422	SRR3530422	184402	Baker et al, 2018 (UK & France strains)	include	exclude	exclude	exclude	exclude	exclude	MSM	3.7.25	3	3.7	3.7.25	-	United Kingdom	Europe	Europe	2015	95.4294	30.2108	SSON_3891	SSON_3892	SSON_3893	SSON_3894	SSON_3895	sat-2_193	dfrA1.v1_2357	aadA_93*	SSON_3897	tetB.v2_2325*	-	-	TEM-30_1690*	-	-	-	-	sul2_2284	-	-	-	ermB.v1_2136*	mphA_2174	0	0	0	0	0
ERR1364169	ERR1364169	SONNEI_027	Baker et al, 2018 (UK & France strains)	include	exclude	exclude	exclude	exclude	exclude	-	3.7.25	3	3.7	3.7.25	-	United Kingdom	Europe	Europe	2009	95.4302	24.1781	SSON_3891	SSON_3892	SSON_3893	SSON_3894	SSON_3895	sat-2_193	dfrA1.v1_2357	aadA_93*	SSON_3897	-	-	-	-	AKG29_01340	-	strA.v1_2409*	strB.v1_2410	sul2_2284	tetA.v2_2318	-	-	-	-	0	0	0	0	0
ERR1364150	ERR1364150	SONNEI_008	Baker et al, 2018 (UK & France strains)	include	exclude	exclude	exclude	exclude	exclude	-	3.7.25	3	3.7	3.7.25	-	United Kingdom	Europe	Europe	2008	95.4303	24.7115	SSON_3891	SSON_3892	SSON_3893	SSON_3894	SSON_3895	sat-2_193	dfrA1.v1_2357	aadA_93*	SSON_3897	-	-	-	-	AKG29_01340	-	strA.v1_2409*	strB.v1_2410	sul2_2284	tetA.v2_2318	-	-	-	-	0	0	0	0	0
SRR3531253	SRR3531253	184494	Baker et al, 2018 (UK & France strains)	include	exclude	exclude	exclude	exclude	exclude	MSM	3.7.25	3	3.7	3.7.25	-	United Kingdom	Europe	Europe	2015	95.4322	95.0666	SSON_3891	SSON_3892	SSON_3893	SSON_3894	SSON_3895	sat-2_193	-	aadA5_114	SSON_3897	-	-	-	TEM-217_1662*	AKG29_01340	AKG29_01350	strA.v1_2409*	strB.v1_2410	-	tetA.v2_2318	sul1_2283*	CTX-M-27_549	ermB.v1_2136*	mphA_2174	0	0	0	0	0
ERR1516064	ERR1516064	200908973	Baker et al, 2018 (UK & France strains)	include	exclude	exclude	exclude	exclude	exclude	-	3.7.25	3	3.7	3.7.25	-	France	Europe	Europe	2009	95.4324	25.2871	SSON_3891	SSON_3892	SSON_3893	SSON_3894	SSON_3895	sat-2_193	dfrA1.v1_2357	aadA_93*	SSON_3897	-	-	-	-	AKG29_01340	-	strA.v1_2409*	strB.v1_2410	sul2_2284	tetA.v2_2318	-	-	-	-	0	0	0	0	0
ERR1364178	ERR1364178	SONNEI_036	Baker et al, 2018 (UK & France strains)	include	exclude	exclude	exclude	exclude	exclude	-	3.7.25	3	3.7	3.7.25	-	United Kingdom	Europe	Europe	2009	95.433	25.3038	SSON_3891	SSON_3892	SSON_3893	SSON_3894	SSON_3895	sat-2_193	dfrA1.v1_2357	aadA_93*	SSON_3897	-	-	-	-	AKG29_01340	-	strA.v1_2409*	strB.v1_2410	sul2_2284	tetA.v2_2318	-	-	-	-	0	0	0	0	0
SRR3531087	SRR3531087	185879	Baker et al, 2018 (UK & France strains)	include	exclude	exclude	exclude	exclude	exclude	MSM	3.7.25	3	3.7	3.7.25	-	United Kingdom	Europe	Europe	2015	95.4343	95.0152	SSON_3891	SSON_3892	SSON_3893	SSON_3894	SSON_3895	sat-2_193	dfrA1.v1_2357	aadA_93*	SSON_3897	tetB.v2_2325*	-	-	TEM-207_1756*	-	-	-	-	sul2_2284	-	-	-	ermB.v1_2136*	mphA_2174	0	0	0	0	0
ERR1364287	ERR1364287	SONNEI_145	Baker et al, 2018 (UK & France strains)	include	exclude	exclude	exclude	exclude	exclude	-	3.7.25	3	3.7	3.7.25	-	United Kingdom	Europe	Europe	2013	95.4351	24.8561	SSON_3891	SSON_3892	SSON_3893	SSON_3894	SSON_3895	sat-2_193	dfrA1.v1_2357	aadA_93*	SSON_3897	-	-	-	-	AKG29_01340	-	strA.v1_2409*	strB.v1_2410	sul2_2284	tetA.v2_2318	-	-	-	-	0	0	0	0	0
ERR1364241	ERR1364241	SONNEI_099	Baker et al, 2018 (UK & France strains)	include	exclude	exclude	exclude	exclude	exclude	-	3.7.25	3	3.7	3.7.25	-	United Kingdom	Europe	Europe	2011	95.4376	24.0478	SSON_3891	SSON_3892	SSON_3893	SSON_3894	SSON_3895	sat-2_193	dfrA1.v1_2357	aadA_93*	SSON_3897	-	-	-	-	AKG29_01340	-	strA.v1_2409*	strB.v1_2410	sul2_2284	tetA.v2_2318	-	-	-	-	0	0	0	0	0
ERR1541620	ERR1541620	201412812	Baker et al, 2018 (UK & France strains)	include	exclude	exclude	exclude	exclude	exclude	-	3.7.26	3	3.7	3.7.26	-	France	Europe	Europe	2014	95.4379	29.4081	SSON_3891	SSON_3892	SSON_3893	SSON_3894	SSON_3895	sat-2_193	dfrA1.v1_2357	aadA_93*	SSON_3897	-	-	-	-	AKG29_01340	-	strA.v1_2409*	strB.v1_2410	sul2_2284	tetA.v2_2318	-	-	-	-	0	0	0	0	0
ERR1541618	ERR1541618	201411716	Baker et al, 2018 (UK & France strains)	include	exclude	exclude	exclude	exclude	exclude	-	3.6.2	3	3.6	3.6.2	Central Asia III	France	Europe	Europe	2014	95.4382	29.9346	SSON_3891	SSON_3892	SSON_3893	SSON_3894	SSON_3895	sat-2_193	dfrA1.v1_2357	-	SSON_3897	-	-	-	-	AKG29_01340	-	strA.v1_2409*	strB.v1_2410*?	sul2_2284	tetA.v2_2318	-	-	-	-	0	0	0	0	0
SRR4787219	SRR4787219	182834	Baker et al, 2018 (UK & France strains)	include	exclude	exclude	exclude	exclude	exclude	MSM	3.7.25	3	3.7	3.7.25	-	United Kingdom	Europe	Europe	2015	95.4391	40.9679	SSON_3891	SSON_3892	SSON_3893	SSON_3894	SSON_3895	sat-2_193	-	aadA5_114	SSON_3897	-	-	-	TEM-217_1662*	-	-	-	-	-	-	sul1_2283	CTX-M-27_549	ermB.v1_2136*	mphA_2174	0	0	0	0	0
SRR3530636	SRR3530636	149255	Baker et al, 2018 (UK & France strains)	include	exclude	exclude	exclude	exclude	exclude	MSM	3.7.25	3	3.7	3.7.25	-	United Kingdom	Europe	Europe	2015	95.4419	95.062	SSON_3891	SSON_3892	SSON_3893	SSON_3894	SSON_3895	sat-2_193	dfrA1.v1_2357	aadA_93*	SSON_3897	tetB.v2_2325*	-	-	TEM-206_1678*	-	-	-	-	sul2_2284	-	-	-	ermB.v1_2136*?	mphA_2174	0	0	0	0	0
ERR1364193	ERR1364193	SONNEI_051	Baker et al, 2018 (UK & France strains)	include	exclude	exclude	exclude	exclude	exclude	-	3.7.25	3	3.7	3.7.25	-	United Kingdom	Europe	Europe	2009	95.4421	29.1453	SSON_3891	SSON_3892	SSON_3893	SSON_3894	SSON_3895	sat-2_193	dfrA1.v1_2357	aadA5_114	SSON_3897	-	-	-	TEM-30_1690*	AKG29_01340	-	strA.v1_2409*	strB.v1_2410	-	tetA.v2_2318	sul1_2283*	-	ermB.v1_2136*	mphA_2174	0	0	0	0	0
ERR1516070	ERR1516070	201004767	Baker et al, 2018 (UK & France strains)	include	exclude	exclude	exclude	exclude	exclude	-	3.7.30.4.1	3	3.7	3.7.30	OJC	France	Europe	Europe	2010	95.4429	25.9396	SSON_3891	SSON_3892	SSON_3893	SSON_3894	SSON_3895	sat-2_193	dfrA1.v1_2357	aadA_93*	SSON_3897	-	-	-	TEM-30_1690*	-	-	-	-	-	-	-	-	-	-	0	0	0	0	0
ERR1364244	ERR1364244	SONNEI_102	Baker et al, 2018 (UK & France strains)	include	exclude	exclude	exclude	exclude	exclude	-	3.6.1	3	3.6	3.6.1	CipR_parent	United Kingdom	Europe	Europe	2011	95.4434	24.4742	SSON_3891	SSON_3892	SSON_3893	SSON_3894	SSON_3895	sat-2_193	dfrA1.v1_2357	-	SSON_3897	-	-	-	-	AKG29_01340	-	strA.v1_2409*	strB.v1_2410	sul2_2284	tetA.v2_2318	-	-	-	-	0	1	0	0	0
ERR1364299	ERR1364299	SONNEI_157	Baker et al, 2018 (UK & France strains)	include	exclude	exclude	exclude	exclude	exclude	-	3.7.25	3	3.7	3.7.25	-	United Kingdom	Europe	Europe	2014	95.4435	25.0257	SSON_3891	SSON_3892	SSON_3893	SSON_3894	SSON_3895	sat-2_193	dfrA1.v1_2357	aadA_93*	SSON_3897	-	-	-	-	AKG29_01340	-	strA.v1_2409*	strB.v1_2410	sul2_2284	tetA.v2_2318	-	-	-	-	0	0	0	0	0
ERR1364206	ERR1364206	SONNEI_064	Baker et al, 2018 (UK & France strains)	include	exclude	exclude	exclude	exclude	exclude	-	3.6.3	3	3.6	3.6.3	Central Asia III	United Kingdom	Europe	Europe	2010	95.444	24.8339	SSON_3891	SSON_3892	SSON_3893*	SSON_3894	SSON_3895	sat-2_193	dfrA1.v1_2357	-	SSON_3897	-	-	-	TEM-207_1756*	AKG29_01340	-	strA.v1_2409*	strB.v1_2410	sul2_2284	tetA.v2_2318	-	CTX-M-15_530	-	-	0	0	0	0	1
ERR1364196	ERR1364196	SONNEI_054	Baker et al, 2018 (UK & France strains)	include	exclude	exclude	exclude	exclude	exclude	-	3.7.18	3	3.7	3.7.18	-	United Kingdom	Europe	Europe	2010	95.444	24.1387	SSON_3891	SSON_3892	SSON_3893	SSON_3894	SSON_3895	sat-2_193	dfrA1.v1_2357	aadA_93*	SSON_3897	-	-	-	-	-	-	-	-	-	-	-	-	-	-	0	0	0	0	0
ERR1364250	ERR1364250	SONNEI_108	Baker et al, 2018 (UK & France strains)	include	exclude	exclude	exclude	exclude	exclude	-	3.7.25	3	3.7	3.7.25	-	United Kingdom	Europe	Europe	2011	95.4445	24.7565	SSON_3891	SSON_3892	SSON_3893	SSON_3894	SSON_3895	sat-2_193	dfrA1.v1_2357	aadA_93*	SSON_3897	-	-	-	-	AKG29_01340	AKG29_01350?	strA.v1_2409*	strB.v1_2410	sul2_2284	tetA.v2_2318	-	-	-	-	0	0	0	0	0
ERR1364183	ERR1364183	SONNEI_041	Baker et al, 2018 (UK & France strains)	include	exclude	exclude	exclude	exclude	exclude	-	3.7.25	3	3.7	3.7.25	-	United Kingdom	Europe	Europe	2009	95.4448	24.7959	SSON_3891	SSON_3892	SSON_3893	SSON_3894	SSON_3895	sat-2_193	dfrA1.v1_2357	aadA_93*	SSON_3897	-	-	-	-	AKG29_01340	-	strA.v1_2409*	strB.v1_2410	sul2_2284	tetA.v2_2318	-	-	-	-	0	0	0	0	0
ERR1364254	ERR1364254	SONNEI_112	Baker et al, 2018 (UK & France strains)	include	exclude	exclude	exclude	exclude	exclude	-	3.7.25	3	3.7	3.7.25	-	United Kingdom	Europe	Europe	2011	95.445	24.8742	SSON_3891	SSON_3892	SSON_3893	SSON_3894	SSON_3895	sat-2_193	dfrA1.v1_2357	aadA_93*	SSON_3897	-	-	-	-	AKG29_01340	AKG29_01350?	strA.v1_2409*	strB.v1_2410	sul2_2284	tetA.v2_2318	-	-	-	-	0	0	0	0	0
ERR1364198	ERR1364198	SONNEI_056	Baker et al, 2018 (UK & France strains)	include	exclude	exclude	exclude	exclude	exclude	-	3.6.1	3	3.6	3.6.1	CipR_parent	United Kingdom	Europe	Europe	2010	95.4452	24.0511	SSON_3891	SSON_3892	SSON_3893	SSON_3894	SSON_3895	sat-2_193	dfrA1.v1_2357	-	SSON_3897*	-	-	-	-	-	-	-	-	-	-	-	-	-	-	0	1	0	0	0
SRR4786326	SRR4786326	192859	Baker et al, 2018 (UK & France strains)	include	exclude	exclude	exclude	exclude	exclude	MSM	3.7.25	3	3.7	3.7.25	-	United Kingdom	Europe	Europe	2015	95.4458	90.408	SSON_3891	SSON_3892	SSON_3893	SSON_3894	SSON_3895	sat-2_193	-	aadA5_114	SSON_3897	-	-	-	TEM-217_1662*	AKG29_01340	AKG29_01350	strA.v1_2409*	strB.v1_2410	sul2_2284	tetA.v2_2318	-	CTX-M-27_549	ermB.v1_2136*?	mphA_2174	0	0	0	0	0
ERR1364297	ERR1364297	SONNEI_155	Baker et al, 2018 (UK & France strains)	include	exclude	exclude	exclude	exclude	exclude	-	3.6.2	3	3.6	3.6.2	Central Asia III	United Kingdom	Europe	Europe	2013	95.4464	24.693	SSON_3891	SSON_3892	SSON_3893	SSON_3894	SSON_3895	sat-2_193	dfrA1.v1_2357	-	SSON_3897	-	-	-	-	AKG29_01340	-	strA.v1_2409*	strB.v1_2410	sul2_2284	tetA.v2_2318	-	-	-	-	0	0	0	0	0
ERR1364316	ERR1364316	SONNEI_174	Baker et al, 2018 (UK & France strains)	include	exclude	exclude	exclude	exclude	exclude	-	3.7.25	3	3.7	3.7.25	-	United Kingdom	Europe	Europe	2014	95.4471	25.739	SSON_3891	SSON_3892	SSON_3893	SSON_3894	SSON_3895	sat-2_193	dfrA1.v1_2357	aadA_93*	SSON_3897	-	-	-	-	AKG29_01340	-	strA.v1_2409*	strB.v1_2410	sul2_2284	tetA.v2_2318	-	-	-	-	0	0	0	0	0
ERR1364245	ERR1364245	SONNEI_103	Baker et al, 2018 (UK & France strains)	include	exclude	exclude	exclude	exclude	exclude	-	3.6.1	3	3.6	3.6.1	CipR_parent	United Kingdom	Europe	Europe	2011	95.4473	24.5502	SSON_3891	SSON_3892	SSON_3893	SSON_3894	SSON_3895	sat-2_193	dfrA1.v1_2357	-	SSON_3897*	-	-	-	-	-	-	-	-	-	-	-	-	-	-	0	1	0	0	0
ERR1364149	ERR1364149	SONNEI_007	Baker et al, 2018 (UK & France strains)	include	exclude	exclude	exclude	exclude	exclude	-	3.6.3	3	3.6	3.6.3	Central Asia III	United Kingdom	Europe	Europe	2008	95.4474	24.4168	SSON_3891	SSON_3892	SSON_3893*	SSON_3894*	SSON_3895	sat-2_193	dfrA1.v1_2357	-	SSON_3897	-	-	-	-	AKG29_01340	AKG29_01350?	strA.v1_2409*	strB.v1_2410	sul2_2284	tetA.v2_2318	-	-	-	-	0	0	0	0	1
ERR1364319	ERR1364319	SONNEI_177	Baker et al, 2018 (UK & France strains)	include	exclude	exclude	exclude	exclude	exclude	-	3.7.25	3	3.7	3.7.25	-	United Kingdom	Europe	Europe	2014	95.4476	25.2463	SSON_3891	SSON_3892	SSON_3893	SSON_3894	SSON_3895	sat-2_193	dfrA1.v1_2357	aadA_93*	SSON_3897	-	-	-	-	AKG29_01340	AKG29_01350?	strA.v1_2409*	strB.v1_2410	sul2_2284	tetA.v2_2318	-	-	-	-	0	0	0	0	0
SRR4181605	SRR4181605	149269	Baker et al, 2018 (UK & France strains)	include	exclude	exclude	exclude	exclude	exclude	MSM	3.7.25	3	3.7	3.7.25	-	United Kingdom	Europe	Europe	2015	95.4481	95.0077	SSON_3891	SSON_3892	SSON_3893	SSON_3894	SSON_3895	sat-2_193	dfrA1.v1_2357	aadA_93*	SSON_3897	tetB.v2_2325*	-	-	-	-	-	-	-	sul2_2284	-	-	-	-	-	0	0	0	0	0
ERR1364214	ERR1364214	SONNEI_072	Baker et al, 2018 (UK & France strains)	include	exclude	exclude	exclude	exclude	exclude	-	3.7.18	3	3.7	3.7.18	-	United Kingdom	Europe	Europe	2010	95.4483	24.838	SSON_3891	SSON_3892	SSON_3893	SSON_3894	SSON_3895	sat-2_193	-	aadA_93*	SSON_3897	-	-	-	-	AKG29_01340	-	strA.v1_2409*	strB.v1_2410	sul2_2284	tetA.v2_2318	-	-	-	mphA_2174*	0	0	0	0	0
ERR1364211	ERR1364211	SONNEI_069	Baker et al, 2018 (UK & France strains)	include	exclude	exclude	exclude	exclude	exclude	-	3.7.6	3	3.7	3.7.6	-	United Kingdom	Europe	Europe	2010	95.449	26.7715	SSON_3891	SSON_3892	SSON_3893	SSON_3894	SSON_3895	sat-2_193	-	aadA_93*	SSON_3897	-	-	-	TEM-34_1692*	-	-	strA.v1_2409*	strB.v1_2410	sul2_2284	tetA.v1_2317	-	CTX-M-15_530	-	-	0	1	0	0	0
ERR1364144	ERR1364144	SONNEI_002	Baker et al, 2018 (UK & France strains)	include	exclude	exclude	exclude	exclude	exclude	-	3.6.1	3	3.6	3.6.1	CipR_parent	United Kingdom	Europe	Europe	2008	95.4497	23.9654	SSON_3891	SSON_3892	SSON_3893	SSON_3894	SSON_3895	sat-2_193	dfrA1.v1_2357	-	SSON_3897	-	-	-	-	AKG29_01340*	AKG29_01350?	strA.v1_2409*	strB.v1_2410*	sul2_2284	tetA.v2_2318	-	-	-	-	0	1	0	0	0
ERR1364262	ERR1364262	SONNEI_120	Baker et al, 2018 (UK & France strains)	include	exclude	exclude	exclude	exclude	exclude	-	3.6.3	3	3.6	3.6.3	Central Asia III	United Kingdom	Europe	Europe	2012	95.4504	25.4192	SSON_3891	SSON_3892	SSON_3893*	SSON_3894*	SSON_3895	sat-2_193	dfrA1.v1_2357	-	SSON_3897	-	-	-	-	AKG29_01340	-	strA.v1_2409*	strB.v1_2410	sul2_2284	tetA.v2_2318	-	-	-	-	0	0	0	0	1
ERR1364148	ERR1364148	SONNEI_006	Baker et al, 2018 (UK & France strains)	include	exclude	exclude	exclude	exclude	exclude	-	3.7.25	3	3.7	3.7.25	-	United Kingdom	Europe	Europe	2008	95.4508	25.5332	SSON_3891	SSON_3892	SSON_3893	SSON_3894	SSON_3895	sat-2_193	dfrA1.v1_2357	aadA_93*	SSON_3897	-	-	-	-	AKG29_01340	AKG29_01350?	strA.v1_2409*	strB.v1_2410	sul2_2284	tetA.v2_2318	-	-	-	-	0	0	0	0	0
ERR1364301	ERR1364301	SONNEI_159	Baker et al, 2018 (UK & France strains)	include	exclude	exclude	exclude	exclude	exclude	-	3.7.25	3	3.7	3.7.25	-	United Kingdom	Europe	Europe	2014	95.4508	25.8947	SSON_3891	SSON_3892	SSON_3893	SSON_3894	SSON_3895	sat-2_193	dfrA1.v1_2357	aadA_93*	SSON_3897	-	-	-	-	AKG29_01340	-	strA.v1_2409*	strB.v1_2410	sul2_2284	tetA.v2_2318	-	-	-	-	0	0	0	0	0
ERR1364330	ERR1364330	SONNEI_188	Baker et al, 2018 (UK & France strains)	include	exclude	exclude	exclude	exclude	exclude	-	3.7.6	3	3.7	3.7.6	-	United Kingdom	Europe	Europe	2014	95.451	27.3216	SSON_3891	SSON_3892	SSON_3893	SSON_3894	SSON_3895	sat-2_193	-	aadA_93*	SSON_3897	-	-	-	TEM-30_1690*	-	-	strA.v1_2409*	strB.v1_2410	sul2_2284	tetA.v1_2317	-	-	-	-	0	1	0	0	0
ERR1364199	ERR1364199	SONNEI_057	Baker et al, 2018 (UK & France strains)	include	exclude	exclude	exclude	exclude	exclude	-	3.6.2	3	3.6	3.6.2	Central Asia III	United Kingdom	Europe	Europe	2010	95.4513	27.7216	SSON_3891	SSON_3892	SSON_3893	SSON_3894	SSON_3895	sat-2_193	dfrA1.v1_2357	-	SSON_3897	-	-	-	-	-	-	-	-	-	-	-	-	-	-	0	0	0	0	0
ERR1364276	ERR1364276	SONNEI_134	Baker et al, 2018 (UK & France strains)	include	exclude	exclude	exclude	exclude	exclude	-	3.7.18	3	3.7	3.7.18	-	United Kingdom	Europe	Europe	2012	95.4514	25.1893	SSON_3891	SSON_3892	SSON_3893	SSON_3894	SSON_3895	sat-2_193	dfrA1.v1_2357	aadA_93*	SSON_3897	-	-	-	-	AKG29_01340	-	strA.v1_2409*	strB.v1_2410	-	tetA.v2_2318	sul1_2283*	-	-	mphA_2174*	0	0	0	0	0
ERR1364295	ERR1364295	SONNEI_153	Baker et al, 2018 (UK & France strains)	include	exclude	exclude	exclude	exclude	exclude	-	3.7.6	3	3.7	3.7.6	-	United Kingdom	Europe	Europe	2013	95.4516	94.8474	SSON_3891	SSON_3892	SSON_3893	SSON_3894	SSON_3895	sat-2_193	dfrA1.v1_2357	aadA_93*	SSON_3897	-	-	-	TEM-30_1690*	-	-	strA.v1_2409*	strB.v1_2410	sul2_2284	tetA.v1_2317	-	-	-	-	0	1	0	0	0
SRR3531022	SRR3531022	183660	Baker et al, 2018 (UK & France strains)	include	exclude	exclude	exclude	exclude	exclude	MSM	3.7.25	3	3.7	3.7.25	-	United Kingdom	Europe	Europe	2015	95.4526	95.0615	SSON_3891	SSON_3892	SSON_3893	SSON_3894	SSON_3895	sat-2_193	-	aadA5_114	SSON_3897	-	-	-	TEM-30_1690*	AKG29_01340	AKG29_01350	strA.v1_2409*	strB.v1_2410	-	tetA.v2_2318	sul1_2283	CTX-M-27_549	ermB.v1_2136*	mphA_2174	0	0	0	0	0
SRR3530795	SRR3530795	191942	Baker et al, 2018 (UK & France strains)	include	exclude	exclude	exclude	exclude	exclude	-	3.7.25	3	3.7	3.7.25	-	United Kingdom	Europe	Europe	2015	95.4528	86.1216	SSON_3891	SSON_3892	SSON_3893	SSON_3894	SSON_3895	sat-2_193	-	aadA5_114	SSON_3897	-	-	-	TEM-207_1756*	-	-	-	-	-	-	sul1_2283	CTX-M-27_549	ermB.v1_2136*	mphA_2174	0	0	0	0	0
ERR1364162	ERR1364162	SONNEI_020	Baker et al, 2018 (UK & France strains)	include	exclude	exclude	exclude	exclude	exclude	-	3.7.18	3	3.7	3.7.18	-	United Kingdom	Europe	Europe	2008	95.4531	26.3271	SSON_3891	SSON_3892	SSON_3893	SSON_3894	SSON_3895	sat-2_193	dfrA1.v1_2357	aadA_93*	SSON_3897	-	-	-	-	AKG29_01340	AKG29_01350?	strA.v1_2409*	strB.v1_2410	sul2_2284	tetA.v2_2318	-	-	-	-	0	0	0	0	0
ERR1364302	ERR1364302	SONNEI_160	Baker et al, 2018 (UK & France strains)	include	exclude	exclude	exclude	exclude	exclude	-	3.7.25	3	3.7	3.7.25	-	United Kingdom	Europe	Europe	2014	95.4533	24.3055	SSON_3891	SSON_3892	SSON_3893	SSON_3894	SSON_3895	sat-2_193	dfrA1.v1_2357	aadA_93*	SSON_3897	-	-	-	-	AKG29_01340	-	strA.v1_2409*	strB.v1_2410	sul2_2284	tetA.v2_2318	-	-	-	-	0	0	0	0	0
ERR1364277	ERR1364277	SONNEI_135	Baker et al, 2018 (UK & France strains)	include	exclude	exclude	exclude	exclude	exclude	-	3.7.18	3	3.7	3.7.18	-	United Kingdom	Europe	Europe	2012	95.4533	24.7412	SSON_3891	SSON_3892	SSON_3893	SSON_3894	SSON_3895	sat-2_193	-	aadA_93*	SSON_3897	-	-	-	-	AKG29_01340	-	strA.v1_2409*	strB.v1_2410	-	tetA.v2_2318	sul1_2283	-	-	mphA_2174*	0	0	0	0	0
ERR1516075	ERR1516075	201005979	Baker et al, 2018 (UK & France strains)	include	exclude	exclude	exclude	exclude	exclude	-	3.7.25	3	3.7	3.7.25	-	France	Europe	Europe	2010	95.4535	25.5425	SSON_3891	SSON_3892	SSON_3893	SSON_3894	SSON_3895	sat-2_193	dfrA1.v1_2357	aadA_93*	SSON_3897	-	-	-	-	AKG29_01340	-	strA.v1_2409*	strB.v1_2410	sul2_2284	tetA.v2_2318	-	-	-	-	0	0	0	0	0
ERR1364227	ERR1364227	SONNEI_085	Baker et al, 2018 (UK & France strains)	include	exclude	exclude	exclude	exclude	exclude	-	3.7.18	3	3.7	3.7.18	-	United Kingdom	Europe	Europe	2010	95.4553	24.787	SSON_3891	SSON_3892	SSON_3893	SSON_3894	SSON_3895	sat-2_193	-	aadA_93*	SSON_3897	-	-	-	-	AKG29_01340	-	strA.v1_2409*	strB.v1_2410	-	tetA.v2_2318	sul1_2283	-	-	mphA_2174*	0	0	0	0	0
ERR1364220	ERR1364220	SONNEI_078	Baker et al, 2018 (UK & France strains)	include	exclude	exclude	exclude	exclude	exclude	-	3.7.25	3	3.7	3.7.25	-	United Kingdom	Europe	Europe	2010	95.4561	53.6557	SSON_3891	SSON_3892	SSON_3893	SSON_3894	SSON_3895	sat-2_193	dfrA1.v1_2357	aadA_93*	SSON_3897	-	-	-	-	AKG29_01340	-	strA.v1_2409*	strB.v1_2410	sul2_2284	tetA.v2_2318	-	-	-	-	0	0	0	0	0
ERR1364204	ERR1364204	SONNEI_062	Baker et al, 2018 (UK & France strains)	include	exclude	exclude	exclude	exclude	exclude	-	3.6.2	3	3.6	3.6.2	Central Asia III	United Kingdom	Europe	Europe	2010	95.4567	27.9292	SSON_3891	SSON_3892	SSON_3893	SSON_3894	SSON_3895	sat-2_193	dfrA1.v1_2357	-	SSON_3897	-	-	-	-	-	-	-	-	-	-	-	-	-	-	0	0	0	0	0
ERR1364215	ERR1364215	SONNEI_073	Baker et al, 2018 (UK & France strains)	include	exclude	exclude	exclude	exclude	exclude	-	3.6.2	3	3.6	3.6.2	Central Asia III	United Kingdom	Europe	Europe	2010	95.4583	27.7119	SSON_3891	SSON_3892	SSON_3893	SSON_3894	SSON_3895	sat-2_193	dfrA1.v1_2357	-	SSON_3897	-	-	-	-	-	-	-	-	-	-	-	-	-	-	0	0	0	0	0
SRR3531897	SRR3531897	151037	Baker et al, 2018 (UK & France strains)	include	exclude	exclude	exclude	exclude	exclude	MSM	3.7.25	3	3.7	3.7.25	-	United Kingdom	Europe	Europe	2015	95.4587	95.0596	SSON_3891	SSON_3892	SSON_3893	SSON_3894	SSON_3895	sat-2_193	dfrA1.v1_2357	aadA_93*	SSON_3897	tetB.v2_2325*	-	-	TEM-176_1646*	-	-	-	-	sul2_2284	-	-	-	ermB.v1_2136*	mphA_2174	0	0	0	0	0
ERR1364168	ERR1364168	SONNEI_026	Baker et al, 2018 (UK & France strains)	include	exclude	exclude	exclude	exclude	exclude	-	3.6.1	3	3.6	3.6.1	CipR_parent	United Kingdom	Europe	Europe	2009	95.4593	24.7945	SSON_3891	SSON_3892	SSON_3893	SSON_3894	SSON_3895	sat-2_193	dfrA1.v1_2357	-	SSON_3897	-	-	-	-	-	-	-	-	-	-	-	-	-	-	0	1	0	0	0
SRR3531887	SRR3531887	203669	Baker et al, 2018 (UK & France strains)	include	exclude	exclude	exclude	include	exclude	MSM	3.7.25	3	3.7	3.7.25	-	United Kingdom	Europe	Europe	2016	95.4601	30.9755	SSON_3891	SSON_3892	SSON_3893	SSON_3894	SSON_3895	sat-2_193	dfrA1.v1_2357	aadA5_114	SSON_3897	-	-	-	TEM-30_1690*	-	-	-	-	-	-	sul1_2283	CTX-M-27_549	ermB.v1_2136*	mphA_2174	0	0	0	0	0
ERR1364257	ERR1364257	SONNEI_115	Baker et al, 2018 (UK & France strains)	include	exclude	exclude	exclude	exclude	exclude	-	3.7.18	3	3.7	3.7.18	-	United Kingdom	Europe	Europe	2011	95.4604	25.2537	SSON_3891	SSON_3892	SSON_3893	SSON_3894	SSON_3895	sat-2_193	dfrA1.v1_2357	aadA_93*	SSON_3897	-	-	-	-	AKG29_01340	-	strA.v1_2409*	strB.v1_2410	-	tetA.v2_2318	sul1_2283	-	-	mphA_2174*	0	0	0	0	0
ERR1364311	ERR1364311	SONNEI_169	Baker et al, 2018 (UK & France strains)	include	exclude	exclude	exclude	exclude	exclude	-	3.7.25	3	3.7	3.7.25	-	United Kingdom	Europe	Europe	2014	95.4612	24.8149	SSON_3891	SSON_3892	SSON_3893	SSON_3894	SSON_3895	sat-2_193	dfrA1.v1_2357	aadA_93*	SSON_3897	-	-	-	-	AKG29_01340	-	strA.v1_2409*	strB.v1_2410	sul2_2284	tetA.v2_2318	-	-	-	-	0	0	0	0	0
SRR3530773	SRR3530773	195832	Baker et al, 2018 (UK & France strains)	include	exclude	exclude	exclude	exclude	exclude	MSM	3.7.25	3	3.7	3.7.25	-	United Kingdom	Europe	Europe	2015	95.4615	95.1023	SSON_3891	SSON_3892	SSON_3893	SSON_3894	SSON_3895	sat-2_193	-	aadA5_114	SSON_3897	-	-	-	TEM-30_1690*	AKG29_01340	AKG29_01350	strA.v1_2409*	strB.v1_2410	-	tetA.v2_2318	sul1_2283*	CTX-M-27_549	ermB.v1_2136*	mphA_2174	0	0	0	0	0
ERR1364207	ERR1364207	SONNEI_065	Baker et al, 2018 (UK & France strains)	include	exclude	exclude	exclude	exclude	exclude	-	3.7.18	3	3.7	3.7.18	-	United Kingdom	Europe	Europe	2010	95.4616	25.2825	SSON_3891	SSON_3892	SSON_3893	SSON_3894	SSON_3895	sat-2_193	dfrA1.v1_2357	aadA_93*	SSON_3897	-	-	-	-	-	-	-	-	-	-	sul1_2283	-	-	mphA_2174*	0	0	0	0	0
ERR1516079	ERR1516079	201009281	Baker et al, 2018 (UK & France strains)	include	exclude	exclude	exclude	exclude	exclude	-	3.7.3	3	3.7	3.7.3	-	France	Europe	Europe	2010	95.4616	27.7513	SSON_3891	SSON_3892	SSON_3893	SSON_3894	SSON_3895	sat-2_193	dfrA1.v1_2357	aadA_93*	SSON_3897	-	-	-	-	AKG29_01340	-	strA.v1_2409*	strB.v1_2410	sul2_2284	tetA.v2_2318	-	-	-	-	0	0	0	0	0
SRR3531231	SRR3531231	164679	Baker et al, 2018 (UK & France strains)	include	exclude	exclude	exclude	exclude	exclude	-	3.7.25	3	3.7	3.7.25	-	United Kingdom	Europe	Europe	2015	95.4631	95.0365	SSON_3891	SSON_3892	SSON_3893	SSON_3894	SSON_3895	sat-2_193	dfrA1.v1_2357	aadA5_114	SSON_3897	-	-	-	TEM-30_1690*	AKG29_01340	AKG29_01350	strA.v1_2409*	strB.v1_2410	-	tetA.v2_2318	sul1_2283*	CTX-M-27_549	ermB.v1_2136*	mphA_2174	0	0	0	0	0
ERR1516074	ERR1516074	201005926	Baker et al, 2018 (UK & France strains)	include	exclude	exclude	exclude	exclude	exclude	-	3.6.3	3	3.6	3.6.3	Central Asia III	France	Europe	Europe	2010	95.4632	24.1929	SSON_3891	SSON_3892	SSON_3893*	SSON_3894*	SSON_3895	sat-2_193	dfrA1.v1_2357	-	SSON_3897	-	-	-	-	-	-	-	-	-	-	-	-	-	-	0	0	0	0	1
ERR1364216	ERR1364216	SONNEI_074	Baker et al, 2018 (UK & France strains)	include	exclude	exclude	exclude	exclude	exclude	-	3.7.18	3	3.7	3.7.18	-	United Kingdom	Europe	Europe	2010	95.4633	24.8973	SSON_3891	SSON_3892	SSON_3893	SSON_3894	SSON_3895	sat-2_193	dfrA1.v1_2357	aadA_93*	SSON_3897	-	-	-	-	AKG29_01340	-	strA.v1_2409*	strB.v1_2410	-	tetA.v2_2318	sul1_2283*	-	-	mphA_2174*	0	0	0	0	0
ERR1364182	ERR1364182	SONNEI_040	Baker et al, 2018 (UK & France strains)	include	exclude	exclude	exclude	exclude	exclude	-	3.7.12	3	3.7	3.7.12	-	United Kingdom	Europe	Europe	2009	95.4636	23.2363	SSON_3891	SSON_3892	SSON_3893	SSON_3894*	SSON_3895	sat-2_193	dfrA1.v1_2357	aadA_93*	SSON_3897	-	-	-	-	AKG29_01340	-	strA.v1_2409*	strB.v1_2410*	sul2_2284	tetA.v2_2318	-	-	-	-	0	0	0	0	0
ERR1364153	ERR1364153	SONNEI_011	Baker et al, 2018 (UK & France strains)	include	exclude	exclude	exclude	exclude	exclude	-	3.7.27	3	3.7	3.7.27	-	United Kingdom	Europe	Europe	2008	95.4656	24.2596	SSON_3891	SSON_3892	SSON_3893	SSON_3894	SSON_3895	sat-2_193	dfrA1.v1_2357	aadA_93*	SSON_3897	-	-	-	-	AKG29_01340	AKG29_01350?	strA.v1_2409*	strB.v1_2410	sul2_2284	tetA.v2_2318	-	-	-	-	0	0	0	0	0
SRR3531782	SRR3531782	187590	Baker et al, 2018 (UK & France strains)	include	exclude	exclude	exclude	exclude	exclude	MSM	3.7.25	3	3.7	3.7.25	-	United Kingdom	Europe	Europe	2015	95.4674	43.6943	SSON_3891	SSON_3892	SSON_3893	SSON_3894	SSON_3895	sat-2_193	dfrA1.v1_2357	aadA5_114	SSON_3897	-	-	-	TEM-206_1678*	AKG29_01340	AKG29_01350	strA.v1_2409*	strB.v1_2410	-	tetA.v2_2318	sul1_2283*	CTX-M-27_549	ermB.v1_2136*	mphA_2174	0	0	0	0	0
ERR1364242	ERR1364242	SONNEI_100	Baker et al, 2018 (UK & France strains)	include	exclude	exclude	exclude	exclude	exclude	-	3.7.18	3	3.7	3.7.18	-	United Kingdom	Europe	Europe	2011	95.4675	25.6115	SSON_3891	SSON_3892	SSON_3893	SSON_3894	SSON_3895	sat-2_193	dfrA1.v1_2357	aadA_93*	SSON_3897	-	-	-	-	AKG29_01340	-	strA.v1_2409*	strB.v1_2410	-	tetA.v2_2318	sul1_2283*	-	-	mphA_2174*	0	0	0	0	0
SRR3530807	SRR3530807	183599	Baker et al, 2018 (UK & France strains)	include	exclude	exclude	exclude	exclude	exclude	MSM	3.7.29.1.2	3	3.7	3.7.29	VN2.MSM2	United Kingdom	Europe	Europe	2015	95.4685	95.0703	SSON_3891	SSON_3892	SSON_3893	SSON_3894	SSON_3895	sat-2_193	dfrA1.v1_2357	aadA_93*	SSON_3897	-	-	-	TEM-206_1678*	AKG29_01340	AKG29_01350	strA.v1_2409*	strB.v1_2410	sul2_2284	tetA.v2_2318	-	-	ermB.v1_2136*	mphA_2174	0	1	0	0	0
ERR1364152	ERR1364152	SONNEI_010	Baker et al, 2018 (UK & France strains)	include	exclude	exclude	exclude	exclude	exclude	-	3.7.18	3	3.7	3.7.18	-	United Kingdom	Europe	Europe	2008	95.4688	94.858	SSON_3891	SSON_3892	SSON_3893	SSON_3894	SSON_3895	sat-2_193	dfrA1.v1_2357	aadA_93*	SSON_3897	-	-	-	-	AKG29_01340	AKG29_01350?	strA.v1_2409*	strB.v1_2410	sul2_2284	tetA.v2_2318	-	-	-	-	0	0	0	0	0
ERR1541601	ERR1541601	201412038	Baker et al, 2018 (UK & France strains)	include	exclude	exclude	exclude	exclude	exclude	-	3.6.1	3	3.6	3.6.1	CipR_parent	France	Europe	Europe	2014	95.4691	31.4968	SSON_3891	SSON_3892	SSON_3893*	SSON_3894	SSON_3895	sat-2_193	dfrA1.v1_2357	-	SSON_3897	-	-	-	-	AKG29_01340	AKG29_01350?	strA.v1_2409*	strB.v1_2410	sul2_2284	tetA.v2_2318	-	-	-	-	0	1	0	0	0
ERR1364171	ERR1364171	SONNEI_029	Baker et al, 2018 (UK & France strains)	include	exclude	exclude	exclude	exclude	exclude	-	3.6.3	3	3.6	3.6.3	Central Asia III	United Kingdom	Europe	Europe	2009	95.4692	24.0613	SSON_3891	SSON_3892	SSON_3893*	SSON_3894	SSON_3895	sat-2_193	dfrA1.v1_2357	-	SSON_3897	-	-	-	-	AKG29_01340	AKG29_01350?	strA.v1_2409*	strB.v1_2410	sul2_2284	tetA.v2_2318	-	-	-	-	0	0	0	0	1
ERR1364314	ERR1364314	SONNEI_172	Baker et al, 2018 (UK & France strains)	include	exclude	exclude	exclude	exclude	exclude	-	3.7.18	3	3.7	3.7.18	-	United Kingdom	Europe	Europe	2014	95.4692	24.2615	SSON_3891	SSON_3892	SSON_3893	SSON_3894	SSON_3895	sat-2_193	dfrA1.v1_2357	aadA_93*	SSON_3897	-	-	-	-	AKG29_01340	-	strA.v1_2409*	strB.v1_2410	sul2_2284	tetA.v2_2318	-	-	-	-	0	0	0	0	0
ERR1364151	ERR1364151	SONNEI_009	Baker et al, 2018 (UK & France strains)	include	exclude	exclude	exclude	exclude	exclude	-	3.7.27	3	3.7	3.7.27	-	United Kingdom	Europe	Europe	2008	95.4697	24.0312	SSON_3891	SSON_3892	SSON_3893	SSON_3894	SSON_3895	sat-2_193	dfrA1.v1_2357	aadA_93*	SSON_3897	-	-	-	-	AKG29_01340	AKG29_01350?	strA.v1_2409*	strB.v1_2410	sul2_2284	tetA.v2_2318	-	-	-	-	0	0	0	0	0
ERR1364205	ERR1364205	SONNEI_063	Baker et al, 2018 (UK & France strains)	include	exclude	exclude	exclude	exclude	exclude	-	3.6.3	3	3.6	3.6.3	Central Asia III	United Kingdom	Europe	Europe	2010	95.4702	24.5034	SSON_3891	SSON_3892	SSON_3893*	SSON_3894	SSON_3895	sat-2_193	dfrA1.v1_2357	-	SSON_3897	-	-	-	-	AKG29_01340	-	strA.v1_2409*	strB.v1_2410	sul2_2284	tetA.v2_2318	-	-	-	-	0	0	0	0	0
ERR1364160	ERR1364160	SONNEI_018	Baker et al, 2018 (UK & France strains)	include	exclude	exclude	exclude	exclude	exclude	-	3.7.20	3	3.7	3.7.20	-	United Kingdom	Europe	Europe	2008	95.4702	23.9343	SSON_3891	SSON_3892	SSON_3893	SSON_3894	SSON_3895	sat-2_193	dfrA1.v1_2357	aadA_93*	SSON_3897	-	-	-	-	-	-	-	-	-	-	-	-	-	-	0	0	0	0	0
SRR5005299	SRR5005299	182825	Baker et al, 2018 (UK & France strains)	include	exclude	exclude	exclude	exclude	exclude	MSM	3.7.25	3	3.7	3.7.25	-	United Kingdom	Europe	Europe	2015	95.4708	95.0323	SSON_3891	SSON_3892	SSON_3893	SSON_3894	SSON_3895	sat-2_193	dfrA1.v1_2357	aadA_93*	SSON_3897	tetB.v2_2325*	-	-	TEM-30_1690*	-	-	-	-	sul2_2284	-	-	-	ermB.v1_2136*	mphA_2174	0	0	0	0	0
SRR3531721	SRR3531721	175550	Baker et al, 2018 (UK & France strains)	include	exclude	exclude	exclude	exclude	exclude	MSM	3.7.25	3	3.7	3.7.25	-	United Kingdom	Europe	Europe	2015	95.471	31.1168	SSON_3891	SSON_3892	SSON_3893	SSON_3894	SSON_3895	sat-2_193	dfrA1.v1_2357	aadA_93*	SSON_3897	tetB.v2_2325*	-	-	TEM-206_1678*	-	-	-	-	sul2_2284	-	-	-	ermB.v1_2136*	mphA_2174	0	0	0	0	0
SRR3531903	SRR3531903	197091	Baker et al, 2018 (UK & France strains)	include	exclude	exclude	exclude	exclude	exclude	MSM	3.7.25	3	3.7	3.7.25	-	United Kingdom	Europe	Europe	2015	95.4715	94.5281	SSON_3891	SSON_3892	SSON_3893	SSON_3894	SSON_3895	sat-2_193	-	aadA5_114	SSON_3897	-	-	-	TEM-30_1690*	AKG29_01340	AKG29_01350	strA.v1_2409*	strB.v1_2410	sul2_2284	tetA.v2_2318	-	CTX-M-27_549	ermB.v1_2136*	mphA_2174	0	0	0	0	0
ERR1364143	ERR1364143	SONNEI_001	Baker et al, 2018 (UK & France strains)	include	exclude	exclude	exclude	exclude	exclude	-	3.7.18	3	3.7	3.7.18	-	United Kingdom	Europe	Europe	2008	95.472	24.7365	SSON_3891	SSON_3892	SSON_3893	SSON_3894	SSON_3895	sat-2_193	dfrA1.v1_2357	aadA_93*	SSON_3897	-	-	-	-	AKG29_01340	-	strA.v1_2409*	strB.v1_2410	sul2_2284	tetA.v2_2318	-	-	-	-	0	0	0	0	0
ERR1364255	ERR1364255	SONNEI_113	Baker et al, 2018 (UK & France strains)	include	exclude	exclude	exclude	exclude	exclude	-	3.7.25	3	3.7	3.7.25	-	United Kingdom	Europe	Europe	2011	95.4725	24.0122	SSON_3891	SSON_3892	SSON_3893	SSON_3894	SSON_3895	sat-2_193	dfrA1.v1_2357	aadA_93*	SSON_3897	-	-	-	-	AKG29_01340	-	strA.v1_2409*	strB.v1_2410	sul2_2284	tetA.v2_2318	-	-	-	-	0	0	0	0	0
SRR4787278	SRR4787278	178626	Baker et al, 2018 (UK & France strains)	include	exclude	exclude	exclude	exclude	exclude	MSM	3.7.29.1.2	3	3.7	3.7.29	VN2.MSM2	United Kingdom	Europe	Europe	2015	95.473	94.9822	SSON_3891	SSON_3892	SSON_3893	SSON_3894	SSON_3895	sat-2_193	dfrA1.v1_2357	aadA_93*	SSON_3897	-	-	-	TEM-217_1662*	AKG29_01340	AKG29_01350	strA.v1_2409*	strB.v1_2410	sul2_2284	tetA.v2_2318	-	-	ermB.v1_2136*	mphA_2174	0	1	0	0	0
ERR1364329	ERR1364329	SONNEI_187	Baker et al, 2018 (UK & France strains)	include	exclude	exclude	exclude	exclude	exclude	-	3.7.29.1.2	3	3.7	3.7.29	VN2.MSM2	United Kingdom	Europe	Europe	2014	95.4758	94.947	SSON_3891	SSON_3892	SSON_3893	SSON_3894	SSON_3895	sat-2_193	dfrA1.v1_2357	aadA_93*	SSON_3897	-	-	-	TEM-30_1690*	AKG29_01340	AKG29_01350*?	strA.v1_2409*	strB.v1_2410	sul2_2284	tetA.v2_2318	-	-	ermB.v1_2136*	mphA_2174	0	1	0	0	0
ERR1364327	ERR1364327	SONNEI_185	Baker et al, 2018 (UK & France strains)	include	exclude	exclude	exclude	exclude	exclude	-	3.7.29.1.2	3	3.7	3.7.29	VN2.MSM2	United Kingdom	Europe	Europe	2014	95.4777	94.8085	SSON_3891	SSON_3892	SSON_3893	SSON_3894	SSON_3895	sat-2_193	dfrA1.v1_2357	aadA_93*	SSON_3897	-	-	-	TEM-30_1690*	AKG29_01340	AKG29_01350?	strA.v1_2409*	strB.v1_2410	sul2_2284	tetA.v2_2318	-	-	ermB.v1_2136*	mphA_2174	0	1	0	0	0
ERR1364231	ERR1364231	SONNEI_089	Baker et al, 2018 (UK & France strains)	include	exclude	exclude	exclude	exclude	exclude	-	3.7.25	3	3.7	3.7.25	-	United Kingdom	Europe	Europe	2011	95.4778	24.7685	SSON_3891	SSON_3892	SSON_3893	SSON_3894	SSON_3895	sat-2_193	dfrA1.v1_2357	aadA_93*	SSON_3897	-	-	-	-	AKG29_01340	AKG29_01350	strA.v1_2409*	strB.v1_2410	sul2_2284	tetA.v2_2318	-	-	-	-	0	0	0	0	0
SRR3530640	SRR3530640	159717	Baker et al, 2018 (UK & France strains)	include	exclude	exclude	exclude	exclude	exclude	MSM	3.7.29.1.2	3	3.7	3.7.29	VN2.MSM2	United Kingdom	Europe	Europe	2015	95.478	95.0777	SSON_3891	SSON_3892	SSON_3893	SSON_3894	SSON_3895	sat-2_193	dfrA1.v1_2357	aadA_93*	SSON_3897	-	-	-	TEM-214_1659*	AKG29_01340	AKG29_01350	strA.v1_2409*	strB.v1_2410	sul2_2284	tetA.v2_2318	-	-	ermB.v1_2136*	mphA_2174	0	1	0	0	0
ERR1364221	ERR1364221	SONNEI_079	Baker et al, 2018 (UK & France strains)	include	exclude	exclude	exclude	exclude	exclude	-	3.7.25	3	3.7	3.7.25	-	United Kingdom	Europe	Europe	2010	95.4783	24.4761	SSON_3891	SSON_3892	SSON_3893	SSON_3894	SSON_3895	sat-2_193	dfrA1.v1_2357	aadA_93*	SSON_3897	-	-	-	-	AKG29_01340	-	strA.v1_2409*	strB.v1_2410	sul2_2284	tetA.v2_2318	-	-	-	-	0	0	0	0	0
ERR1364283	ERR1364283	SONNEI_141	Baker et al, 2018 (UK & France strains)	include	exclude	exclude	exclude	exclude	exclude	-	3.7.29.1.2	3	3.7	3.7.29	VN2.MSM2	United Kingdom	Europe	Europe	2013	95.4794	24.3945	SSON_3891	SSON_3892	SSON_3893	SSON_3894	SSON_3895	sat-2_193	dfrA1.v1_2357	aadA_93*	SSON_3897	-	-	-	-	AKG29_01340	-	strA.v1_2409*	strB.v1_2410	sul2_2284	tetA.v2_2318	-	-	-	-	0	1	0	0	0
ERR1364187	ERR1364187	SONNEI_045	Baker et al, 2018 (UK & France strains)	include	exclude	exclude	exclude	exclude	exclude	-	3.7.25	3	3.7	3.7.25	-	United Kingdom	Europe	Europe	2009	95.4796	94.89	SSON_3891	SSON_3892	SSON_3893	SSON_3894	SSON_3895	sat-2_193	dfrA1.v1_2357	aadA_93*	SSON_3897	-	-	-	-	AKG29_01340	-	strA.v1_2409*	strB.v1_2410	sul2_2284	tetA.v2_2318	-	-	-	-	0	0	0	0	0
SRR4788222	SRR4788222	169627	Baker et al, 2018 (UK & France strains)	include	exclude	exclude	exclude	exclude	exclude	-	3.7.25	3	3.7	3.7.25	-	United Kingdom	Europe	Europe	2015	95.4802	95.0559	SSON_3891	SSON_3892	SSON_3893	SSON_3894	SSON_3895	sat-2_193	dfrA1.v1_2357	aadA_93*	SSON_3897	tetB.v2_2325*	-	-	TEM-30_1690*	-	-	-	-	sul2_2284	-	-	-	ermB.v1_2136*	mphA_2174	0	0	0	0	0
ERR1364222	ERR1364222	SONNEI_080	Baker et al, 2018 (UK & France strains)	include	exclude	exclude	exclude	exclude	exclude	-	3.7.19	3	3.7	3.7.19	-	United Kingdom	Europe	Europe	2010	95.4805	24.6448	SSON_3891	SSON_3892	SSON_3893	SSON_3894	SSON_3895	sat-2_193	dfrA1.v1_2357	aadA_93*	SSON_3897	-	-	-	-	AKG29_01340	-	strA.v1_2409*	strB.v1_2410*	sul2_2284	tetA.v2_2318*	-	-	-	-	0	0	0	0	0
ERR1364270	ERR1364270	SONNEI_128	Baker et al, 2018 (UK & France strains)	include	exclude	exclude	exclude	exclude	exclude	-	3.7.25	3	3.7	3.7.25	-	United Kingdom	Europe	Europe	2012	95.482	24.5456	SSON_3891	SSON_3892	SSON_3893	SSON_3894	SSON_3895	sat-2_193	dfrA1.v1_2357	aadA_93*	SSON_3897	-	-	-	-	AKG29_01340	-	strA.v1_2409*	strB.v1_2410	sul2_2284	tetA.v2_2318	-	-	-	-	0	0	0	0	0
ERR1364290	ERR1364290	SONNEI_148	Baker et al, 2018 (UK & France strains)	include	exclude	exclude	exclude	exclude	exclude	-	3.7.29.1.2	3	3.7	3.7.29	VN2.MSM2	United Kingdom	Europe	Europe	2013	95.4821	94.8103	SSON_3891	SSON_3892	SSON_3893	SSON_3894	SSON_3895	sat-2_193	dfrA1.v1_2357	aadA_93*	SSON_3897	-	-	-	-	AKG29_01340	-	strA.v1_2409*	strB.v1_2410	sul2_2284	tetA.v2_2318	-	-	-	-	0	1	0	0	0
ERR1364147	ERR1364147	SONNEI_005	Baker et al, 2018 (UK & France strains)	include	exclude	exclude	exclude	exclude	exclude	-	3.7.25	3	3.7	3.7.25	-	United Kingdom	Europe	Europe	2008	95.4821	24.1072	SSON_3891	SSON_3892	SSON_3893	SSON_3894	SSON_3895	sat-2_193	dfrA1.v1_2357	aadA_93*	SSON_3897	-	-	-	-	AKG29_01340	-	strA.v1_2409*	strB.v1_2410	sul2_2284	tetA.v2_2318	-	-	-	-	0	0	0	0	0
ERR1364260	ERR1364260	SONNEI_118	Baker et al, 2018 (UK & France strains)	include	exclude	exclude	exclude	exclude	exclude	-	3.7.25	3	3.7	3.7.25	-	United Kingdom	Europe	Europe	2012	95.4822	24.851	SSON_3891	SSON_3892	SSON_3893	SSON_3894	SSON_3895	sat-2_193	dfrA1.v1_2357	aadA_93*	SSON_3897	-	-	-	-	AKG29_01340	-	strA.v1_2409*	strB.v1_2410	sul2_2284	tetA.v2_2318	-	-	-	-	0	0	0	0	0
ERR1516071	ERR1516071	201005309	Baker et al, 2018 (UK & France strains)	include	exclude	exclude	exclude	exclude	exclude	-	3.7.25	3	3.7	3.7.25	-	France	Europe	Europe	2010	95.4828	28.8075	SSON_3891	SSON_3892	SSON_3893	SSON_3894	SSON_3895	sat-2_193	-	aadA5_114	SSON_3897	-	-	-	TEM-30_1690*	-	-	-	-	-	-	sul1_2283	-	ermB.v1_2136*	mphA_2174	0	0	0	0	0
ERR1364232	ERR1364232	SONNEI_090	Baker et al, 2018 (UK & France strains)	include	exclude	exclude	exclude	exclude	exclude	-	3.7.25	3	3.7	3.7.25	-	United Kingdom	Europe	Europe	2011	95.484	24.0502	SSON_3891	SSON_3892	SSON_3893	SSON_3894	SSON_3895	sat-2_193	dfrA1.v1_2357	aadA_93*	SSON_3897	-	-	-	-	-	-	-	-	-	-	-	-	-	-	0	0	0	0	0
ERR1364181	ERR1364181	SONNEI_039	Baker et al, 2018 (UK & France strains)	include	exclude	exclude	exclude	exclude	exclude	-	3.7.25	3	3.7	3.7.25	-	United Kingdom	Europe	Europe	2009	95.4842	24.2777	SSON_3891	SSON_3892	SSON_3893	SSON_3894	SSON_3895	sat-2_193	dfrA1.v1_2357	aadA_93*	SSON_3897	-	-	-	-	AKG29_01340	-	strA.v1_2409*	strB.v1_2410	sul2_2284	tetA.v2_2318	-	-	-	-	0	0	0	0	0
ERR1364230	ERR1364230	SONNEI_088	Baker et al, 2018 (UK & France strains)	include	exclude	exclude	exclude	exclude	exclude	-	3.7.25	3	3.7	3.7.25	-	United Kingdom	Europe	Europe	2011	95.4845	24.1364	SSON_3891	SSON_3892	SSON_3893	SSON_3894	SSON_3895	sat-2_193	dfrA1.v1_2357	aadA_93*	SSON_3897	-	-	-	-	AKG29_01340	-	strA.v1_2409*	strB.v1_2410	sul2_2284	tetA.v2_2318	-	-	-	-	0	0	0	0	0
SRR3530452	SRR3530452	149257	Baker et al, 2018 (UK & France strains)	include	exclude	exclude	exclude	exclude	exclude	MSM	3.7.29.1.2	3	3.7	3.7.29	VN2.MSM2	United Kingdom	Europe	Europe	2015	95.485	95.0165	SSON_3891	SSON_3892	SSON_3893	SSON_3894	SSON_3895	sat-2_193	dfrA1.v1_2357	aadA_93*	SSON_3897	-	-	-	-	-	-	-	-	-	-	-	-	-	-	0	1	0	0	0
SRR5029673	SRR5029673	193413	Baker et al, 2018 (UK & France strains)	include	exclude	exclude	exclude	exclude	exclude	MSM	3.7.29.1.2	3	3.7	3.7.29	VN2.MSM2	United Kingdom	Europe	Europe	2015	95.4851	94.6968	SSON_3891	SSON_3892	SSON_3893	SSON_3894	SSON_3895	sat-2_193	dfrA1.v1_2357	aadA_93*	SSON_3897	-	-	-	TEM-217_1662*	AKG29_01340	AKG29_01350	strA.v1_2409*	strB.v1_2410	sul2_2284	tetA.v2_2318	-	-	ermB.v1_2136*	mphA_2174	0	1	0	0	0
ERR1541596	ERR1541596	201307631	Baker et al, 2018 (UK & France strains)	include	exclude	exclude	exclude	exclude	exclude	-	3.6.1.1.3.1	3	3.6	3.6.1	CipR.MSM1	France	Europe	Europe	2013	95.4857	31.7383	SSON_3891	SSON_3892	SSON_3893	SSON_3894	SSON_3895	sat-2_193	dfrA1.v1_2357*	-	SSON_3897	-	-	-	-	AKG29_01340	AKG29_01350?	strA.v1_2409*	strB.v1_2410	sul2_2284	tetA.v2_2318	-	-	-	-	1	1	0	1	0
ERR1364188	ERR1364188	SONNEI_046	Baker et al, 2018 (UK & France strains)	include	exclude	exclude	exclude	exclude	exclude	-	3.6.1.1.3	3	3.6	3.6.1	CipR	United Kingdom	Europe	Europe	2009	95.4861	24.0687	SSON_3891	SSON_3892	SSON_3893	SSON_3894	SSON_3895	sat-2_193	dfrA1.v1_2357*	-	SSON_3897	-	-	-	-	AKG29_01340	-	strA.v1_2409*	strB.v1_2410	sul2_2284	tetA.v2_2318	-	-	-	-	1	1	0	1	0
ERR1364176	ERR1364176	SONNEI_034	Baker et al, 2018 (UK & France strains)	include	exclude	exclude	exclude	exclude	exclude	-	3.7.21	3	3.7	3.7.21	-	United Kingdom	Europe	Europe	2009	95.487	94.8089	-	-	SSON_3893	SSON_3894	SSON_3895	sat-2_193	dfrA1.v1_2357	aadA_93*	SSON_3897	-	-	-	-	-	-	-	-	-	-	-	-	-	-	0	1	0	0	0
SRR5005327	SRR5005327	181102	Baker et al, 2018 (UK & France strains)	include	exclude	exclude	exclude	exclude	exclude	MSM	3.7.29.1.2	3	3.7	3.7.29	VN2.MSM2	United Kingdom	Europe	Europe	2015	95.4871	46.9445	SSON_3891	SSON_3892	SSON_3893	SSON_3894	SSON_3895	sat-2_193	dfrA1.v1_2357	aadA_93*	SSON_3897	-	-	-	TEM-217_1662*	AKG29_01340	AKG29_01350	strA.v1_2409*	strB.v1_2410	sul2_2284	tetA.v2_2318	-	-	ermB.v1_2136*	mphA_2174	0	1	0	0	0
ERR1364226	ERR1364226	SONNEI_084	Baker et al, 2018 (UK & France strains)	include	exclude	exclude	exclude	exclude	exclude	-	3.7.25	3	3.7	3.7.25	-	United Kingdom	Europe	Europe	2010	95.4874	24.4334	SSON_3891	SSON_3892	SSON_3893	SSON_3894	SSON_3895	sat-2_193	dfrA1.v1_2357	aadA_93*	SSON_3897	-	-	-	-	AKG29_01340	AKG29_01350?	strA.v1_2409*	strB.v1_2410	sul2_2284	tetA.v2_2318	-	-	-	-	0	0	0	0	0
ERR1364191	ERR1364191	SONNEI_049	Baker et al, 2018 (UK & France strains)	include	exclude	exclude	exclude	exclude	exclude	-	3.7.18	3	3.7	3.7.18	-	United Kingdom	Europe	Europe	2009	95.4883	25.3024	SSON_3891	SSON_3892	SSON_3893	SSON_3894	SSON_3895	sat-2_193	-	aadA_93*	SSON_3897	-	-	-	-	AKG29_01340	AKG29_01350?	strA.v1_2409*	strB.v1_2410	sul2_2284	tetA.v2_2318	-	-	-	mphA_2174*	0	0	0	0	0
SRR3531685	SRR3531685	178950	Baker et al, 2018 (UK & France strains)	include	exclude	exclude	exclude	exclude	exclude	MSM	3.7.29.1.2	3	3.7	3.7.29	VN2.MSM2	United Kingdom	Europe	Europe	2015	95.4886	95.099	SSON_3891	SSON_3892	SSON_3893	SSON_3894	SSON_3895	sat-2_193	dfrA1.v1_2357	aadA_93*	SSON_3897	-	-	-	-	-	-	-	-	-	-	-	-	-	-	0	1	0	0	0
ERR1364309	ERR1364309	SONNEI_167	Baker et al, 2018 (UK & France strains)	include	exclude	exclude	exclude	exclude	exclude	-	3.7.29.1.2	3	3.7	3.7.29	VN2.MSM2	United Kingdom	Europe	Europe	2014	95.4895	94.8122	SSON_3891	SSON_3892	SSON_3893	SSON_3894	SSON_3895	sat-2_193	dfrA1.v1_2357	aadA_93*	SSON_3897	-	-	-	-	AKG29_01340	AKG29_01350*?	strA.v1_2409*	strB.v1_2410	sul2_2284	tetA.v2_2318	-	-	-	-	0	1	0	0	0
ERR1364271	ERR1364271	SONNEI_129	Baker et al, 2018 (UK & France strains)	include	exclude	exclude	exclude	exclude	exclude	-	3.7.10	3	3.7	3.7.10	-	United Kingdom	Europe	Europe	2012	95.4897	94.7983	SSON_3891	SSON_3892	SSON_3893	SSON_3894*	SSON_3895	sat-2_193	dfrA1.v1_2357	aadA_93*	SSON_3897	-	-	-	-	AKG29_01340	-	strA.v1_2409*	strB.v1_2410	sul2_2284	tetA.v2_2318	-	-	-	-	0	0	0	0	0
ERR1364190	ERR1364190	SONNEI_048	Baker et al, 2018 (UK & France strains)	include	exclude	exclude	exclude	exclude	exclude	-	3.7.8	3	3.7	3.7.8	-	United Kingdom	Europe	Europe	2009	95.491	23.9413	SSON_3891	SSON_3892	SSON_3893	SSON_3894?	SSON_3895	sat-2_193	dfrA1.v1_2357	aadA_93*	SSON_3897	-	-	-	-	AKG29_01340	-	strA.v1_2409*	strB.v1_2410	sul2_2284	tetA.v2_2318	-	-	-	-	0	0	0	0	0
ERR1364194	ERR1364194	SONNEI_052	Baker et al, 2018 (UK & France strains)	include	exclude	exclude	exclude	exclude	exclude	-	3.7.25	3	3.7	3.7.25	-	United Kingdom	Europe	Europe	2009	95.4921	24.5317	SSON_3891	SSON_3892	SSON_3893	SSON_3894	SSON_3895	sat-2_193	dfrA1.v1_2357	aadA_93*	SSON_3897	-	-	-	-	AKG29_01340	-	strA.v1_2409*	strB.v1_2410	sul2_2284	tetA.v2_2318	-	-	-	-	0	0	0	0	0
SRR3531029	SRR3531029	182072	Baker et al, 2018 (UK & France strains)	include	exclude	exclude	exclude	exclude	exclude	MSM	3.7.29.1.2	3	3.7	3.7.29	VN2.MSM2	United Kingdom	Europe	Europe	2015	95.4933	95.0179	SSON_3891	SSON_3892	SSON_3893	SSON_3894	SSON_3895	sat-2_193	dfrA1.v1_2357	aadA_93*	SSON_3897	-	-	-	TEM-30_1690*	-	-	-	-	-	-	-	-	ermB.v1_2136*	mphA_2174	0	1	0	0	0
ERR1364189	ERR1364189	SONNEI_047	Baker et al, 2018 (UK & France strains)	include	exclude	exclude	exclude	exclude	exclude	-	3.7.30.4.1	3	3.7	3.7.30	OJC	United Kingdom	Europe	Europe	2009	95.4941	25.2023	SSON_3891	SSON_3892	SSON_3893	SSON_3894	SSON_3895	sat-2_193	dfrA1.v1_2357	aadA_93*	SSON_3897	-	-	-	TEM-1_1667*	-	-	strA.v1_2409*?	-	sul2_2284	-	-	-	-	-	0	0	0	0	0
ERR1364272	ERR1364272	SONNEI_130	Baker et al, 2018 (UK & France strains)	include	exclude	exclude	exclude	exclude	exclude	-	3.7.18	3	3.7	3.7.18	-	United Kingdom	Europe	Europe	2012	95.4957	24.4316	SSON_3891	SSON_3892	SSON_3893	SSON_3894	SSON_3895	sat-2_193	dfrA1.v1_2357	aadA_93*	SSON_3897	-	-	-	-	AKG29_01340	-	strA.v1_2409*	strB.v1_2410	sul2_2284	tetA.v2_2318	-	-	-	-	0	0	0	0	0
ERR1364203	ERR1364203	SONNEI_061	Baker et al, 2018 (UK & France strains)	include	exclude	exclude	exclude	exclude	exclude	-	3.6.2	3	3.6	3.6.2	Central Asia III	United Kingdom	Europe	Europe	2010	95.4973	27.6734	SSON_3891	SSON_3892	SSON_3893	SSON_3894	SSON_3895	sat-2_193	dfrA1.v1_2357	-	SSON_3897	-	-	-	-	-	-	-	-	-	-	-	-	-	-	0	0	0	0	0
ERR1364310	ERR1364310	SONNEI_168	Baker et al, 2018 (UK & France strains)	include	exclude	exclude	exclude	exclude	exclude	-	3.7.29.1.2	3	3.7	3.7.29	VN2.MSM2	United Kingdom	Europe	Europe	2014	95.4977	94.8418	SSON_3891	SSON_3892	SSON_3893	SSON_3894	SSON_3895	sat-2_193	dfrA1.v1_2357	aadA_93*	SSON_3897	-	-	-	-	AKG29_01340	-	strA.v1_2409*	strB.v1_2410	sul2_2284	tetA.v2_2318	-	-	-	-	0	1	0	0	0
ERR1364298	ERR1364298	SONNEI_156	Baker et al, 2018 (UK & France strains)	include	exclude	exclude	exclude	exclude	exclude	-	3.7.18	3	3.7	3.7.18	-	United Kingdom	Europe	Europe	2013	95.4979	24.375	SSON_3891	SSON_3892	SSON_3893	SSON_3894	SSON_3895	sat-2_193	dfrA1.v1_2357	aadA_93*	SSON_3897	-	-	-	-	AKG29_01340	-	strA.v1_2409*	strB.v1_2410	sul2_2284	tetA.v2_2318	-	-	-	-	0	0	0	0	0
ERR1541581	ERR1541581	201209000	Baker et al, 2018 (UK & France strains)	include	exclude	exclude	exclude	exclude	exclude	-	3.7.28	3	3.7	3.7.28	-	France	Europe	Europe	2012	95.4986	30.4856	SSON_3891	SSON_3892	SSON_3893	SSON_3894	SSON_3895	sat-2_193	dfrA1.v1_2357	aadA_93*	SSON_3897	-	-	-	-	-	-	-	-	-	-	-	-	-	-	0	0	0	0	0
ERR1364268	ERR1364268	SONNEI_126	Baker et al, 2018 (UK & France strains)	include	exclude	exclude	exclude	exclude	exclude	-	3.7.18	3	3.7	3.7.18	-	United Kingdom	Europe	Europe	2012	95.5013	25.6009	SSON_3891	SSON_3892	SSON_3893	SSON_3894	SSON_3895	sat-2_193	dfrA1.v1_2357	aadA_93*	SSON_3897	-	-	-	-	AKG29_01340	-	strA.v1_2409*	strB.v1_2410	sul2_2284	tetA.v2_2318	-	-	-	-	0	0	0	0	0
ERR1364145	ERR1364145	SONNEI_003	Baker et al, 2018 (UK & France strains)	include	exclude	exclude	exclude	exclude	exclude	-	3.7.30.4.1	3	3.7	3.7.30	OJC	United Kingdom	Europe	Europe	2008	95.5029	24.8538	SSON_3891	SSON_3892	SSON_3893	SSON_3894	SSON_3895	sat-2_193	dfrA1.v1_2357	aadA_93*	SSON_3897	-	-	-	TEM-1D.v1_1799	-	-	strA.v1_2409*?	strB.v1_2410	sul2_2284	-	-	-	-	-	0	0	0	0	0
ERR1364219	ERR1364219	SONNEI_077	Baker et al, 2018 (UK & France strains)	include	exclude	exclude	exclude	exclude	exclude	-	3.7.21	3	3.7	3.7.21	-	United Kingdom	Europe	Europe	2010	95.503	24.084	SSON_3891	SSON_3892	SSON_3893	SSON_3894	SSON_3895	sat-2_193*	dfrA1.v1_2357	aadA_93*	SSON_3897	-	-	-	-	AKG29_01340	-	strA.v1_2409*	strB.v1_2410	sul2_2284	tetA.v2_2318	-	-	-	-	0	1	0	0	0
ERR1364172	ERR1364172	SONNEI_030	Baker et al, 2018 (UK & France strains)	include	exclude	exclude	exclude	exclude	exclude	-	3.7.18	3	3.7	3.7.18	-	United Kingdom	Europe	Europe	2009	95.5035	94.7403	SSON_3891	SSON_3892	SSON_3893	SSON_3894	SSON_3895	sat-2_193	dfrA1.v1_2357	aadA_93*	SSON_3897	-	-	-	-	AKG29_01340	-	strA.v1_2409*	strB.v1_2410	sul2_2284	tetA.v2_2318	-	-	-	-	0	0	0	0	0
ERR1364223	ERR1364223	SONNEI_081	Baker et al, 2018 (UK & France strains)	include	exclude	exclude	exclude	exclude	exclude	-	3.7.25	3	3.7	3.7.25	-	United Kingdom	Europe	Europe	2010	95.504	25.0711	SSON_3891	SSON_3892	SSON_3893	SSON_3894	SSON_3895	sat-2_193	dfrA1.v1_2357	aadA_93*	SSON_3897	-	-	-	-	AKG29_01340	-	strA.v1_2409*	strB.v1_2410	sul2_2284	tetA.v2_2318	-	-	-	-	0	0	0	0	0
ERR1364274	ERR1364274	SONNEI_132	Baker et al, 2018 (UK & France strains)	include	exclude	exclude	exclude	exclude	exclude	-	3.7.18	3	3.7	3.7.18	-	United Kingdom	Europe	Europe	2012	95.505	24.3037	SSON_3891	SSON_3892	SSON_3893	SSON_3894	SSON_3895	sat-2_193	dfrA1.v1_2357	aadA_93*	SSON_3897	-	-	-	-	AKG29_01340	AKG29_01350*?	strA.v1_2409*	strB.v1_2410	sul2_2284	tetA.v2_2318	-	-	-	-	0	0	0	0	0
ERR1516068	ERR1516068	201003859	Baker et al, 2018 (UK & France strains)	include	exclude	exclude	exclude	exclude	exclude	-	3.7.25	3	3.7	3.7.25	-	France	Europe	Europe	2010	95.5061	25.8256	SSON_3891	SSON_3892	SSON_3893	SSON_3894	SSON_3895	sat-2_193	dfrA1.v1_2357	aadA_93*	SSON_3897	-	-	-	-	AKG29_01340	-	strA.v1_2409*	strB.v1_2410	sul2_2284	tetA.v2_2318	-	-	-	-	0	0	0	0	0
ERR1364192	ERR1364192	SONNEI_050	Baker et al, 2018 (UK & France strains)	include	exclude	exclude	exclude	exclude	exclude	-	3.7.25	3	3.7	3.7.25	-	United Kingdom	Europe	Europe	2009	95.509	24.9567	SSON_3891	SSON_3892	SSON_3893	SSON_3894	SSON_3895	sat-2_193	dfrA1.v1_2357	aadA_93*	SSON_3897	-	-	-	TEM-198_1654*	AKG29_01340	-	strA.v1_2409*	strB.v1_2410	sul2_2284	tetA.v2_2318	-	CTX-M-15_530	-	-	0	0	0	0	0
ERR1364315	ERR1364315	SONNEI_173	Baker et al, 2018 (UK & France strains)	include	exclude	exclude	exclude	exclude	exclude	-	3.7.29.1.2	3	3.7	3.7.29	VN2.MSM2	United Kingdom	Europe	Europe	2014	95.5099	94.8071	SSON_3891	SSON_3892	SSON_3893	SSON_3894	SSON_3895	sat-2_193	dfrA1.v1_2357	aadA_93*	SSON_3897	-	-	-	-	AKG29_01340	-	strA.v1_2409*	strB.v1_2410	sul2_2284	tetA.v2_2318	-	-	-	-	0	1	0	0	0
ERR1541610	ERR1541610	201407778	Baker et al, 2018 (UK & France strains)	include	exclude	exclude	exclude	exclude	exclude	-	3.7.4	3	3.7	3.7.4	-	France	Europe	Europe	2014	95.5102	28.1735	SSON_3891	SSON_3892	SSON_3893	SSON_3894	SSON_3895	sat-2_193	dfrA1.v1_2357	aadA_93*	SSON_3897	-	-	-	-	AKG29_01340	AKG29_01350*?	strA.v1_2409*	strB.v1_2410	sul2_2284	tetA.v2_2318	-	-	-	-	0	0	0	0	0
ERR1541576	ERR1541576	201202874	Baker et al, 2018 (UK & France strains)	include	exclude	exclude	exclude	exclude	exclude	-	3.7.25	3	3.7	3.7.25	-	France	Europe	Europe	2012	95.5104	88.6372	SSON_3891	SSON_3892	SSON_3893	SSON_3894	SSON_3895	sat-2_193	dfrA1.v1_2357	aadA_93*	SSON_3897	-	-	-	-	AKG29_01340	-	strA.v1_2409*	strB.v1_2410	sul2_2284	tetA.v2_2318	-	-	-	-	0	0	0	0	0
ERR1516087	ERR1516087	201110264	Baker et al, 2018 (UK & France strains)	include	exclude	exclude	exclude	exclude	exclude	-	3.7.18	3	3.7	3.7.18	-	France	Europe	Europe	2011	95.5139	27.5237	SSON_3891	SSON_3892	SSON_3893	SSON_3894	SSON_3895	sat-2_193	dfrA1.v1_2357	aadA_93*	SSON_3897	-	-	-	-	-	-	-	-	-	-	-	-	-	-	0	0	0	0	0
ERR1364248	ERR1364248	SONNEI_106	Baker et al, 2018 (UK & France strains)	include	exclude	exclude	exclude	exclude	exclude	-	3.7.18	3	3.7	3.7.18	-	United Kingdom	Europe	Europe	2011	95.5158	28.7509	SSON_3891	SSON_3892	SSON_3893	SSON_3894	SSON_3895	sat-2_193	dfrA1.v1_2357	aadA_93*	SSON_3897	-	-	-	-	AKG29_01340	-	strA.v1_2409*	strB.v1_2410	sul2_2284	tetA.v2_2318	-	-	-	-	0	0	0	0	0
SRR3531871	SRR3531871	155598	Baker et al, 2018 (UK & France strains)	include	exclude	exclude	exclude	exclude	exclude	MSM	3.7.29.1.2	3	3.7	3.7.29	VN2.MSM2	United Kingdom	Europe	Europe	2015	95.5165	94.2917	SSON_3891	SSON_3892	SSON_3893	SSON_3894	SSON_3895	sat-2_193	dfrA1.v1_2357	aadA_93*	SSON_3897	-	-	-	-	AKG29_01340	AKG29_01350	strA.v1_2409*	strB.v1_2410	sul2_2284	tetA.v2_2318	-	-	-	-	0	1	0	0	0
SRR3530638	SRR3530638	154829	Baker et al, 2018 (UK & France strains)	include	exclude	exclude	exclude	exclude	exclude	MSM	3.7.29.1.2	3	3.7	3.7.29	VN2.MSM2	United Kingdom	Europe	Europe	2015	95.5216	94.9707	SSON_3891	SSON_3892	SSON_3893	SSON_3894	SSON_3895	sat-2_193	dfrA1.v1_2357	aadA_93*	SSON_3897	-	-	-	TEM-206_1678*	AKG29_01340	AKG29_01350	strA.v1_2409*	strB.v1_2410	sul2_2284	tetA.v2_2318	-	-	ermB.v1_2136*	mphA_2174	0	1	0	0	0
SRR5023700	SRR5023700	164884	Baker et al, 2018 (UK & France strains)	include	exclude	exclude	exclude	exclude	exclude	MSM	3.7.29.1.2	3	3.7	3.7.29	VN2.MSM2	United Kingdom	Europe	Europe	2015	95.5255	34.6724	SSON_3891	SSON_3892	SSON_3893	SSON_3894	SSON_3895	sat-2_193	dfrA1.v1_2357	aadA_93*	SSON_3897	-	-	-	TEM-30_1690*	-	-	-	-	-	-	-	-	ermB.v1_2136*	mphA_2174	0	1	0	0	0
ERR1516063	ERR1516063	20094775	Baker et al, 2018 (UK & France strains)	include	exclude	exclude	exclude	exclude	exclude	-	3.7.25	3	3.7	3.7.25	-	France	Europe	Europe	2009	95.5323	29.5768	SSON_3891	SSON_3892	SSON_3893	SSON_3894	SSON_3895	sat-2_193	dfrA1.v1_2357	aadA5_114	SSON_3897	-	-	-	TEM-207_1756*	-	-	-	-	-	-	sul1_2283?	-	ermB.v1_2136*?	mphA_2174*?	0	0	0	0	0
ERR1364212	ERR1364212	SONNEI_070	Baker et al, 2018 (UK & France strains)	include	exclude	exclude	exclude	exclude	exclude	-	3.7.29.1	3	3.7	3.7.29	VN2	United Kingdom	Europe	Europe	2010	95.5415	23.9616	SSON_3891	SSON_3892	SSON_3893	SSON_3894	SSON_3895	sat-2_193	dfrA1.v1_2357	aadA_93*	SSON_3897	-	catB7_2248*?	-	-	AKG29_01340	-	strA.v1_2409*	strB.v1_2410	sul2_2284	tetA.v2_2318	-	-	-	-	0	1	0	0	0
ERR1516072	ERR1516072	201005586	Baker et al, 2018 (UK & France strains)	include	exclude	exclude	exclude	exclude	exclude	-	3.7.18	3	3.7	3.7.18	-	France	Europe	Europe	2010	95.5417	24.6133	SSON_3891	SSON_3892	SSON_3893	SSON_3894	SSON_3895	sat-2_193	dfrA1.v1_2357	aadA_93*	SSON_3897	-	-	-	-	-	-	-	-	-	-	-	-	-	-	0	0	0	0	0
ERR1364304	ERR1364304	SONNEI_162	Baker et al, 2018 (UK & France strains)	include	exclude	exclude	exclude	exclude	exclude	-	3.7.4	3	3.7	3.7.4	-	United Kingdom	Europe	Europe	2014	95.5506	24.6221	SSON_3891	SSON_3892	SSON_3893	SSON_3894	SSON_3895	sat-2_193	dfrA1.v1_2357	aadA_93*	SSON_3897	-	-	-	-	AKG29_01340	-	strA.v1_2409*	strB.v1_2410	sul2_2284	tetA.v2_2318	-	-	-	-	0	0	0	0	0
ERR1364279	ERR1364279	SONNEI_137	Baker et al, 2018 (UK & France strains)	include	exclude	exclude	exclude	exclude	exclude	-	3.7.12	3	3.7	3.7.12	-	United Kingdom	Europe	Europe	2012	95.5506	24.3774	SSON_3891	SSON_3892	SSON_3893	SSON_3894*	SSON_3895	sat-2_193	dfrA1.v1_2357	aadA_93*	SSON_3897	-	-	-	-	AKG29_01340	-	strA.v1_2409*	strB.v1_2410	sul2_2284	tetA.v2_2318	-	-	-	-	0	0	0	0	0
ERR1364321	ERR1364321	SONNEI_179	Baker et al, 2018 (UK & France strains)	include	exclude	exclude	exclude	exclude	exclude	-	3.6.1.1.3.1	3	3.6	3.6.1	CipR.MSM1	United Kingdom	Europe	Europe	2014	95.5587	30.2423	SSON_3891	SSON_3892	SSON_3893	SSON_3894	SSON_3895	sat-2_193	dfrA1.v1_2357*	-	SSON_3897	-	-	-	-	AKG29_01340	-	strA.v1_2409*	strB.v1_2410	sul2_2284	tetA.v2_2318	-	-	-	-	1	1	0	1	0
ERR1364236	ERR1364236	SONNEI_094	Baker et al, 2018 (UK & France strains)	include	exclude	exclude	exclude	exclude	exclude	-	3.7.30.4.1	3	3.7	3.7.30	OJC	United Kingdom	Europe	Europe	2011	95.567	30.1357	SSON_3891	SSON_3892	SSON_3893	SSON_3894	SSON_3895	sat-2_193	dfrA1.v1_2357	aadA_93*	SSON_3897	-	-	-	-	-	-	-	strB.v1_2410*?	sul2_2284*?	-	-	-	-	-	0	0	0	0	0
ERR1541599	ERR1541599	201312454	Baker et al, 2018 (UK & France strains)	include	exclude	exclude	exclude	exclude	exclude	-	3.7.4	3	3.7	3.7.4	-	France	Europe	Europe	2013	95.5915	27.9357	SSON_3891	SSON_3892	SSON_3893	SSON_3894	SSON_3895	sat-2_193	dfrA1.v1_2357	aadA_93*	SSON_3897	-	-	-	-	AKG29_01340	-	strA.v1_2409*	strB.v1_2410	sul2_2284	tetA.v2_2318	-	-	-	-	0	0	0	0	0
ERR1516083	ERR1516083	201100743	Baker et al, 2018 (UK & France strains)	include	exclude	exclude	exclude	exclude	exclude	-	3.7.25	3	3.7	3.7.25	-	France	Europe	Europe	2011	95.6219	94.8636	SSON_3891	SSON_3892	SSON_3893	SSON_3894	SSON_3895	sat-2_193	dfrA1.v1_2357	aadA_93*	SSON_3897	-	-	-	-	AKG29_01340	-	strA.v1_2409*	strB.v1_2410	sul2_2284	tetA.v2_2318	-	-	-	-	0	0	0	0	0
ERR1364267	ERR1364267	SONNEI_125	Baker et al, 2018 (UK & France strains)	include	exclude	exclude	exclude	exclude	exclude	-	3.7.25	3	3.7	3.7.25	-	United Kingdom	Europe	Europe	2012	95.6333	24.2963	SSON_3891	SSON_3892	SSON_3893	SSON_3894	SSON_3895	sat-2_193	dfrA1.v1_2357	aadA_93*	SSON_3897	-	-	-	-	-	-	-	-	-	-	-	-	-	-	0	0	0	0	0
ERR1541577	ERR1541577	201205359	Baker et al, 2018 (UK & France strains)	include	exclude	exclude	exclude	exclude	exclude	-	3.7.25	3	3.7	3.7.25	-	France	Europe	Europe	2012	95.6376	85.2619	SSON_3891	SSON_3892	SSON_3893	SSON_3894	SSON_3895	sat-2_193	dfrA1.v1_2357	aadA_93*	SSON_3897	-	-	-	-	AKG29_01340	-	strA.v1_2409*	strB.v1_2410	sul2_2284	tetA.v2_2318	-	-	-	-	0	0	0	0	0
ERR1541574	ERR1541574	201111388	Baker et al, 2018 (UK & France strains)	include	exclude	exclude	exclude	exclude	exclude	-	3.6.1.1.3.1	3	3.6	3.6.1	CipR.MSM1	France	Europe	Europe	2011	95.6376	94.9906	SSON_3891	SSON_3892	SSON_3893	SSON_3894	SSON_3895	sat-2_193	dfrA1.v1_2357*	aadA_93*?	SSON_3897	-	-	-	-	-	-	strA.v1_2409*?	strB.v1_2410*?	sul2_2284*?	tetA.v2_2318*?	-	-	-	-	1	1	0	1	0
ERR1516078	ERR1516078	201008898	Baker et al, 2018 (UK & France strains)	include	exclude	exclude	exclude	exclude	exclude	-	3.7.18	3	3.7	3.7.18	-	France	Europe	Europe	2010	95.6513	49.8888	SSON_3891	SSON_3892	SSON_3893	SSON_3894	SSON_3895	sat-2_193	dfrA1.v1_2357	aadA_93*	SSON_3897	-	-	-	TEM-176_1646*	AKG29_01340	-	strA.v1_2409*	strB.v1_2410	sul2_2284	tetA.v2_2318	-	-	-	-	0	0	0	0	0
ERR1541617	ERR1541617	201410169	Baker et al, 2018 (UK & France strains)	include	exclude	exclude	exclude	exclude	exclude	-	3.7.17	3	3.7	3.7.17	-	France	Europe	Europe	2014	95.652	47.9112	SSON_3891	SSON_3892	SSON_3893	SSON_3894	SSON_3895	sat-2_193	dfrA1.v1_2357	aadA_93*	SSON_3897	-	-	-	-	AKG29_01340	-	strA.v1_2409*	strB.v1_2410	sul2_2284	tetA.v2_2318	-	-	-	-	0	0	0	0	0
ERR1516082	ERR1516082	201100668	Baker et al, 2018 (UK & France strains)	include	exclude	exclude	exclude	exclude	exclude	-	3.7.25	3	3.7	3.7.25	-	France	Europe	Europe	2011	95.6592	94.8743	SSON_3891	SSON_3892	SSON_3893	SSON_3894	SSON_3895	sat-2_193	dfrA1.v1_2357	aadA_93*	SSON_3897	-	-	-	-	AKG29_01340	-	strA.v1_2409*	strB.v1_2410	sul2_2284	tetA.v2_2318	-	-	-	-	0	0	0	0	0
ERR1541578	ERR1541578	201207078	Baker et al, 2018 (UK & France strains)	include	exclude	exclude	exclude	exclude	exclude	-	3.6.1	3	3.6	3.6.1	CipR_parent	France	Europe	Europe	2012	95.6614	94.5169	SSON_3891	SSON_3892	SSON_3893	SSON_3894	SSON_3895	sat-2_193	dfrA1.v1_2357*	aadA_93*?	SSON_3897	-	-	-	TEM-217_1662*	AKG29_01340	-	strA.v1_2409*	strB.v1_2410	sul2_2284	tetA.v2_2318	-	CTX-M-15_530	-	-	0	1	0	0	0
ERR1541573	ERR1541573	201111387	Baker et al, 2018 (UK & France strains)	include	exclude	exclude	exclude	exclude	exclude	-	3.6.1.1.3.1	3	3.6	3.6.1	CipR.MSM1	France	Europe	Europe	2011	95.6878	38.069	SSON_3891	SSON_3892	SSON_3893	SSON_3894	SSON_3895	sat-2_193	dfrA1.v1_2357*	aadA_93*?	SSON_3897	-	-	-	-	-	-	-	-	-	-	-	-	-	-	1	1	0	1	0
ERR1364239	ERR1364239	SONNEI_097	Baker et al, 2018 (UK & France strains)	include	exclude	exclude	exclude	exclude	exclude	-	3.7.21	3	3.7	3.7.21	-	United Kingdom	Europe	Europe	2011	95.6996	24.8352	-	-	SSON_3893	SSON_3894	SSON_3895*	sat-2_193	dfrA1.v1_2357	aadA_93*	SSON_3897	-	-	-	-	-	-	-	-	-	-	-	-	-	-	0	1	0	0	0
ERR1541584	ERR1541584	201210189	Baker et al, 2018 (UK & France strains)	include	exclude	include	exclude	exclude	exclude	-	3.6.1.1	3	3.6	3.6.1	CipR	France	Europe	Europe	2012	95.7028	49.8916	SSON_3891	SSON_3892	SSON_3893	SSON_3894	SSON_3895	sat-2_193	dfrA1.v1_2357*	aadA_93*?	SSON_3897	-	-	-	-	AKG29_01340	-	strA.v1_2409*	strB.v1_2410	sul2_2284	tetA.v2_2318	-	-	-	-	1	1	0	1	0
ERR1516086	ERR1516086	201107439	Baker et al, 2018 (UK & France strains)	include	exclude	exclude	exclude	exclude	exclude	-	3.7.25	3	3.7	3.7.25	-	France	Europe	Europe	2011	95.7162	89.0107	SSON_3891	SSON_3892	SSON_3893	SSON_3894	SSON_3895	sat-2_193	dfrA1.v1_2357	aadA_93*	SSON_3897	-	-	-	-	AKG29_01340	-	strA.v1_2409*	strB.v1_2410	sul2_2284	tetA.v2_2318	-	-	-	-	0	0	0	0	0
ERR1541585	ERR1541585	201210535	Baker et al, 2018 (UK & France strains)	include	exclude	exclude	exclude	exclude	exclude	-	3.6	3	3.6	NA	Central Asia III	France	Europe	Europe	2012	95.7325	N/A	SSON_3891	SSON_3892	SSON_3893	SSON_3894	SSON_3895	sat-2_193*	dfrA1.v1_2357	aadA_93*	SSON_3897	-	-	-	-	AKG29_01340	-	strA.v1_2409*	strB.v1_2410	sul2_2284	tetA.v2_2318	-	-	-	-	0	0	0	0	0
ERR1541583	ERR1541583	201209805	Baker et al, 2018 (UK & France strains)	include	exclude	exclude	exclude	exclude	exclude	-	3.7.25	3	3.7	3.7.25	-	France	Europe	Europe	2012	95.7458	48.7232	SSON_3891	SSON_3892	SSON_3893	SSON_3894	SSON_3895	sat-2_193	dfrA1.v1_2357	aadA_93*	SSON_3897	-	-	-	-	AKG29_01340	-	strA.v1_2409*	strB.v1_2410	sul2_2284	tetA.v2_2318	-	-	-	-	0	0	0	0	0
ERR1364253	ERR1364253	SONNEI_111	Baker et al, 2018 (UK & France strains)	include	exclude	exclude	exclude	exclude	exclude	-	3.7.30.1	3	3.7	3.7.30	Middle East III	United Kingdom	Europe	Europe	2011	95.7626	25.175	SSON_3891	SSON_3892	SSON_3893	SSON_3894	SSON_3895	sat-2_193	dfrA1.v1_2357	aadA_93*	SSON_3897	-	-	-	TEM-30_1690*	AKG29_01340	-	strA.v1_2409*	strB.v1_2410	sul2_2284	tetA.v2_2318	-	CTX-M-15_530	-	-	0	0	0	0	0
ERR1541575	ERR1541575	201112145	Baker et al, 2018 (UK & France strains)	include	exclude	exclude	exclude	exclude	exclude	-	3.6.1.1.3.1	3	3.6	3.6.1	CipR.MSM1	France	Europe	Europe	2011	95.7646	89.711	SSON_3891	SSON_3892	SSON_3893	SSON_3894	SSON_3895	sat-2_193	dfrA1.v1_2357*	aadA_93*	SSON_3897	-	-	-	TEM-34_1692*?	-	-	strA.v1_2409*?	strB.v1_2410*?	sul2_2284*?	tetA.v2_2318*?	-	-	-	-	1	1	0	1	0
ERR1364163	ERR1364163	SONNEI_021	Baker et al, 2018 (UK & France strains)	include	exclude	exclude	exclude	exclude	exclude	-	3.7.30.1	3	3.7	3.7.30	Middle East III	United Kingdom	Europe	Europe	2008	95.7685	24.3055	SSON_3891	SSON_3892	SSON_3893	SSON_3894	SSON_3895	sat-2_193	dfrA1.v1_2357	aadA_93*	SSON_3897	-	-	-	-	AKG29_01340	AKG29_01350?	strA.v1_2409*	strB.v1_2410	sul2_2284	tetA.v2_2318	-	-	-	-	0	0	0	0	0
ERR1364252	ERR1364252	SONNEI_110	Baker et al, 2018 (UK & France strains)	include	exclude	exclude	exclude	exclude	exclude	-	3.7.11	3	3.7	3.7.11	-	United Kingdom	Europe	Europe	2011	95.8081	25.8335	SSON_3891	SSON_3892	SSON_3893	SSON_3894*?	SSON_3895	sat-2_193	-	aadA_93*	SSON_3897	-	-	-	TEM-207_1756*	AKG29_01340	AKG29_01350?	strA.v1_2409*	strB.v1_2410	sul2_2284	tetA.v2_2318	-	-	-	-	0	0	0	0	0
ERR1541582	ERR1541582	201209109	Baker et al, 2018 (UK & France strains)	include	exclude	exclude	exclude	exclude	exclude	-	3.6.1.1.3.1	3	3.6	3.6.1	CipR.MSM1	France	Europe	Europe	2012	95.8096	63.0127	SSON_3891	SSON_3892	SSON_3893	SSON_3894	SSON_3895	sat-2_193	dfrA1.v1_2357*	aadA_93*	SSON_3897	-	-	-	TEM-1_1667*	AKG29_01340	-	strA.v1_2409*	strB.v1_2410	sul2_2284	tetA.v2_2318	-	-	-	-	1	1	0	1	0
ERR1541572	ERR1541572	201110914	Baker et al, 2018 (UK & France strains)	include	exclude	exclude	exclude	exclude	exclude	-	3.6.1.1.3.1	3	3.6	3.6.1	CipR.MSM1	France	Europe	Europe	2011	95.8291	94.8112	SSON_3891	SSON_3892	SSON_3893	SSON_3894	SSON_3895	sat-2_193	dfrA1.v1_2357*	aadA_93*?	SSON_3897	-	-	-	TEM-1_1667*	AKG29_01340	-	strA.v1_2409*	strB.v1_2410	sul2_2284	tetA.v2_2318	-	-	-	-	1	1	0	1	0
ERR1516085	ERR1516085	201102248	Baker et al, 2018 (UK & France strains)	include	exclude	exclude	exclude	exclude	exclude	-	3.7.25	3	3.7	3.7.25	-	France	Europe	Europe	2011	95.8376	91.6649	SSON_3891	SSON_3892	SSON_3893	SSON_3894	SSON_3895	sat-2_193	dfrA1.v1_2357	aadA_93*	SSON_3897	-	-	-	TEM-34_1692*	AKG29_01340?	-	strA.v1_2409*	strB.v1_2410	sul2_2284	tetA.v2_2318	-	-	-	-	0	0	0	0	0
ERR1541579	ERR1541579	201208354	Baker et al, 2018 (UK & France strains)	include	exclude	exclude	exclude	exclude	exclude	-	3.7.19	3	3.7	3.7.19	-	France	Europe	Europe	2012	95.8448	94.9827	SSON_3891	SSON_3892	SSON_3893	SSON_3894	SSON_3895	sat-2_193	dfrA1.v1_2357	aadA_93*	SSON_3897	-	-	-	TEM-30_1690*	AKG29_01340	-	strA.v1_2409*	strB.v1_2410	sul2_2284	tetA.v2_2318	-	-	-	-	0	0	0	0	0
ERR1541613	ERR1541613	201408685	Baker et al, 2018 (UK & France strains)	include	exclude	exclude	exclude	exclude	exclude	-	3.6.1.1	3	3.6	3.6.1	CipR	France	Europe	Europe	2014	95.8599	28.4075	SSON_3891	SSON_3892	SSON_3893	SSON_3894	SSON_3895	sat-2_193	dfrA1.v1_2357*	-	SSON_3897	-	-	-	-	-	-	strA.v1_2409*	strB.v1_2410	sul2_2284	tetA.v1_2317	-	-	-	-	1	1	0	1	0
ERR1541616	ERR1541616	201409985	Baker et al, 2018 (UK & France strains)	include	exclude	exclude	exclude	exclude	exclude	-	3.7.25	3	3.7	3.7.25	-	France	Europe	Europe	2014	95.9638	78.9836	SSON_3891	SSON_3892	SSON_3893	SSON_3894	SSON_3895	sat-2_193	dfrA1.v1_2357	aadA_93*	SSON_3897	tetB.v1_2324*?	-	-	-	AKG29_01340	-	strA.v1_2409*	strB.v1_2410	sul2_2284	tetA.v2_2318	-	-	-	-	0	0	0	0	0
ERR1516088	ERR1516088	201110800	Baker et al, 2018 (UK & France strains)	include	exclude	exclude	exclude	exclude	exclude	-	3.7.28	3	3.7	3.7.28	-	France	Europe	Europe	2011	96.0194	94.8789	SSON_3891	SSON_3892	SSON_3893	SSON_3894	SSON_3895	sat-2_193	dfrA1.v1_2357	aadA_93*	SSON_3897	-	-	-	TEM-1_1667*	AKG29_01340	-	strA.v1_2409*	strB.v1_2410	sul2_2284	tetA.v2_2318	-	-	-	-	0	0	0	0	0
ERR1541580	ERR1541580	201208633	Baker et al, 2018 (UK & France strains)	include	exclude	exclude	exclude	exclude	exclude	-	3.6.1.1.3.1	3	3.6	3.6.1	CipR.MSM1	France	Europe	Europe	2012	96.0234	94.225	SSON_3891	SSON_3892	SSON_3893	SSON_3894	SSON_3895	sat-2_193	dfrA1.v1_2357*	aadA_93*	SSON_3897	-	-	-	-	AKG29_01340	-	strA.v1_2409*	strB.v1_2410	sul2_2284	tetA.v2_2318	-	-	-	-	0	1	0	1	0
ERR1516077	ERR1516077	201008890	Baker et al, 2018 (UK & France strains)	include	exclude	exclude	exclude	exclude	exclude	-	3.7.25	3	3.7	3.7.25	-	France	Europe	Europe	2010	96.0283	93.0483	SSON_3891	SSON_3892	SSON_3893	SSON_3894	SSON_3895	sat-2_193	dfrA1.v1_2357	aadA_93*	SSON_3897	-	-	-	TEM-206_1678*	AKG29_01340	-	strA.v1_2409*	strB.v1_2410	sul2_2284	tetA.v2_2318	-	-	-	-	0	0	0	0	0
ERR1364210	ERR1364210	SONNEI_068	Baker et al, 2018 (UK & France strains)	include	exclude	exclude	exclude	exclude	exclude	-	3.4.1	3	3.4	3.4.1	Latin America III	United Kingdom	Europe	Europe	2010	96.0692	26.3382	-	-	-	-	-	-	-	aadA24_108*?	-	tetB.v2_2325*	catA1_2229*	OXA-1_999	-	AKG29_01340	-	strA.v1_2409*	strB.v1_2410	sul2_2284	-	-	-	-	-	0	0	0	0	0
ERR1364293	ERR1364293	SONNEI_151	Baker et al, 2018 (UK & France strains)	include	exclude	exclude	exclude	exclude	exclude	-	3.7.25	3	3.7	3.7.25	-	United Kingdom	Europe	Europe	2013	96.1005	25.238	SSON_3891	SSON_3892	SSON_3893	SSON_3894	SSON_3895	sat-2_193	dfrA1.v1_2357	aadA_93*	SSON_3897	-	-	-	-	AKG29_01340	-	strA.v1_2409*	strB.v1_2410	sul2_2284	tetA.v2_2318	-	CTX-M-3_627	-	-	0	0	0	0	0
ERR1541615	ERR1541615	201409413	Baker et al, 2018 (UK & France strains)	include	exclude	exclude	exclude	exclude	exclude	-	3.6.2	3	3.6	3.6.2	Central Asia III	France	Europe	Europe	2014	96.1059	84.9078	SSON_3891	SSON_3892	SSON_3893	SSON_3894	SSON_3895	sat-2_193	dfrA1.v2_2358	aadA_93*	SSON_3897	tetB.v2_2325*?	-	-	-	AKG29_01340	-	strA.v1_2409*	strB.v1_2410*?	sul2_2284	tetA.v2_2318	-	-	-	-	0	0	0	0	0
ERR1364229	ERR1364229	SONNEI_087	Baker et al, 2018 (UK & France strains)	include	exclude	exclude	exclude	exclude	exclude	-	3.7.25	3	3.7	3.7.25	-	United Kingdom	Europe	Europe	2010	96.1503	94.8103	SSON_3891	SSON_3892	SSON_3893	SSON_3894	SSON_3895	sat-2_193	dfrA1.v1_2357	aadA_93*	SSON_3897	-	-	-	-	AKG29_01340	AKG29_01350?	strA.v1_2409*	strB.v1_2410	sul2_2284	tetA.v2_2318	-	-	-	-	0	0	0	0	0
ERR1541609	ERR1541609	201407049	Baker et al, 2018 (UK & France strains)	include	exclude	exclude	exclude	exclude	exclude	-	3.6.2	3	3.6	3.6.2	Central Asia III	France	Europe	Europe	2014	96.1892	59.813	SSON_3891	SSON_3892	SSON_3893	SSON_3894	SSON_3895	sat-2_193	dfrA1.v1_2357	-	SSON_3897	-	-	-	-	AKG29_01340	-	strA.v1_2409*	strB.v1_2410*?	sul2_2284	tetA.v2_2318	-	-	-	-	0	0	0	0	0
ERR1516066	ERR1516066	201002215	Baker et al, 2018 (UK & France strains)	include	exclude	exclude	exclude	exclude	exclude	-	3.6.4	3	3.6	3.6.4	Central Asia III	France	Europe	Europe	2010	96.1962	25.6778	SSON_3891	SSON_3892	SSON_3893	SSON_3894	SSON_3895	sat-2_193	dfrA1.v1_2357	-	SSON_3897	-	-	-	-	-	-	-	-	-	-	-	-	-	-	0	0	0	0	0
ERR1364278	ERR1364278	SONNEI_136	Baker et al, 2018 (UK & France strains)	include	exclude	exclude	exclude	exclude	exclude	-	3.7.30.4.1	3	3.7	3.7.30	OJC	United Kingdom	Europe	Europe	2012	96.217	26.2742	SSON_3891	SSON_3892	SSON_3893	SSON_3894	SSON_3895	sat-2_193	dfrA1.v1_2357	aadA_93*	SSON_3897	-	-	-	TEM-1_1667*	-	-	strA.v1_2409*	-	sul2_2284	-	-	-	-	-	0	0	0	0	0
ERR1364317	ERR1364317	SONNEI_175	Baker et al, 2018 (UK & France strains)	include	exclude	exclude	exclude	exclude	exclude	-	3.7.30.4.1	3	3.7	3.7.30	OJC	United Kingdom	Europe	Europe	2014	96.242	26.3762	SSON_3891	SSON_3892	SSON_3893	SSON_3894	SSON_3895	sat-2_193	dfrA1.v1_2357	aadA_93*	SSON_3897	-	-	-	TEM-1_1667*	-	-	strA.v1_2409*	-	sul2_2284	-	-	-	-	-	0	0	0	0	0
ERR1364146	ERR1364146	SONNEI_004	Baker et al, 2018 (UK & France strains)	include	exclude	exclude	exclude	exclude	exclude	-	3.7.11	3	3.7	3.7.11	-	United Kingdom	Europe	Europe	2008	96.2474	24.4951	SSON_3891	SSON_3892	SSON_3893	SSON_3894*	SSON_3895	sat-2_193	dfrA1.v1_2357	aadA_93*	SSON_3897	-	-	-	-	AKG29_01340	-	strA.v1_2409*	strB.v1_2410	sul2_2284	tetA.v2_2318	-	-	-	-	0	0	0	0	0
ERR1364305	ERR1364305	SONNEI_163	Baker et al, 2018 (UK & France strains)	include	exclude	exclude	exclude	exclude	exclude	-	3.7.30.4.1	3	3.7	3.7.30	OJC	United Kingdom	Europe	Europe	2014	96.2491	26.613	SSON_3891	SSON_3892	SSON_3893	SSON_3894	SSON_3895	sat-2_193	dfrA1.v1_2357	aadA_93*	SSON_3897	-	-	-	TEM-206_1678*	-	-	-	-	-	-	-	-	-	-	0	0	0	0	0
ERR1364306	ERR1364306	SONNEI_164	Baker et al, 2018 (UK & France strains)	include	exclude	exclude	exclude	exclude	exclude	-	3.7.30.4.1	3	3.7	3.7.30	OJC	United Kingdom	Europe	Europe	2014	96.2523	94.1536	SSON_3891	SSON_3892	SSON_3893	SSON_3894	SSON_3895	sat-2_193	dfrA1.v1_2357	aadA_93*	SSON_3897	-	-	-	TEM-214_1659*	-	-	-	-	-	-	-	-	-	-	0	0	0	0	0
ERR1516067	ERR1516067	201002275	Baker et al, 2018 (UK & France strains)	include	exclude	exclude	exclude	exclude	exclude	-	3.4.1	3	3.4	3.4.1	Latin America III	France	Europe	Europe	2010	96.2552	94.8122	-	-	-	-	-	-	-	aadA24_108*?	-	tetB.v2_2325*	catA1_2229*	OXA-1_999	-	AKG29_01340	-	strA.v1_2409*	strB.v1_2410	-	-	sul1_2283*	-	-	-	0	0	0	0	0
ERR1364224	ERR1364224	SONNEI_082	Baker et al, 2018 (UK & France strains)	include	exclude	exclude	exclude	exclude	exclude	-	3.7.25	3	3.7	3.7.25	-	United Kingdom	Europe	Europe	2010	96.3232	25.213	SSON_3891	SSON_3892	SSON_3893	SSON_3894	SSON_3895	sat-2_193	dfrA1.v1_2357	aadA_93*	SSON_3897	-	-	-	-	AKG29_01340	-	strA.v1_2409*	strB.v1_2410	sul2_2284	tetA.v2_2318	-	-	-	-	0	0	0	0	0
ERR1516076	ERR1516076	201007882	Baker et al, 2018 (UK & France strains)	include	exclude	exclude	exclude	exclude	exclude	-	3.7.30.4.1	3	3.7	3.7.30	OJC	France	Europe	Europe	2010	96.3386	94.8432	SSON_3891	SSON_3892	SSON_3893	SSON_3894	SSON_3895	sat-2_193	dfrA1.v1_2357	ant3''-IIa_124*	SSON_3897	-	catA1_2229*?	-	TEM-1_1667*	AKG29_01340	-	strA.v1_2409*	strB.v1_2410?	sul2_2284	tetA.v2_2318	-	-	-	-	0	0	0	0	0
ERR1541600	ERR1541600	201312520	Baker et al, 2018 (UK & France strains)	include	exclude	exclude	exclude	exclude	exclude	-	3.7.30.4.1	3	3.7	3.7.30	OJC	France	Europe	Europe	2013	96.3755	29.7038	SSON_3891	SSON_3892	SSON_3893	SSON_3894	SSON_3895*	sat-2_193	dfrA1.v1_2357	aadA_93*	SSON_3897	-	-	-	TEM-30_1690*	-	-	-	-	-	-	-	-	-	-	0	0	0	0	0
ERR1364158	ERR1364158	SONNEI_016	Baker et al, 2018 (UK & France strains)	include	exclude	exclude	exclude	exclude	exclude	-	5.1.6	5	5.1	5.1.6	-	United Kingdom	Europe	Europe	2008	96.3975	23.786	-	-	-	-	-	-	-	-	-	-	-	-	-	-	-	-	-	-	-	-	-	-	-	0	0	0	0	0
ERR1516084	ERR1516084	201101951	Baker et al, 2018 (UK & France strains)	include	exclude	exclude	exclude	exclude	exclude	-	3.7.25	3	3.7	3.7.25	-	France	Europe	Europe	2011	96.4086	94.8089	SSON_3891	SSON_3892	SSON_3893	SSON_3894	SSON_3895	sat-2_193	dfrA1.v1_2357	ant3''-IIa_124*?	SSON_3897	-	-	OXA-1_999?	TEM-207_1756*	AKG29_01340	-	strA.v1_2409*	strB.v1_2410	-	tetA.v2_2318	sul1_2283*	-	-	-	0	0	0	0	0
ERR1364174	ERR1364174	SONNEI_032	Baker et al, 2018 (UK & France strains)	include	exclude	exclude	exclude	exclude	exclude	-	2.1.1	2	2.1	2.1.1	-	United Kingdom	Europe	Europe	2009	96.4266	24.9437	-	-	-	-	-	-	-	-	-	-	-	-	TEM-1D.v1_1799	-	-	strA.v1_2409*	strB.v1_2410	sul2_2284	-	-	-	-	-	0	0	0	0	0
ERR1364156	ERR1364156	SONNEI_014	Baker et al, 2018 (UK & France strains)	include	exclude	exclude	exclude	exclude	exclude	-	5.1.6	5	5.1	5.1.6	-	United Kingdom	Europe	Europe	2008	96.4327	24.4409	-	-	-	-	-	-	-	-	-	-	-	-	-	-	-	-	-	-	-	-	-	-	-	0	0	0	0	0
ERR1541591	ERR1541591	201303785	Baker et al, 2018 (UK & France strains)	include	exclude	exclude	exclude	exclude	exclude	-	3.7.25	3	3.7	3.7.25	-	France	Europe	Europe	2013	96.7441	91.8007	SSON_3891	SSON_3892	SSON_3893	SSON_3894	SSON_3895	sat-2_193	dfrA1.v1_2357	aadA_93*	SSON_3897	-	-	OXA-1_999*?	TEM-70_1665*?	AKG29_01340	-	strA.v1_2409*	strB.v1_2410	sul2_2284	tetA.v2_2318	-	CTX-M-1_494?	-	-	0	0	0	0	0
ERR1364175	ERR1364175	SONNEI_033	Baker et al, 2018 (UK & France strains)	include	exclude	exclude	exclude	exclude	exclude	-	1.5.1	1	1.5	1.5.1	-	United Kingdom	Europe	Europe	2009	96.7723	96.983	-	-	-	-	-	-	-	-	-	-	-	-	-	AKG29_01340	-	-	-	sul2_2284	-	-	-	-	-	0	0	0	0	0
ERR1541598	ERR1541598	201311321	Baker et al, 2018 (UK & France strains)	include	exclude	exclude	exclude	exclude	exclude	-	3.7.28	3	3.7	3.7.28	-	France	Europe	Europe	2013	97.045	94.9336	SSON_3891	SSON_3892	SSON_3893	SSON_3894	SSON_3895	sat-2_193	dfrA1.v1_2357	aadA_93*	SSON_3897	tetB.v2_2325*?	-	OXA-1_999*?	TEM-198_1654*	AKG29_01340	-	strA.v1_2409*	strB.v1_2410	sul2_2284	tetA.v1_2317	-	CTX-M-1_494	-	-	0	0	0	0	0
ERR1364246	ERR1364246	SONNEI_104	Baker et al, 2018 (UK & France strains)	include	exclude	exclude	exclude	exclude	exclude	-	2.3	2	2.3	NA	-	United Kingdom	Europe	Europe	2011	98.6519	24.2972	-	-	-	-	-	-	-	-	-	-	-	-	-	-	-	-	-	sul2_2284	-	-	-	-	-	0	0	0	0	0
ERR1364308	ERR1364308	SONNEI_166	Baker et al, 2018 (UK & France strains)	include	exclude	exclude	exclude	exclude	exclude	-	2.10.2	2	2.10	2.10.2	Latin America IIa	United Kingdom	Europe	Europe	2014	99.1843	24.0367	-	-	-	-	-	-	-	-	-	-	-	-	-	-	-	-	-	-	-	-	-	-	-	0	0	0	0	0
ERR1290051	18489_7_10	NA	The et al, 2019 (CipR study)	exclude	exclude	include	exclude	exclude	exclude	-	3.6.1	3	3.6	3.6.1	CipR_parent	India	Southern Asia	Asia	2006	91.9171	NA	SSON_3891	SSON_3892	SSON_3893	SSON_3894	-	-	-	-	-	-	-	-	-	-	-	-	-	-	-	-	-	-	-	0	1	0	0	0
ERR1290112	18489_7_71	NA	The et al, 2019 (CipR study)	exclude	exclude	include	exclude	exclude	exclude	-	3.6.1	3	3.6	3.6.1	CipR_parent	India	Southern Asia	Asia	2008	92.4476	NA	SSON_3891	SSON_3892	SSON_3893	SSON_3894	SSON_3895	sat-2_193	dfrA1.v1_2357	-	SSON_3897	-	-	-	-	AKG29_01340	-	strA.v1_2409*	strB.v1_2410	sul2_2284	tetA.v2_2318	-	-	-	-	0	1	0	0	0
ERR1290107	18489_7_66	NA	The et al, 2019 (CipR study)	exclude	exclude	include	exclude	exclude	exclude	-	3.6.3	3	3.6	3.6.3	Central Asia III	Pakistan	Southern Asia	Asia	2007	92.9236	NA	SSON_3891	SSON_3892	SSON_3893*	SSON_3894*	SSON_3895	sat-2_193	dfrA1.v1_2357	-	SSON_3897	-	-	-	-	AKG29_01340	-	strA.v1_2409*	strB.v1_2410	sul2_2284	tetA.v2_2318	-	-	-	-	0	0	0	0	1
SRR9639839	SRR9639839	Sh sonnei_1327	The et al, 2019 (CipR study)	exclude	exclude	include	exclude	exclude	exclude	-	3.6.1.1.1	3	3.6	3.6.1	CipR.SEA	Cambodia	Southeast Asia	Asia	2012	92.9553	NA	SSON_3891	SSON_3892	SSON_3893	SSON_3894	SSON_3895	sat-2_193	dfrA1.v1_2357*	-	SSON_3897	-	-	-	-	AKG29_01340	AKG29_01350	strA.v1_2409*	strB.v1_2410	sul2_2284	tetA.v2_2318	-	-	-	-	1	1	0	1	0
SRR9639859	SRR9639859	Sh sonnei_520	The et al, 2019 (CipR study)	exclude	exclude	include	exclude	exclude	exclude	-	3.6.3	3	3.6	3.6.3	Central Asia III	Pakistan	Southern Asia	Asia	2007	93.0144	NA	SSON_3891	SSON_3892	SSON_3893*	SSON_3894	SSON_3895	sat-2_193	dfrA1.v1_2357	-	SSON_3897	-	-	-	-	AKG29_01340	AKG29_01350	strA.v1_2409*	strB.v1_2410	sul2_2284	tetA.v2_2318	-	-	-	-	0	0	0	0	1
SRR9639889	SRR9639889	Sh sonnei_1020	The et al, 2019 (CipR study)	exclude	exclude	include	exclude	exclude	exclude	-	3.6.1.1	3	3.6	3.6.1	CipR	Lebanon	Western Asia	Asia	2010	93.1679	NA	SSON_3891	SSON_3892	SSON_3893	SSON_3894	SSON_3895	sat-2_193	dfrA1.v1_2357*	-	SSON_3897	-	-	-	-	AKG29_01340	AKG29_01350	strA.v1_2409*	strB.v1_2410	sul2_2284	tetA.v2_2318	-	-	-	-	1	1	0	1	0
SRR9639868	SRR9639868	Sh sonnei_969	The et al, 2019 (CipR study)	exclude	exclude	include	exclude	exclude	exclude	-	3.6.1.1	3	3.6	3.6.1	CipR	India	Southern Asia	Asia	2010	93.2424	NA	SSON_3891	SSON_3892	SSON_3893	SSON_3894	SSON_3895	sat-2_193	dfrA1.v1_2357*	-	SSON_3897	-	-	-	-	-	-	-	-	-	-	-	-	-	-	1	1	0	1	0
[truncated: 5,640 more rows]
[truncated: 15 more columns]
